# Supplementary material for: The MyoPulser field stimulator, a do it yourself programmable electronic pacemaker for contracting cells and tissues
Source: Sci Rep. 2023 Feb 11;13:2461. doi: 10.1038/s41598-023-29145-3 (PMC9922332; doi:10.1038/s41598-023-29145-3)
Supplement: Supplementary file 20 — Supplementary Information 2. [file 41598_2023_29145_MOESM20_ESM.zip]

Archive with 8 entries (8 files):
- alternating.png
- Arduino Mega code of the MyoPulser.txt
- biphasic.png
- ESP32 code of the MyoPulser.txt
- monophasic.png
- polyphasic.png
- Processing code for the ESP32-based MyoPulser.txt
- READ ME!.txt
