# Supplementary material for: The MyoPulser field stimulator, a do it yourself programmable electronic pacemaker for contracting cells and tissues
Source: Sci Rep. 2023 Feb 11;13:2461. doi: 10.1038/s41598-023-29145-3 (PMC9922332; doi:10.1038/s41598-023-29145-3)
Supplement: Supplementary file 22 — Supplementary Information 4. [file 41598_2023_29145_MOESM22_ESM.zip]

Archive with 3 entries (3 files):
- Output signals ESP32 (10 ms Pulse different Phases).xlsx
- Precision of Pulsing in cells.xlsx
- Pulser output with resistor (Arduino).xlsx
