# Supplementary material for: The MyoPulser field stimulator, a do it yourself programmable electronic pacemaker for contracting cells and tissues
Source: Sci Rep. 2023 Feb 11;13:2461. doi: 10.1038/s41598-023-29145-3 (PMC9922332; doi:10.1038/s41598-023-29145-3)
Supplement: Supplementary file 22 — Supplementary Information 4. [file 41598_2023_29145_MOESM22_ESM.zip › Output signals ESP32 (10 ms Pulse different Phases).xlsx]

## Sheet: Tabelle1
Time	Time (from zero)	10mS Pulse 30 micros Phase	10mS Pulse 100 micros Phase	10mS Pulse 1000 micros Phase
-0.314992	0.00256	-0.0781274	-0.0781274	-0.0781274
-0.312432	0.00512	0.0122074	0.0122074	-0.0781274
-0.309872	0.00768	-0.0781274	-0.0781274	-0.0781274
-0.307312	0.01024	0.0122074	-0.0781274	0.0122074
-0.304752	0.0128	-0.0781274	-0.0781274	0.0122074
-0.302192	0.01536	-0.0781274	-0.0781274	-0.0781274
-0.299632	0.01792	0.0122074	0.0122074	0.0122074
-0.297072	0.02048	0.0122074	0.0122074	-0.0781274
-0.294512	0.02304	0.0122074	-0.0781274	-0.0781274
-0.291952	0.0256	-0.0781274	0.0122074	-0.0781274
-0.289392	0.02816	-0.0781274	-0.0781274	-0.0781274
-0.286832	0.03072	0.0122074	0.0122074	-0.0781274
-0.284272	0.03328	-0.0781274	-0.0781274	-0.0781274
-0.281712	0.03584	0.0122074	-0.0781274	-0.0781274
-0.279152	0.0384	0.0122074	0.0122074	0.0122074
-0.276592	0.04096	0.0122074	0.0122074	-0.0781274
-0.274032	0.04352	-0.0781274	-0.0781274	-0.0781274
-0.271472	0.04608	-0.0781274	-0.0781274	0.0122074
-0.268912	0.04864	0.0122074	0.0122074	0.0122074
-0.266352	0.0512	-0.0781274	0.0122074	-0.0781274
-0.263792	0.05376	-0.0781274	-0.0781274	0.0122074
-0.261232	0.05632	0.0122074	0.0122074	-0.0781274
-0.258672	0.05888	0.0122074	0.0122074	-0.0781274
-0.256112	0.06144	-0.0781274	-0.0781274	0.0122074
-0.253552	0.064	0.0122074	0.0122074	0.0122074
-0.250992	0.06656	-0.0781274	-0.0781274	-0.0781274
-0.248432	0.06912	-0.0781274	-0.0781274	0.0122074
-0.245872	0.07168	-0.0781274	0.0122074	0.0122074
-0.243312	0.07424	0.0122074	-0.0781274	0.0122074
-0.240752	0.0768	0.0122074	-0.0781274	0.0122074
-0.238192	0.07936	-0.0781274	-0.0781274	0.0122074
-0.235632	0.08192	-0.0781274	-0.0781274	-0.0781274
-0.233072	0.08448	0.0122074	-0.0781274	-0.0781274
-0.230512	0.08704	-0.0781274	-0.0781274	0.0122074
-0.227952	0.0896	-0.0781274	-0.0781274	0.0122074
-0.225392	0.09216	-0.0781274	0.0122074	0.0122074
-0.222832	0.09472	-0.0781274	-0.0781274	-0.0781274
-0.220272	0.09728	0.0122074	-0.0781274	-0.0781274
-0.217712	0.09984	-0.0781274	-0.0781274	-0.0781274
-0.215152	0.1024	0.0122074	-0.0781274	0.0122074
-0.212592	0.10496	0.0122074	0.0122074	-0.0781274
-0.210032	0.10752	-0.0781274	-0.0781274	0.0122074
-0.207472	0.11008	-0.0781274	-0.0781274	0.0122074
-0.204912	0.11264	0.0122074	0.0122074	0.0122074
-0.202352	0.1152	-0.0781274	0.0122074	-0.0781274
-0.199792	0.11776	-0.0781274	-0.0781274	0.0122074
-0.197232	0.12032	0.0122074	-0.0781274	-0.0781274
-0.194672	0.12288	-0.0781274	-0.0781274	0.0122074
-0.192112	0.12544	-0.0781274	0.0122074	-0.0781274
-0.189552	0.128	-0.0781274	0.0122074	-0.0781274
-0.186992	0.13056	0.0122074	-0.0781274	0.0122074
-0.184432	0.13312	0.0122074	0.0122074	-0.0781274
-0.181872	0.13568	0.0122074	0.0122074	-0.0781274
-0.179312	0.13824	-0.0781274	0.0122074	-0.0781274
-0.176752	0.1408	0.0122074	0.0122074	-0.0781274
-0.174192	0.14336	-0.0781274	-0.0781274	-0.0781274
-0.171632	0.14592	0.0122074	0.0122074	0.0122074
-0.169072	0.14848	0.0122074	-0.0781274	-0.0781274
-0.166512	0.15104	-0.0781274	-0.0781274	0.0122074
-0.163952	0.1536	0.0122074	-0.0781274	0.0122074
-0.161392	0.15616	-0.0781274	-0.0781274	0.0122074
-0.158832	0.15872	0.0122074	-0.0781274	-0.0781274
-0.156272	0.16128	0.0122074	0.0122074	-0.0781274
-0.153712	0.16384	-0.0781274	-0.0781274	0.0122074
-0.151152	0.1664	-0.0781274	0.0122074	0.0122074
-0.148592	0.16896	-0.0781274	0.0122074	0.0122074
-0.146032	0.17152	-0.0781274	0.0122074	0.0122074
-0.143472	0.17408	-0.0781274	0.0122074	0.0122074
-0.140912	0.17664	0.0122074	-0.0781274	-0.0781274
-0.138352	0.1792	0.0122074	-0.0781274	-0.0781274
-0.135792	0.18176	0.0122074	0.0122074	-0.0781274
-0.133232	0.18432	0.0122074	-0.0781274	-0.0781274
-0.130672	0.18688	-0.0781274	-0.0781274	0.0122074
-0.128112	0.18944	0.0122074	0.0122074	-0.0781274
-0.125552	0.192	-0.0781274	-0.0781274	0.0122074
-0.122992	0.19456	-0.0781274	-0.0781274	0.0122074
-0.120432	0.19712	0.0122074	0.0122074	0.0122074
-0.117872	0.19968	-0.0781274	-0.0781274	-0.0781274
-0.115312	0.20224	-0.0781274	-0.0781274	0.0122074
-0.112752	0.2048	0.0122074	-0.0781274	0.0122074
-0.110192	0.20736	0.0122074	0.0122074	-0.0781274
-0.107632	0.20992	-0.0781274	-0.0781274	-0.0781274
-0.105072	0.21248	-0.0781274	-0.0781274	-0.0781274
-0.102512	0.21504	0.0122074	-0.0781274	-0.0781274
-0.099952	0.2176	-0.0781274	0.0122074	0.0122074
-0.097392	0.22016	0.0122074	-0.0781274	-0.0781274
-0.094832	0.22272	-0.0781274	-0.0781274	0.0122074
-0.092272	0.22528	-0.0781274	-0.0781274	0.0122074
-0.089712	0.22784	0.0122074	0.0122074	-0.0781274
-0.087152	0.2304	-0.0781274	-0.0781274	0.0122074
-0.084592	0.23296	0.0122074	0.0122074	0.0122074
-0.082032	0.23552	0.0122074	-0.0781274	-0.0781274
-0.079472	0.23808	-0.0781274	0.0122074	0.0122074
-0.076912	0.24064	-0.0781274	-0.0781274	0.0122074
-0.074352	0.2432	0.0122074	-0.0781274	-0.0781274
-0.071792	0.24576	-0.0781274	0.0122074	-0.0781274
-0.069232	0.24832	0.0122074	-0.0781274	0.0122074
-0.066672	0.25088	0.0122074	0.0122074	-0.0781274
-0.064112	0.25344	0.0122074	-0.0781274	-0.0781274
-0.061552	0.256	0.0122074	0.0122074	0.0122074
-0.058992	0.25856	0.0122074	-0.0781274	-0.0781274
-0.056432	0.26112	-0.0781274	-0.0781274	-0.0781274
-0.053872	0.26368	-0.0781274	-0.0781274	0.0122074
-0.051312	0.26624	0.0122074	-0.0781274	0.0122074
-0.048752	0.2688	-0.0781274	-0.0781274	0.0122074
-0.046192	0.27136	0.0122074	0.0122074	-0.0781274
-0.043632	0.27392	-0.0781274	0.0122074	0.0122074
-0.041072	0.27648	-0.0781274	0.0122074	-0.0781274
-0.038512	0.27904	-0.0781274	0.0122074	-0.0781274
-0.035952	0.2816	-0.0781274	-0.0781274	0.0122074
-0.033392	0.28416	-0.0781274	-0.0781274	0.0122074
-0.030832	0.28672	0.0122074	0.0122074	-0.0781274
-0.028272	0.28928	0.0122074	0.0122074	0.0122074
-0.025712	0.29184	0.0122074	0.0122074	-0.0781274
-0.023152	0.2944	0.0122074	-0.0781274	-0.0781274
-0.020592	0.29696	0.0122074	-0.0781274	-0.0781274
-0.018032	0.29952	-0.0781274	0.0122074	0.0122074
-0.015472	0.30208	-0.0781274	-0.0781274	-0.0781274
-0.012912	0.30464	0.0122074	0.0122074	-0.0781274
-0.010352	0.3072	-0.0781274	0.0122074	0.0122074
-0.00779201	0.30976	-0.0781274	-0.0781274	0.0122074
-0.00523201	0.31232	0.0122074	0.0122074	-0.0781274
-0.00267201	0.31488	0.0122074	-0.0781274	0.0122074
-0.00011201	0.31744	0.0122074	0.0122074	-0.0781274
0.00244799	0.32	8.9703	9.06095	8.9703
0.00500799	0.32256	9.06095	9.06095	9.06095
0.00756799	0.32512	9.06095	9.06095	9.15128
0.010128	0.32768	9.06095	9.15128	9.15128
0.012688	0.33024	9.15128	9.06095	9.06095
0.015248	0.3328	9.06095	9.15128	9.15128
0.017808	0.33536	9.15128	9.06095	9.06095
0.020368	0.33792	9.15128	9.15128	9.06095
0.022928	0.34048	9.15128	9.15128	9.15128
0.025488	0.34304	9.06095	9.06095	9.06095
0.028048	0.3456	9.15128	9.15128	9.15128
0.030608	0.34816	9.15128	9.06095	9.15128
0.033168	0.35072	3.6317	9.15128	9.15128
0.035728	0.35328	-5.23545	9.06095	9.06095
0.038288	0.35584	-9.03592	9.15128	9.15128
0.040848	0.3584	-9.12626	9.15128	9.06095
0.043408	0.36096	-9.21689	9.06095	9.06095
0.045968	0.36352	-9.12626	9.15128	9.15128
0.048528	0.36608	-9.12626	9.15128	9.15128
0.051088	0.36864	-9.12626	9.15128	9.15128
0.053648	0.3712	-9.12626	9.15128	9.24161
0.056208	0.37376	-9.21689	9.06095	9.06095
0.058768	0.37632	-9.21689	9.15128	9.15128
0.061328	0.37888	-9.12626	9.06095	9.15128
0.063888	0.38144	-9.12626	9.15128	9.15128
0.066448	0.384	-3.69732	9.15128	9.15128
0.069008	0.38656	8.9703	9.15128	9.15128
0.071568	0.38912	9.06095	9.24161	9.15128
0.074128	0.39168	9.06095	9.15128	9.15128
0.076688	0.39424	9.06095	9.15128	9.15128
0.079248	0.3968	9.15128	9.15128	9.06095
0.081808	0.39936	9.06095	9.15128	9.15128
0.084368	0.40192	9.06095	9.24161	9.15128
0.086928	0.40448	9.06095	9.15128	9.15128
0.089488	0.40704	9.15128	9.15128	9.15128
0.092048	0.4096	9.06095	9.15128	9.15128
0.094608	0.41216	9.06095	9.06095	9.15128
0.097168	0.41472	9.24161	9.15128	9.15128
0.099728	0.41728	3.54137	9.15128	9.15128
0.102288	0.41984	-5.41643	4.26496	9.24161
0.104848	0.4224	-9.03592	-6.14032	9.06095
0.107408	0.42496	-9.12626	-9.03592	9.15128
0.109968	0.42752	-9.12626	-9.12626	9.15128
0.112528	0.43008	-9.12626	-9.12626	9.15128
0.115088	0.43264	-9.21689	-9.21689	9.15128
0.117648	0.4352	-9.21689	-9.12626	9.15128
0.120208	0.43776	-9.21689	-9.12626	9.15128
0.122768	0.44032	-9.12626	-9.21689	9.15128
0.125328	0.44288	-9.21689	-9.12626	9.15128
0.127888	0.44544	-9.12626	-9.12626	9.15128
0.130448	0.448	-5.86871	-9.12626	9.15128
0.133008	0.45056	7.70348	-9.12626	9.06095
0.135568	0.45312	9.06095	-9.21689	9.24161
0.138128	0.45568	9.06095	-9.12626	9.15128
0.140688	0.45824	9.06095	-9.21689	9.24161
0.143248	0.4608	9.15128	-9.21689	9.24161
0.145808	0.46336	9.06095	-9.12626	9.15128
0.148368	0.46592	9.06095	-9.21689	9.15128
0.150928	0.46848	9.06095	-9.21689	9.15128
0.153488	0.47104	9.15128	-9.12626	9.15128
0.156048	0.4736	9.15128	-9.21689	9.15128
0.158608	0.47616	9.15128	-9.21689	9.15128
0.161168	0.47872	9.15128	-9.12626	9.24161
0.163728	0.48128	5.53179	-9.21689	9.15128
0.166288	0.48384	-3.51634	-9.12626	9.15128
0.168848	0.4864	-7.58812	-9.21689	9.24161
0.171408	0.48896	-9.12626	-9.21689	9.15128
0.173968	0.49152	-9.12626	-9.21689	9.24161
0.176528	0.49408	-9.21689	-9.21689	9.15128
0.179088	0.49664	-9.21689	-9.21689	9.15128
0.181648	0.4992	-9.21689	-9.12626	9.24161
0.184208	0.50176	-9.21689	-9.21689	9.24161
0.186768	0.50432	-9.12626	-9.21689	9.15128
0.189328	0.50688	-9.12626	-9.21689	9.15128
0.191888	0.50944	-9.21689	-9.21689	9.15128
0.194448	0.512	-9.21689	-9.21689	9.15128
0.197008	0.51456	-5.68773	-9.21689	9.15128
0.199568	0.51712	8.24671	-9.21689	9.24161
0.202128	0.51968	8.9703	-9.21689	9.24161
0.204688	0.52224	9.06095	-3.96863	9.15128
0.207248	0.5248	9.06095	8.9703	9.15128
0.209808	0.52736	9.06095	9.06095	9.15128
0.212368	0.52992	9.15128	9.06095	9.15128
0.214928	0.53248	9.06095	9.06095	9.15128
0.217488	0.53504	9.15128	9.06095	9.15128
0.220048	0.5376	9.15128	9.06095	9.15128
0.222608	0.54016	9.06095	9.15128	9.15128
0.225168	0.54272	9.15128	9.15128	9.24161
0.227728	0.54528	9.06095	9.06095	9.15128
0.230288	0.54784	4.3556	9.15128	9.15128
0.232848	0.5504	-5.86871	9.06095	9.24161
0.235408	0.55296	-9.03592	9.06095	9.15128
0.237968	0.55552	-9.12626	9.15128	9.15128
0.240528	0.55808	-9.12626	9.06095	9.24161
0.243088	0.56064	-9.12626	9.06095	9.15128
0.245648	0.5632	-9.12626	9.15128	9.24161
0.248208	0.56576	-9.21689	9.06095	9.15128
0.250768	0.56832	-9.21689	9.06095	9.15128
0.253328	0.57088	-9.12626	9.15128	9.15128
0.255888	0.57344	-9.21689	9.06095	9.15128
0.258448	0.576	-9.12626	9.15128	9.24161
0.261008	0.57856	-9.21689	9.15128	9.15128
0.263568	0.58112	-3.51634	9.06095	9.15128
0.266128	0.58368	8.9703	9.15128	9.15128
0.268688	0.58624	9.06095	9.15128	9.15128
0.271248	0.5888	9.06095	9.06095	9.15128
0.273808	0.59136	9.15128	9.15128	9.15128
0.276368	0.59392	9.06095	9.06095	9.15128
0.278928	0.59648	9.06095	9.06095	9.15128
0.281488	0.59904	9.15128	9.15128	9.15128
0.284048	0.6016	9.15128	9.15128	9.24161
0.286608	0.60416	9.15128	9.15128	9.15128
0.289168	0.60672	9.15128	9.15128	9.15128
0.291728	0.60928	9.06095	9.06095	9.15128
0.294288	0.61184	9.15128	9.15128	9.15128
0.296848	0.6144	3.36039	9.15128	9.15128
0.299408	0.61696	-5.23545	9.15128	9.15128
0.301968	0.61952	-9.12626	9.15128	9.15128
0.304528	0.62208	-9.12626	9.15128	9.24161
0.307088	0.62464	-9.12626	4.26496	9.24161
0.309648	0.6272	-9.12626	-7.0452	9.15128
0.312208	0.62976	-9.12626	-9.03592	9.15128
0.314768	0.63232	-9.21689	-9.12626	9.06095
0.317328	0.63488	-9.21689	-9.12626	9.24161
0.319888	0.63744	-9.12626	-9.12626	9.24161
0.322448	0.64	-9.12626	-9.21689	9.15128
0.325008	0.64256	-9.21689	-9.12626	9.15128
0.327568	0.64512	-5.50706	-9.12626	9.15128
0.330128	0.64768	8.42769	-9.21689	9.15128
0.332688	0.65024	9.06095	-9.12626	9.15128
0.335248	0.6528	9.06095	-9.12626	9.15128
0.337808	0.65536	9.06095	-9.21689	9.15128
0.340368	0.65792	9.06095	-9.21689	9.15128
0.342928	0.66048	9.06095	-9.12626	9.24161
0.345488	0.66304	9.06095	-9.12626	9.15128
0.348048	0.6656	9.15128	-9.21689	9.15128
0.350608	0.66816	9.15128	-9.21689	9.15128
0.353168	0.67072	9.06095	-9.21689	9.15128
0.355728	0.67328	9.15128	-9.12626	9.24161
0.358288	0.67584	9.15128	-9.12626	9.24161
0.360848	0.6784	4.26496	-9.12626	9.15128
0.363408	0.68096	-7.13584	-9.21689	9.15128
0.365968	0.68352	-9.03592	-9.21689	9.24161
0.368528	0.68608	-9.12626	-9.21689	9.15128
0.371088	0.68864	-9.12626	-9.21689	9.24161
0.373648	0.6912	-9.21689	-9.21689	9.15128
0.376208	0.69376	-9.12626	-9.21689	9.24161
0.378768	0.69632	-9.21689	-9.21689	9.15128
0.381328	0.69888	-9.12626	-9.21689	9.24161
0.383888	0.70144	-9.12626	-9.12626	9.15128
0.386448	0.704	-9.12626	-9.21689	9.15128
0.389008	0.70656	-9.21689	-9.12626	9.15128
0.391568	0.70912	-9.12626	-9.21689	9.15128
0.394128	0.71168	-4.33058	-9.21689	9.15128
0.396688	0.71424	8.9703	-9.21689	9.24161
0.399248	0.7168	9.06095	-9.21689	9.15128
0.401808	0.71936	9.06095	-9.21689	9.15128
0.404368	0.72192	9.06095	-9.21689	9.15128
0.406928	0.72448	9.15128	-9.21689	9.15128
0.409488	0.72704	9.06095	-3.96863	9.15128
0.412048	0.7296	9.06095	8.87997	9.24161
0.414608	0.73216	9.06095	8.9703	9.15128
0.417168	0.73472	9.15128	9.15128	9.15128
0.419728	0.73728	9.06095	9.06095	9.15128
0.422288	0.73984	9.15128	9.06095	9.15128
0.424848	0.7424	8.9703	9.15128	9.15128
0.427408	0.74496	3.26975	9.06095	9.24161
0.429968	0.74752	-6.77389	9.06095	9.15128
0.432528	0.75008	-9.12626	9.15128	9.15128
0.435088	0.75264	-9.12626	9.06095	9.24161
0.437648	0.7552	-9.12626	9.06095	9.24161
0.440208	0.75776	-9.12626	9.15128	9.24161
0.442768	0.76032	-9.12626	9.06095	9.15128
0.445328	0.76288	-9.21689	9.15128	9.15128
0.447888	0.76544	-9.12626	9.15128	9.15128
0.450448	0.768	-9.21689	9.06095	9.15128
0.453008	0.77056	-9.21689	9.15128	9.15128
0.455568	0.77312	-9.21689	9.15128	9.15128
0.458128	0.77568	-6.41163	9.15128	9.15128
0.460688	0.77824	-3.33506	9.15128	9.15128
0.463248	0.7808	8.9703	9.15128	9.24161
0.465808	0.78336	9.06095	9.06095	9.15128
0.468368	0.78592	9.06095	9.06095	9.24161
0.470928	0.78848	9.06095	9.15128	9.24161
0.473488	0.79104	9.15128	9.15128	9.15128
0.476048	0.7936	9.15128	9.06095	9.15128
0.478608	0.79616	9.06095	9.15128	9.24161
0.481168	0.79872	9.06095	9.15128	9.15128
0.483728	0.80128	9.15128	9.15128	9.15128
0.486288	0.80384	9.06095	9.15128	9.15128
0.488848	0.8064	9.15128	9.15128	9.15128
0.491408	0.80896	6.43696	9.06095	9.15128
0.493968	0.81152	3.17942	9.15128	9.24161
0.496528	0.81408	-5.41643	9.15128	9.24161
0.499088	0.81664	-9.03592	9.15128	9.15128
0.501648	0.8192	-9.12626	9.15128	9.15128
0.504208	0.82176	-9.21689	9.24161	9.06095
0.506768	0.82432	-9.12626	9.06095	9.24161
0.509328	0.82688	-9.12626	9.15128	9.15128
0.511888	0.82944	-9.21689	3.54137	9.15128
0.514448	0.832	-9.21689	-5.23545	9.15128
0.517008	0.83456	-9.12626	-9.03592	9.15128
0.519568	0.83712	-9.12626	-9.12626	9.15128
0.522128	0.83968	-9.12626	-9.12626	9.15128
0.524688	0.84224	-5.23545	-9.12626	9.15128
0.527248	0.8448	8.87997	-9.21689	9.15128
0.529808	0.84736	8.9703	-9.12626	9.15128
0.532368	0.84992	9.06095	-9.21689	9.24161
0.534928	0.85248	9.06095	-9.21689	9.15128
0.537488	0.85504	9.06095	-9.12626	9.15128
0.540048	0.8576	9.15128	-9.21689	9.24161
0.542608	0.86016	9.15128	-9.21689	9.15128
0.545168	0.86272	9.06095	-9.12626	9.15128
0.547728	0.86528	9.15128	-9.21689	9.15128
0.550288	0.86784	9.15128	-9.21689	9.15128
0.552848	0.8704	9.15128	-9.12626	9.15128
0.555408	0.87296	9.06095	-9.12626	9.24161
0.557968	0.87552	3.99365	-9.21689	9.15128
0.560528	0.87808	-4.96384	-9.21689	9.15128
0.563088	0.88064	-9.03592	-9.21689	9.15128
0.565648	0.8832	-9.12626	-9.21689	9.15128
0.568208	0.88576	-9.12626	-9.21689	9.15128
0.570768	0.88832	-9.21689	-9.21689	9.24161
0.573328	0.89088	-9.12626	-9.12626	9.24161
0.575888	0.89344	-9.21689	-9.21689	9.15128
0.578448	0.896	-9.21689	-9.12626	9.24161
0.581008	0.89856	-9.12626	-9.12626	9.15128
0.583568	0.90112	-9.12626	-9.21689	9.15128
0.586128	0.90368	-9.21689	-9.21689	9.24161
0.588688	0.90624	-9.21689	-9.21689	9.15128
0.591248	0.9088	-4.05927	-9.21689	9.15128
0.593808	0.91136	8.9703	-9.21689	9.24161
0.596368	0.91392	9.06095	-9.12626	9.15128
0.598928	0.91648	9.06095	-9.21689	9.15128
0.601488	0.91904	9.15128	-9.21689	9.24161
0.604048	0.9216	9.06095	-9.21689	9.15128
0.606608	0.92416	9.06095	-9.21689	9.15128
0.609168	0.92672	9.15128	-9.21689	9.24161
0.611728	0.92928	9.06095	-6.50197	9.15128
0.614288	0.93184	9.06095	-3.24442	9.15128
0.616848	0.9344	9.15128	8.9703	9.24161
0.619408	0.93696	9.15128	9.06095	9.15128
0.621968	0.93952	6.34632	9.06095	9.15128
0.624528	0.94208	3.17942	9.06095	9.24161
0.627088	0.94464	-8.04041	9.06095	9.15128
0.629648	0.9472	-9.12626	9.15128	9.15128
0.632208	0.94976	-9.12626	9.06095	9.24161
0.634768	0.95232	-9.12626	9.06095	9.15128
0.637328	0.95488	-9.21689	9.15128	9.15128
0.639888	0.95744	-9.12626	9.06095	9.24161
0.642448	0.96	-9.12626	9.06095	9.24161
0.645008	0.96256	-9.12626	9.15128	9.15128
0.647568	0.96512	-9.21689	9.06095	9.24161
0.650128	0.96768	-9.12626	9.15128	9.15128
0.652688	0.97024	-9.21689	9.15128	9.15128
0.655248	0.9728	-5.14511	9.15128	9.24161
0.657808	0.97536	8.9703	9.06095	9.15128
0.660368	0.97792	9.06095	9.06095	9.15128
0.662928	0.98048	9.06095	9.15128	9.15128
0.665488	0.98304	9.15128	9.06095	9.15128
0.668048	0.9856	9.06095	9.06095	9.15128
0.670608	0.98816	9.06095	9.15128	9.15128
0.673168	0.99072	9.15128	9.15128	9.15128
0.675728	0.99328	9.15128	9.15128	9.24161
0.678288	0.99584	9.15128	9.24161	9.24161
0.680848	0.9984	9.15128	9.06095	9.15128
0.683408	1.00096	9.06095	9.15128	9.15128
0.685968	1.00352	9.06095	9.15128	9.15128
0.688528	1.00608	3.99365	9.15128	9.15128
0.691088	1.00864	-4.8732	9.06095	9.24161
0.693648	1.0112	-9.12626	9.15128	9.24161
0.696208	1.01376	-9.12626	9.15128	9.15128
0.698768	1.01632	-9.12626	9.15128	9.15128
0.701328	1.01888	-9.21689	9.06095	9.24161
0.703888	1.02144	-9.21689	9.15128	9.15128
0.706448	1.024	-9.12626	9.06095	9.15128
0.709008	1.02656	-9.21689	9.15128	9.24161
0.711568	1.02912	-9.12626	9.15128	9.15128
0.714128	1.03168	-9.12626	5.8034	9.24161
0.716688	1.03424	-9.12626	-3.51634	9.15128
0.719248	1.0368	-6.41163	-8.76461	9.15128
0.721808	1.03936	-3.24442	-9.12626	9.24161
0.724368	1.04192	8.9703	-9.12626	9.15128
0.726928	1.04448	9.06095	-9.12626	9.15128
0.729488	1.04704	9.06095	-9.12626	9.24161
0.732048	1.0496	9.06095	-9.12626	9.15128
0.734608	1.05216	9.15128	-9.12626	9.15128
0.737168	1.05472	9.06095	-9.12626	9.24161
0.739728	1.05728	9.06095	-9.21689	9.15128
0.742288	1.05984	9.15128	-9.12626	9.15128
0.744848	1.0624	9.15128	-9.12626	9.24161
0.747408	1.06496	9.06095	-9.21689	9.15128
0.749968	1.06752	9.15128	-9.12626	9.24161
0.752528	1.07008	6.16504	-9.21689	9.15128
0.755088	1.07264	3.08878	-9.21689	9.15128
0.757648	1.0752	-7.7691	-9.21689	9.15128
0.760208	1.07776	-9.12626	-9.21689	9.15128
0.762768	1.08032	-9.12626	-9.21689	9.15128
0.765328	1.08288	-9.12626	-9.12626	9.24161
0.767888	1.08544	-9.21689	-9.12626	9.24161
0.770448	1.088	-9.21689	-9.21689	9.15128
0.773008	1.09056	-9.12626	-9.21689	9.15128
0.775568	1.09312	-9.12626	-9.12626	9.15128
0.778128	1.09568	-9.21689	-9.21689	9.24161
0.780688	1.09824	-9.21689	-9.21689	9.15128
0.783248	1.1008	-9.21689	-9.21689	9.06095
0.785808	1.10336	-6.14032	-9.21689	9.15128
0.788368	1.10592	-0.349132	-9.21689	9.24161
0.790928	1.10848	8.9703	-9.12626	9.15128
0.793488	1.11104	9.06095	-9.12626	9.15128
0.796048	1.1136	9.06095	-9.21689	9.15128
0.798608	1.11616	9.15128	-9.21689	9.24161
0.801168	1.11872	9.06095	-9.21689	9.15128
0.803728	1.12128	9.15128	-9.21689	9.06095
0.806288	1.12384	9.15128	-9.21689	9.15128
0.808848	1.1264	9.15128	-9.21689	9.15128
0.811408	1.12896	9.15128	-9.12626	9.15128
0.813968	1.13152	9.15128	-9.21689	9.24161
0.816528	1.13408	9.15128	-5.68773	9.15128
0.819088	1.13664	5.17014	8.33705	9.24161
0.821648	1.1392	-4.60189	8.9703	9.15128
0.824208	1.14176	-8.31202	9.06095	9.24161
0.826768	1.14432	-9.12626	9.06095	9.15128
0.829328	1.14688	-9.12626	9.15128	9.24161
0.831888	1.14944	-9.12626	9.06095	9.24161
0.834448	1.152	-9.21689	9.06095	9.15128
0.837008	1.15456	-9.12626	9.15128	9.24161
0.839568	1.15712	-9.12626	9.06095	9.15128
0.842128	1.15968	-9.21689	9.06095	9.15128
0.844688	1.16224	-9.12626	9.15128	9.24161
0.847248	1.1648	-9.12626	9.06095	9.15128
0.849808	1.16736	-9.21689	9.15128	9.15128
0.852368	1.16992	-5.14511	9.15128	9.24161
0.854928	1.17248	8.9703	9.06095	9.24161
0.857488	1.17504	9.06095	9.06095	9.15128
0.860048	1.1776	9.06095	9.15128	9.15128
0.862608	1.18016	9.06095	9.06095	9.24161
0.865168	1.18272	9.15128	9.06095	9.24161
0.867728	1.18528	9.15128	9.15128	9.15128
0.870288	1.18784	9.15128	9.06095	9.06095
0.872848	1.1904	9.15128	9.15128	9.15128
0.875408	1.19296	9.15128	9.15128	9.15128
0.877968	1.19552	9.06095	9.15128	9.15128
0.880528	1.19808	9.06095	9.06095	9.24161
0.883088	1.20064	9.06095	9.06095	9.15128
0.885648	1.2032	3.90301	9.15128	9.24161
0.888208	1.20576	-5.05448	9.15128	9.15128
0.890768	1.20832	-9.12626	9.15128	9.15128
0.893328	1.21088	-9.12626	9.15128	9.24161
0.895888	1.21344	-9.21689	9.06095	9.15128
0.898448	1.216	-9.12626	9.15128	9.24161
0.901008	1.21856	-9.12626	9.15128	9.24161
0.903568	1.22112	-9.21689	9.24161	9.15128
0.906128	1.22368	-9.21689	9.15128	9.15128
0.908688	1.22624	-9.12626	9.15128	9.15128
0.911248	1.2288	-9.21689	9.15128	9.15128
0.913808	1.23136	-9.21689	9.15128	9.24161
0.916368	1.23392	-6.59261	9.15128	9.06095
0.918928	1.23648	-3.24442	6.07471	9.15128
0.921488	1.23904	9.06095	2.99814	9.24161
0.924048	1.2416	9.06095	-8.31202	9.15128
0.926608	1.24416	9.15128	-9.03592	9.24161
0.929168	1.24672	9.06095	-9.12626	9.15128
0.931728	1.24928	9.15128	-9.12626	9.15128
0.934288	1.25184	9.15128	-9.12626	9.15128
0.936848	1.2544	9.06095	-9.12626	9.15128
0.939408	1.25696	9.06095	-9.12626	9.24161
0.941968	1.25952	9.15128	-9.12626	9.15128
0.944528	1.26208	9.15128	-9.21689	9.15128
0.947088	1.26464	9.06095	-9.12626	9.24161
0.949648	1.2672	6.16504	-9.21689	9.15128
0.952208	1.26976	3.08878	-9.21689	9.24161
0.954768	1.27232	-8.40266	-9.12626	9.15128
0.957328	1.27488	-9.12626	-9.21689	9.15128
0.959888	1.27744	-9.12626	-9.12626	9.24161
0.962448	1.28	-9.12626	-9.12626	9.24161
0.965008	1.28256	-9.12626	-9.21689	9.15128
0.967568	1.28512	-9.12626	-9.12626	9.15128
0.970128	1.28768	-9.12626	-9.21689	9.15128
0.972688	1.29024	-9.12626	-9.21689	9.15128
0.975248	1.2928	-9.21689	-9.21689	9.24161
0.977808	1.29536	-9.21689	-9.12626	9.15128
0.980368	1.29792	-9.12626	-9.21689	9.15128
0.982928	1.30048	-5.05448	-9.21689	9.15128
0.985488	1.30304	8.9703	-9.12626	9.15128
0.988048	1.3056	9.06095	-9.21689	9.15128
0.990608	1.30816	9.06095	-9.21689	9.15128
0.993168	1.31072	9.15128	-9.21689	9.15128
0.995728	1.31328	9.06095	-9.21689	9.15128
0.998288	1.31584	9.06095	-9.21689	9.15128
1.00085	1.3184	9.06095	-9.21689	6.16504
1.00341	1.32096	9.15128	-9.12626	3.08878
1.00597	1.32352	9.06095	-9.12626	-5.77837
1.00853	1.32608	9.15128	-9.21689	-9.12626
1.01109	1.32864	9.15128	-9.21689	-9.12626
1.01365	1.3312	9.06095	-9.21689	-9.12626
1.01621	1.33376	5.17014	-9.21689	-9.21689
1.01877	1.33632	-4.69253	-9.12626	-9.12626
1.02133	1.33888	-7.49748	-6.14032	-9.12626
1.02389	1.34144	-9.12626	-3.06375	-9.12626
1.02645	1.344	-9.12626	8.9703	-9.12626
1.02901	1.34656	-9.12626	9.06095	-9.21689
1.03157	1.34912	-9.21689	9.06095	-9.12626
1.03413	1.35168	-9.12626	9.06095	-9.12626
1.03669	1.35424	-9.21689	9.06095	-9.21689
1.03925	1.3568	-9.21689	9.06095	-9.12626
1.04181	1.35936	-9.12626	9.06095	-9.12626
1.04437	1.36192	-9.21689	9.15128	-9.21689
1.04693	1.36448	-9.21689	9.15128	-9.12626
1.04949	1.36704	-4.23994	9.06095	-9.12626
1.05205	1.3696	8.9703	9.15128	-9.21689
1.05461	1.37216	9.06095	9.06095	-9.21689
1.05717	1.37472	9.06095	9.06095	-9.12626
1.05973	1.37728	9.15128	9.06095	-9.12626
1.06229	1.37984	9.15128	9.06095	-9.21689
1.06485	1.3824	9.06095	9.06095	-9.12626
1.06741	1.38496	9.06095	9.06095	-9.21689
1.06997	1.38752	9.15128	9.06095	-9.21689
1.07253	1.39008	9.15128	9.06095	-9.12626
1.07509	1.39264	9.06095	9.06095	-9.21689
1.07765	1.3952	9.06095	9.15128	-9.21689
1.08021	1.39776	6.43696	9.06095	-9.12626
1.08277	1.40032	3.26975	9.15128	-9.21689
1.08533	1.40288	-7.22617	9.15128	-9.12626
1.08789	1.40544	-9.03592	9.15128	-9.21689
1.09045	1.408	-9.12626	9.15128	-9.21689
1.09301	1.41056	-9.12626	9.15128	-9.21689
1.09557	1.41312	-9.12626	9.06095	-9.21689
1.09813	1.41568	-9.21689	9.15128	-9.21689
1.10069	1.41824	-9.21689	9.15128	-9.21689
1.10325	1.4208	-9.21689	9.15128	-9.21689
1.10581	1.42336	-9.12626	9.15128	-9.21689
1.10837	1.42592	-9.12626	9.06095	-9.21689
1.11093	1.42848	-9.21689	9.15128	-9.21689
1.11349	1.43104	-6.59261	9.06095	-9.21689
1.11605	1.4336	-3.24442	9.15128	-9.21689
1.11861	1.43616	8.9703	9.15128	-9.21689
1.12117	1.43872	9.06095	9.15128	-9.21689
1.12373	1.44128	9.06095	9.15128	-9.12626
1.12629	1.44384	9.06095	3.26975	-9.21689
1.12885	1.4464	9.06095	-5.14511	-9.21689
1.13141	1.44896	9.06095	-9.12626	-9.21689
1.13397	1.45152	9.06095	-9.12626	-9.21689
1.13653	1.45408	9.15128	-9.12626	-9.21689
1.13909	1.45664	9.06095	-9.21689	-9.21689
1.14165	1.4592	9.15128	-9.21689	-9.21689
1.14421	1.46176	9.06095	-9.12626	-9.30723
1.14677	1.46432	5.17014	-9.12626	-9.21689
1.14933	1.46688	-4.60189	-9.21689	-9.30723
1.15189	1.46944	-7.67846	-9.12626	-9.21689
1.15445	1.472	-9.12626	-9.21689	-9.21689
1.15701	1.47456	-9.12626	-9.21689	-9.21689
1.15957	1.47712	-9.12626	-9.12626	-9.12626
1.16213	1.47968	-9.12626	-9.12626	-9.21689
1.16469	1.48224	-9.12626	-9.12626	-9.21689
1.16725	1.4848	-9.21689	-9.21689	-9.21689
1.16981	1.48736	-9.21689	-9.21689	-9.21689
1.17237	1.48992	-9.21689	-9.12626	-9.30723
1.17493	1.49248	-9.12626	-9.21689	-9.21689
1.17749	1.49504	-9.21689	-9.12626	-9.21689
1.18005	1.4976	-4.1496	-9.21689	-9.21689
1.18261	1.50016	8.9703	-9.21689	-9.21689
1.18517	1.50272	9.06095	-9.21689	-9.21689
1.18773	1.50528	9.06095	-9.12626	-9.30723
1.19029	1.50784	9.15128	-9.21689	-9.21689
1.19285	1.5104	9.15128	-9.21689	-9.21689
1.19541	1.51296	9.06095	-9.21689	-9.21689
1.19797	1.51552	9.06095	-9.12626	-9.21689
1.20053	1.51808	9.15128	-9.21689	-9.21689
1.20309	1.52064	9.06095	-9.21689	-9.21689
1.20565	1.5232	9.06095	-9.21689	-9.21689
1.20821	1.52576	9.15128	-9.21689	-9.21689
1.21077	1.52832	6.43696	-9.21689	-9.21689
1.21333	1.53088	3.17942	-9.21689	-9.21689
1.21589	1.53344	-7.58812	-9.21689	-9.21689
1.21845	1.536	-9.12626	-9.21689	-9.21689
1.22101	1.53856	-9.12626	-9.21689	-9.21689
1.22357	1.54112	-9.12626	-9.12626	-9.21689
1.22613	1.54368	-9.12626	-9.21689	-9.21689
1.22869	1.54624	-9.21689	-3.78765	-9.30723
1.23125	1.5488	-9.21689	8.9703	-9.21689
1.23381	1.55136	-9.21689	9.06095	-9.21689
1.23637	1.55392	-9.21689	9.06095	-9.21689
1.23893	1.55648	-9.21689	9.06095	-9.30723
1.24149	1.55904	-9.12626	9.06095	-9.21689
1.24405	1.5616	-5.23545	9.06095	-9.21689
1.24661	1.56416	8.9703	9.06095	-9.21689
1.24917	1.56672	9.06095	9.06095	-9.21689
1.25173	1.56928	9.06095	9.15128	-9.21689
1.25429	1.57184	9.06095	9.15128	-9.21689
1.25685	1.5744	9.06095	9.06095	-9.21689
1.25941	1.57696	9.06095	9.15128	-9.21689
1.26197	1.57952	9.06095	9.15128	-9.30723
1.26453	1.58208	9.06095	9.15128	-9.30723
1.26709	1.58464	9.15128	9.15128	-9.21689
1.26965	1.5872	9.15128	9.06095	-9.21689
1.27221	1.58976	9.06095	9.15128	-9.30723
1.27477	1.59232	9.15128	9.15128	-9.21689
1.27733	1.59488	4.98917	9.15128	-9.21689
1.27989	1.59744	-4.60189	9.15128	-9.30723
1.28245	1.6	-8.31202	9.06095	-9.21689
1.28501	1.60256	-9.12626	9.06095	-9.30723
1.28757	1.60512	-9.12626	9.15128	-9.21689
1.29013	1.60768	-9.21689	9.15128	-9.30723
1.29269	1.61024	-9.12626	9.15128	-9.21689
1.29525	1.6128	-9.12626	9.06095	-9.12626
1.29781	1.61536	-9.21689	9.15128	-9.21689
1.30037	1.61792	-9.12626	9.15128	-9.21689
1.30293	1.62048	-9.21689	9.15128	-9.30723
1.30549	1.62304	-9.21689	9.15128	-9.30723
1.30805	1.6256	-9.21689	9.15128	-9.21689
1.31061	1.62816	-4.05927	9.15128	-9.21689
1.31317	1.63072	8.9703	9.15128	-9.21689
1.31573	1.63328	9.06095	9.15128	-9.21689
1.31829	1.63584	9.06095	9.15128	-9.21689
1.32085	1.6384	9.06095	9.15128	-9.21689
1.32341	1.64096	9.06095	9.15128	-9.21689
1.32597	1.64352	9.15128	9.06095	-9.21689
1.32853	1.64608	9.06095	9.15128	-9.30723
1.33109	1.64864	9.06095	3.36039	-9.21689
1.33365	1.6512	9.15128	-5.23545	-9.21689
1.33621	1.65376	9.15128	-9.03592	-9.30723
1.33877	1.65632	9.06095	-9.12626	-9.30723
1.34133	1.65888	6.25568	-9.12626	-9.30723
1.34389	1.66144	3.08878	-9.12626	-9.21689
1.34645	1.664	-7.67846	-9.21689	-9.30723
1.34901	1.66656	-9.12626	-9.12626	-9.30723
1.35157	1.66912	-9.12626	-9.12626	-9.30723
1.35413	1.67168	-9.12626	-9.12626	-9.21689
1.35669	1.67424	-9.12626	-9.12626	-9.30723
1.35925	1.6768	-9.12626	-9.12626	-9.21689
1.36181	1.67936	-9.21689	-9.21689	-9.21689
1.36437	1.68192	-9.21689	-9.12626	-9.30723
1.36693	1.68448	-9.12626	-9.21689	-9.21689
1.36949	1.68704	-9.21689	-9.12626	-9.21689
1.37205	1.6896	-9.21689	-9.12626	-9.21689
1.37461	1.69216	-6.41163	-9.21689	-9.21689
1.37717	1.69472	-3.15409	-9.21689	-9.21689
1.37973	1.69728	8.9703	-9.21689	-9.21689
1.38229	1.69984	9.06095	-9.21689	-9.21689
1.38485	1.7024	9.06095	-9.12626	-9.12626
1.38741	1.70496	9.06095	-9.12626	-9.21689
1.38997	1.70752	9.06095	-9.21689	-9.21689
1.39253	1.71008	9.15128	-9.21689	-9.21689
1.39509	1.71264	9.06095	-9.12626	-9.30723
1.39765	1.7152	9.06095	-9.21689	-9.21689
1.40021	1.71776	9.15128	-9.12626	-9.21689
1.40277	1.72032	9.06095	-9.12626	-9.30723
1.40533	1.72288	9.15128	-9.21689	-9.30723
1.40789	1.72544	4.89853	-9.12626	-9.21689
1.41045	1.728	-4.42091	-9.12626	-9.21689
1.41301	1.73056	-7.67846	-9.21689	-9.30723
1.41557	1.73312	-9.12626	-9.21689	-9.21689
1.41813	1.73568	-9.12626	-9.21689	-9.30723
1.42069	1.73824	-9.12626	-9.21689	-9.21689
1.42325	1.7408	-9.12626	-9.21689	-9.21689
1.42581	1.74336	-9.21689	-9.30723	-9.21689
1.42837	1.74592	-9.12626	-9.21689	-9.21689
1.43093	1.74848	-9.21689	-6.3213	-9.21689
1.43349	1.75104	-9.21689	-3.15409	-9.21689
1.43605	1.7536	-9.21689	8.9703	-9.21689
1.43861	1.75616	-9.21689	9.06095	-9.21689
1.44117	1.75872	-3.96863	9.06095	-9.30723
1.44373	1.76128	8.9703	9.06095	-9.30723
1.44629	1.76384	9.06095	9.06095	-9.21689
1.44885	1.7664	9.06095	9.06095	-9.21689
1.45141	1.76896	9.06095	9.06095	-9.21689
1.45397	1.77152	9.15128	9.06095	-9.21689
1.45653	1.77408	9.06095	9.06095	-9.21689
1.45909	1.77664	9.15128	9.15128	-9.30723
1.46165	1.7792	9.15128	9.06095	-9.30723
1.46421	1.78176	9.15128	9.06095	-9.21689
1.46677	1.78432	9.06095	9.15128	-9.21689
1.46933	1.78688	9.15128	9.06095	-9.21689
1.47189	1.78944	6.16504	9.06095	-9.21689
1.47445	1.792	3.08878	9.06095	-9.30723
1.47701	1.79456	-7.0452	9.06095	-9.21689
1.47957	1.79712	-9.12626	9.06095	-9.21689
1.48213	1.79968	-9.12626	9.15128	-9.21689
1.48469	1.80224	-9.12626	9.15128	-9.21689
1.48725	1.8048	-9.21689	9.15128	-9.21689
1.48981	1.80736	-9.12626	9.15128	-9.21689
1.49237	1.80992	-9.21689	9.06095	-9.30723
1.49493	1.81248	-9.12626	9.15128	-9.30723
1.49749	1.81504	-9.12626	9.15128	-9.21689
1.50005	1.8176	-9.21689	9.06095	-9.21689
1.50261	1.82016	-9.21689	9.15128	-9.21689
1.50517	1.82272	-4.96384	9.15128	-9.21689
1.50773	1.82528	8.87997	9.06095	-9.21689
1.51029	1.82784	9.06095	9.15128	-9.30723
1.51285	1.8304	9.06095	9.15128	-9.21689
1.51541	1.83296	9.06095	9.06095	-9.21689
1.51797	1.83552	9.06095	9.15128	-9.21689
1.52053	1.83808	9.06095	9.15128	-9.21689
1.52309	1.84064	9.06095	9.15128	-9.30723
1.52565	1.8432	9.06095	9.15128	-9.21689
1.52821	1.84576	9.15128	9.15128	-9.21689
1.53077	1.84832	9.15128	9.15128	-9.21689
1.53333	1.85088	9.06095	9.24161	-9.21689
1.53589	1.85344	9.15128	3.45073	-9.30723
1.53845	1.856	4.80819	-5.23545	-9.21689
1.54101	1.85856	-4.60189	-9.03592	-9.30723
1.54357	1.86112	-7.85943	-9.12626	-9.30723
1.54613	1.86368	-9.12626	-9.12626	-9.21689
1.54869	1.86624	-9.12626	-9.12626	-9.30723
1.55125	1.8688	-9.12626	-9.12626	-9.30723
1.55381	1.87136	-9.12626	-9.12626	-9.21689
1.55637	1.87392	-9.12626	-9.12626	-9.21689
1.55893	1.87648	-9.21689	-9.21689	-9.30723
1.56149	1.87904	-9.21689	-9.12626	-9.21689
1.56405	1.8816	-9.21689	-9.12626	-9.21689
1.56661	1.88416	-9.21689	-9.12626	-9.30723
1.56917	1.88672	-9.21689	-9.12626	-9.21689
1.57173	1.88928	-3.87829	-9.21689	-9.21689
1.57429	1.89184	8.9703	-9.12626	-9.21689
1.57685	1.8944	9.06095	-9.12626	-9.30723
1.57941	1.89696	9.06095	-9.12626	-9.21689
1.58197	1.89952	9.06095	-9.21689	-9.30723
1.58453	1.90208	9.06095	-9.12626	-9.30723
1.58709	1.90464	9.06095	-9.21689	-9.21689
1.58965	1.9072	9.15128	-9.12626	-9.21689
1.59221	1.90976	9.15128	-9.21689	-9.21689
1.59477	1.91232	9.06095	-9.21689	-9.21689
1.59733	1.91488	9.15128	-9.21689	-9.21689
1.59989	1.91744	9.06095	-9.21689	-9.21689
1.60245	1.92	6.07471	-9.21689	-9.21689
1.60501	1.92256	2.99814	-9.12626	-9.21689
1.60757	1.92512	-8.31202	-9.12626	-9.21689
1.61013	1.92768	-9.12626	-9.21689	-9.30723
1.61269	1.93024	-9.12626	-9.12626	-9.21689
1.61525	1.9328	-9.12626	-9.21689	-9.21689
1.61781	1.93536	-9.21689	-9.21689	-9.30723
1.62037	1.93792	-9.12626	-9.21689	-9.21689
1.62293	1.94048	-9.21689	-9.21689	-9.21689
1.62549	1.94304	-9.21689	-9.12626	-9.21689
1.62805	1.9456	-9.12626	-9.21689	-9.21689
1.63061	1.94816	-9.12626	-9.21689	-9.21689
1.63317	1.95072	-9.12626	-9.21689	-9.30723
1.63573	1.95328	-6.23066	-6.41163	-9.30723
1.63829	1.95584	-2.97311	-3.24442	-9.21689
1.64085	1.9584	8.9703	8.9703	-9.21689
1.64341	1.96096	9.06095	9.06095	-9.21689
1.64597	1.96352	9.06095	9.06095	-9.21689
1.64853	1.96608	9.06095	9.06095	-9.21689
1.65109	1.96864	9.15128	9.06095	-9.21689
1.65365	1.9712	9.06095	9.06095	-9.30723
1.65621	1.97376	9.06095	9.06095	-9.21689
1.65877	1.97632	9.15128	9.06095	-9.30723
1.66133	1.97888	9.06095	9.15128	-9.21689
1.66389	1.98144	9.15128	9.06095	-9.21689
1.66645	1.984	9.15128	9.15128	-9.21689
1.66901	1.98656	4.71755	9.15128	-9.30723
1.67157	1.98912	-4.69253	9.06095	-9.30723
1.67413	1.99168	-8.31202	9.15128	-9.21689
1.67669	1.99424	-9.12626	9.15128	-9.21689
1.67925	1.9968	-9.12626	9.06095	-9.21689
1.68181	1.99936	-9.12626	9.15128	-9.21689
1.68437	2.00192	-9.21689	9.06095	-9.21689
1.68693	2.00448	-9.21689	9.15128	-9.21689
1.68949	2.00704	-9.12626	9.15128	-9.21689
1.69205	2.0096	-9.12626	9.06095	-9.21689
1.69461	2.01216	-9.21689	9.15128	-9.30723
1.69717	2.01472	-9.12626	9.06095	-9.21689
1.69973	2.01728	-9.21689	9.06095	-9.21689
1.70229	2.01984	-3.87829	9.15128	-9.30723
1.70485	2.0224	8.9703	9.15128	-9.21689
1.70741	2.02496	9.06095	9.15128	-9.21689
1.70997	2.02752	9.06095	9.15128	-9.30723
1.71253	2.03008	9.06095	9.15128	-9.21689
1.71509	2.03264	9.06095	9.06095	-9.21689
1.71765	2.0352	9.06095	9.15128	-9.21689
1.72021	2.03776	9.06095	9.15128	-9.30723
1.72277	2.04032	9.06095	9.24161	-9.21689
1.72533	2.04288	9.06095	9.15128	-9.21689
1.72789	2.04544	9.15128	9.15128	-9.21689
1.73045	2.048	9.15128	9.06095	-9.30723
1.73301	2.05056	5.89373	9.06095	-9.30723
1.73557	2.05312	2.99814	9.15128	-9.21689
1.73813	2.05568	-8.40266	5.62242	-9.21689
1.74069	2.05824	-9.12626	-3.51634	-9.21689
1.74325	2.0608	-9.12626	-5.86871	-9.21689
1.74581	2.06336	-9.12626	-9.12626	-9.12626
1.74837	2.06592	-9.12626	-9.12626	-9.21689
1.75093	2.06848	-9.12626	-9.21689	-9.30723
1.75349	2.07104	-9.21689	-9.12626	-9.21689
1.75605	2.0736	-9.21689	-9.21689	-9.21689
1.75861	2.07616	-9.12626	-9.21689	-9.30723
1.76117	2.07872	-9.21689	-9.12626	-9.21689
1.76373	2.08128	-9.21689	-9.12626	-9.21689
1.76629	2.08384	-4.8732	-9.12626	-9.30723
1.76885	2.0864	8.9703	-9.21689	-9.30723
1.77141	2.08896	9.06095	-9.21689	-9.21689
1.77397	2.09152	9.06095	-9.21689	-9.21689
1.77653	2.09408	9.06095	-9.12626	-9.21689
1.77909	2.09664	9.06095	-9.21689	-9.21689
1.78165	2.0992	9.15128	-9.21689	-9.21689
1.78421	2.10176	9.15128	-9.12626	-9.21689
1.78677	2.10432	9.06095	-9.21689	-9.21689
1.78933	2.10688	9.06095	-9.21689	-9.30723
1.79189	2.10944	9.15128	-9.21689	-9.21689
1.79445	2.112	9.06095	-9.21689	-9.30723
1.79701	2.11456	9.06095	-9.21689	-9.30723
1.79957	2.11712	4.17463	-9.12626	-9.21689
1.80213	2.11968	-5.14511	-9.21689	-9.21689
1.80469	2.12224	-9.03592	-9.21689	-9.30723
1.80725	2.1248	-9.12626	-9.21689	-9.30723
1.80981	2.12736	-9.21689	-9.21689	-9.21689
1.81237	2.12992	-9.12626	-9.21689	-9.30723
1.81493	2.13248	-9.21689	-9.21689	-9.21689
1.81749	2.13504	-9.21689	-9.21689	-9.21689
1.82005	2.1376	-9.21689	-9.21689	-9.21689
1.82261	2.14016	-9.12626	-9.21689	-9.30723
1.82517	2.14272	-9.21689	-9.21689	-9.30723
1.82773	2.14528	-9.12626	-9.21689	-9.21689
1.83029	2.14784	-9.21689	-9.21689	-9.21689
1.83285	2.1504	-4.1496	-9.21689	-9.30723
1.83541	2.15296	8.9703	-9.21689	-9.21689
1.83797	2.15552	9.06095	-9.21689	-9.21689
1.84053	2.15808	9.06095	-5.5974	-9.21689
1.84309	2.16064	9.06095	8.42769	-9.21689
1.84565	2.1632	9.06095	8.9703	-9.30723
1.84821	2.16576	9.06095	9.06095	-9.30723
1.85077	2.16832	9.06095	9.06095	-9.30723
1.85333	2.17088	9.06095	9.06095	-9.30723
1.85589	2.17344	9.06095	9.06095	-9.21689
1.85845	2.176	9.15128	9.15128	-9.21689
1.86101	2.17856	9.15128	9.15128	-9.30723
1.86357	2.18112	9.06095	9.06095	-9.21689
1.86613	2.18368	3.99365	9.06095	-9.21689
1.86869	2.18624	-4.96384	9.06095	-9.21689
1.87125	2.1888	-9.12626	9.06095	-9.30723
1.87381	2.19136	-9.12626	9.15128	-9.21689
1.87637	2.19392	-9.21689	9.15128	-9.21689
1.87893	2.19648	-9.12626	9.06095	-9.21689
1.88149	2.19904	-9.12626	9.15128	-9.21689
1.88405	2.2016	-9.12626	9.06095	-9.30723
1.88661	2.20416	-9.12626	9.06095	-9.21689
1.88917	2.20672	-9.21689	9.06095	-9.21689
1.89173	2.20928	-9.21689	9.06095	-9.30723
1.89429	2.21184	-9.21689	9.15128	-9.30723
1.89685	2.2144	-6.68325	9.15128	-9.12626
1.89941	2.21696	-3.24442	9.15128	-9.30723
1.90197	2.21952	8.9703	9.06095	-9.21689
1.90453	2.22208	9.06095	9.15128	-9.30723
1.90709	2.22464	9.15128	9.06095	-9.21689
1.90965	2.2272	9.06095	9.15128	-9.30723
1.91221	2.22976	9.06095	9.15128	-9.21689
1.91477	2.23232	9.06095	9.15128	-9.21689
1.91733	2.23488	9.06095	9.15128	-9.21689
1.91989	2.23744	9.15128	9.15128	-9.21689
1.92245	2.24	9.15128	9.15128	-9.21689
1.92501	2.24256	9.06095	9.15128	-9.21689
1.92757	2.24512	9.15128	9.15128	-9.21689
1.93013	2.24768	4.98917	9.06095	-9.21689
1.93269	2.25024	-4.60189	9.15128	-9.21689
1.93525	2.2528	-8.13074	9.24161	-9.21689
1.93781	2.25536	-9.12626	9.06095	-9.21689
1.94037	2.25792	-9.12626	9.15128	-9.30723
1.94293	2.26048	-9.12626	6.07471	-9.21689
1.94549	2.26304	-9.12626	2.99814	-9.21689
1.94805	2.2656	-9.12626	-5.86871	-9.21689
1.95061	2.26816	-9.21689	-9.03592	-9.21689
1.95317	2.27072	-9.21689	-9.12626	-9.21689
1.95573	2.27328	-9.21689	-9.12626	-9.30723
1.95829	2.27584	-9.21689	-9.12626	-9.12626
1.96085	2.2784	-9.21689	-9.21689	-9.21689
1.96341	2.28096	-5.05448	-9.21689	-9.21689
1.96597	2.28352	8.9703	-9.12626	-9.21689
1.96853	2.28608	8.9703	-9.21689	-9.30723
1.97109	2.28864	9.06095	-9.12626	-9.21689
1.97365	2.2912	9.06095	-9.12626	-9.21689
1.97621	2.29376	9.06095	-9.21689	-9.21689
1.97877	2.29632	9.06095	-9.12626	-9.21689
1.98133	2.29888	9.15128	-9.12626	-9.21689
1.98389	2.30144	9.06095	-9.12626	-9.30723
1.98645	2.304	9.06095	-9.12626	-9.30723
1.98901	2.30656	9.15128	-9.21689	-9.21689
1.99157	2.30912	9.15128	-9.12626	-9.21689
1.99413	2.31168	9.06095	-9.12626	-9.21689
1.99669	2.31424	9.06095	-9.12626	-9.21689
1.99925	2.3168	4.80819	-9.12626	-9.21689
2.00181	2.31936	-4.42091	-9.21689	-9.30723
2.00437	2.32192	-8.67397	-9.21689	-5.68773
2.00693	2.32448	-9.12626	-9.12626	8.42769
2.00949	2.32704	-9.12626	-9.21689	8.9703
2.01205	2.3296	-9.21689	-9.21689	9.06095
2.01461	2.33216	-9.21689	-9.12626	9.06095
2.01717	2.33472	-9.21689	-9.21689	9.06095
2.01973	2.33728	-9.21689	-9.21689	9.06095
2.02229	2.33984	-9.12626	-9.12626	9.06095
2.02485	2.3424	-9.21689	-9.21689	9.06095
2.02741	2.34496	-9.21689	-9.21689	9.06095
2.02997	2.34752	-9.21689	-9.21689	9.06095
2.03253	2.35008	-4.96384	-9.21689	9.06095
2.03509	2.35264	8.87997	-9.12626	9.06095
2.03765	2.3552	9.06095	-9.21689	9.15128
2.04021	2.35776	9.06095	-9.21689	9.06095
2.04277	2.36032	9.06095	-9.21689	9.06095
2.04533	2.36288	9.15128	-5.86871	9.15128
2.04789	2.36544	9.15128	7.70348	9.15128
2.05045	2.368	9.06095	8.9703	9.06095
2.05301	2.37056	9.15128	9.06095	9.06095
2.05557	2.37312	9.06095	9.06095	9.06095
2.05813	2.37568	9.15128	9.15128	9.06095
2.06069	2.37824	9.15128	9.06095	9.06095
2.06325	2.3808	9.15128	9.06095	9.06095
2.06581	2.38336	3.72234	9.06095	9.06095
2.06837	2.38592	-7.0452	9.06095	9.06095
2.07093	2.38848	-9.03592	9.15128	9.06095
2.07349	2.39104	-9.12626	9.15128	9.15128
2.07605	2.3936	-9.12626	9.06095	9.15128
2.07861	2.39616	-9.12626	9.15128	9.06095
2.08117	2.39872	-9.12626	9.06095	9.15128
2.08373	2.40128	-9.12626	9.06095	9.15128
2.08629	2.40384	-9.12626	9.15128	9.15128
2.08885	2.4064	-9.21689	9.06095	9.15128
2.09141	2.40896	-9.21689	9.15128	9.15128
2.09397	2.41152	-9.12626	9.15128	9.15128
2.09653	2.41408	-6.23066	9.06095	9.15128
2.09909	2.41664	-3.06375	9.15128	9.15128
2.10165	2.4192	8.9703	9.06095	9.15128
2.10421	2.42176	9.06095	9.06095	9.15128
2.10677	2.42432	9.06095	9.15128	9.15128
2.10933	2.42688	9.06095	9.15128	9.15128
2.11189	2.42944	9.06095	9.15128	9.15128
2.11445	2.432	9.06095	9.15128	9.06095
2.11701	2.43456	9.15128	9.06095	9.15128
2.11957	2.43712	9.15128	9.06095	9.15128
2.12213	2.43968	9.06095	9.15128	9.15128
2.12469	2.44224	9.06095	9.06095	9.15128
2.12725	2.4448	9.15128	9.06095	9.15128
2.12981	2.44736	4.71755	9.24161	9.15128
2.13237	2.44992	-5.68773	9.15128	9.15128
2.13493	2.45248	-7.67846	9.06095	9.15128
2.13749	2.45504	-9.12626	9.15128	9.15128
2.14005	2.4576	-9.12626	9.15128	9.15128
2.14261	2.46016	-9.12626	9.06095	9.15128
2.14517	2.46272	-9.21689	9.15128	9.15128
2.14773	2.46528	-9.21689	6.25568	9.15128
2.15029	2.46784	-9.21689	3.17942	9.15128
2.15285	2.4704	-9.21689	-7.13584	9.06095
2.15541	2.47296	-9.12626	-9.12626	9.15128
2.15797	2.47552	-9.21689	-9.12626	9.15128
2.16053	2.47808	-9.12626	-9.21689	9.15128
2.16309	2.48064	-3.87829	-9.12626	9.06095
2.16565	2.4832	8.9703	-9.12626	9.15128
2.16821	2.48576	9.06095	-9.12626	9.15128
2.17077	2.48832	9.06095	-9.12626	9.15128
2.17333	2.49088	9.06095	-9.12626	9.15128
2.17589	2.49344	9.06095	-9.12626	9.15128
2.17845	2.496	9.15128	-9.12626	9.15128
2.18101	2.49856	9.15128	-9.21689	9.15128
2.18357	2.50112	9.06095	-9.21689	9.06095
2.18613	2.50368	9.15128	-9.12626	9.15128
2.18869	2.50624	9.06095	-9.12626	9.15128
2.19125	2.5088	9.06095	-9.21689	9.15128
2.19381	2.51136	9.15128	-9.12626	9.15128
2.19637	2.51392	3.72234	-9.21689	9.15128
2.19893	2.51648	-7.0452	-9.21689	9.15128
2.20149	2.51904	-9.03592	-9.21689	9.15128
2.20405	2.5216	-9.12626	-9.21689	9.24161
2.20661	2.52416	-9.12626	-9.12626	9.15128
2.20917	2.52672	-9.12626	-9.21689	9.15128
2.21173	2.52928	-9.12626	-9.21689	9.15128
2.21429	2.53184	-9.12626	-9.12626	9.15128
2.21685	2.5344	-9.12626	-9.12626	9.15128
2.21941	2.53696	-9.21689	-9.21689	9.15128
2.22197	2.53952	-9.12626	-9.21689	9.15128
2.22453	2.54208	-9.21689	-9.21689	9.15128
2.22709	2.54464	-6.14032	-9.12626	9.15128
2.22965	2.5472	-2.88278	-9.21689	9.24161
2.23221	2.54976	9.06095	-9.21689	9.15128
2.23477	2.55232	9.06095	-9.12626	9.15128
2.23733	2.55488	9.06095	-9.21689	9.15128
2.23989	2.55744	9.15128	-9.21689	9.15128
2.24245	2.56	9.06095	-9.21689	9.06095
2.24501	2.56256	9.06095	-9.21689	9.15128
2.24757	2.56512	9.15128	-9.12626	9.15128
2.25013	2.56768	9.06095	-5.86871	9.15128
2.25269	2.57024	9.06095	7.61315	9.15128
2.25525	2.5728	9.06095	8.9703	9.15128
2.25781	2.57536	9.06095	9.06095	9.15128
2.26037	2.57792	4.71755	9.06095	9.15128
2.26293	2.58048	-4.33058	9.06095	9.24161
2.26549	2.58304	-9.03592	9.06095	9.15128
2.26805	2.5856	-9.12626	9.06095	9.15128
2.27061	2.58816	-9.12626	9.06095	9.24161
2.27317	2.59072	-9.12626	9.15128	9.15128
2.27573	2.59328	-9.12626	9.15128	9.15128
2.27829	2.59584	-9.21689	9.06095	9.15128
2.28085	2.5984	-9.12626	9.06095	9.24161
2.28341	2.60096	-9.21689	9.15128	9.15128
2.28597	2.60352	-9.21689	9.06095	9.15128
2.28853	2.60608	-9.12626	9.15128	9.15128
2.29109	2.60864	-9.12626	9.15128	9.24161
2.29365	2.6112	-4.69253	9.06095	9.15128
2.29621	2.61376	8.9703	9.15128	9.15128
2.29877	2.61632	9.06095	9.06095	9.15128
2.30133	2.61888	9.06095	9.24161	9.15128
2.30389	2.62144	9.06095	9.06095	9.15128
2.30645	2.624	9.06095	9.15128	9.24161
2.30901	2.62656	9.15128	9.15128	9.24161
2.31157	2.62912	9.15128	9.15128	9.24161
2.31413	2.63168	9.15128	9.06095	9.15128
2.31669	2.63424	9.15128	9.15128	9.24161
2.31925	2.6368	9.06095	9.15128	9.15128
2.32181	2.63936	9.15128	9.15128	9.15128
2.32437	2.64192	9.06095	9.15128	9.24161
2.32693	2.64448	3.72234	9.06095	9.15128
2.32949	2.64704	-7.58812	9.15128	9.15128
2.33205	2.6496	-9.03592	9.15128	9.15128
2.33461	2.65216	-9.12626	9.06095	9.24161
2.33717	2.65472	-9.12626	9.15128	9.15128
2.33973	2.65728	-9.12626	9.15128	9.15128
2.34229	2.65984	-9.21689	9.15128	9.15128
2.34485	2.6624	-9.12626	9.06095	9.24161
2.34741	2.66496	-9.21689	9.15128	9.15128
2.34997	2.66752	-9.21689	9.15128	9.15128
2.35253	2.67008	-9.12626	5.17014	9.15128
2.35509	2.67264	-9.21689	-4.69253	9.15128
2.35765	2.6752	-6.04968	-7.40715	9.15128
2.36021	2.67776	4.3556	-9.12626	9.15128
2.36277	2.68032	8.9703	-9.12626	9.15128
2.36533	2.68288	9.06095	-9.12626	9.15128
2.36789	2.68544	9.06095	-9.12626	9.24161
2.37045	2.688	9.06095	-9.12626	9.15128
2.37301	2.69056	9.06095	-9.21689	9.15128
2.37557	2.69312	9.15128	-9.12626	9.15128
2.37813	2.69568	9.15128	-9.12626	9.15128
2.38069	2.69824	9.15128	-9.21689	9.15128
2.38325	2.7008	9.06095	-9.21689	9.24161
2.38581	2.70336	9.06095	-9.12626	9.24161
2.38837	2.70592	9.15128	-9.21689	9.24161
2.39093	2.70848	4.62691	-9.21689	9.15128
2.39349	2.71104	-4.78286	-9.12626	9.15128
2.39605	2.7136	-9.03592	-9.12626	9.15128
2.39861	2.71616	-9.12626	-9.21689	9.15128
2.40117	2.71872	-9.12626	-9.21689	9.15128
2.40373	2.72128	-9.12626	-9.21689	9.24161
2.40629	2.72384	-9.12626	-9.12626	9.15128
2.40885	2.7264	-9.12626	-9.21689	9.15128
2.41141	2.72896	-9.12626	-9.21689	9.15128
2.41397	2.73152	-9.21689	-9.21689	9.15128
2.41653	2.73408	-9.21689	-9.21689	9.15128
2.41909	2.73664	-9.12626	-9.12626	9.15128
2.42165	2.7392	-9.21689	-9.21689	9.24161
2.42421	2.74176	-3.69732	-9.21689	9.15128
2.42677	2.74432	8.9703	-9.21689	9.15128
2.42933	2.74688	9.06095	-9.12626	9.24161
2.43189	2.74944	9.06095	-9.21689	9.24161
2.43445	2.752	9.06095	-9.21689	9.15128
2.43701	2.75456	9.15128	-9.21689	9.15128
2.43957	2.75712	9.06095	-9.12626	9.15128
2.44213	2.75968	9.06095	-9.21689	9.15128
2.44469	2.76224	9.06095	-9.21689	9.06095
2.44725	2.7648	9.15128	-9.12626	9.24161
2.44981	2.76736	9.06095	-9.21689	9.15128
2.45237	2.76992	9.15128	-9.30723	9.15128
2.45493	2.77248	9.15128	-5.95935	9.24161
2.45749	2.77504	3.6317	7.52251	9.15128
2.46005	2.7776	-5.23545	8.9703	9.15128
2.46261	2.78016	-9.12626	9.06095	9.15128
2.46517	2.78272	-9.12626	9.06095	9.15128
2.46773	2.78528	-9.12626	9.06095	9.15128
2.47029	2.78784	-9.12626	9.06095	9.15128
2.47285	2.7904	-9.21689	9.06095	9.24161
2.47541	2.79296	-9.12626	9.06095	9.15128
2.47797	2.79552	-9.21689	9.06095	9.15128
2.48053	2.79808	-9.21689	9.06095	9.15128
2.48309	2.80064	-9.12626	9.06095	9.15128
2.48565	2.8032	-9.12626	9.15128	9.24161
2.48821	2.80576	-5.95935	9.15128	9.15128
2.49077	2.80832	7.34153	9.06095	9.15128
2.49333	2.81088	8.9703	9.06095	9.15128
2.49589	2.81344	9.06095	9.15128	9.24161
2.49845	2.816	9.06095	9.15128	9.15128
2.50101	2.81856	9.06095	9.15128	9.15128
2.50357	2.82112	9.15128	9.15128	9.24161
2.50613	2.82368	9.06095	9.06095	9.15128
2.50869	2.82624	9.06095	9.15128	9.15128
2.51125	2.8288	9.15128	9.15128	9.24161
2.51381	2.83136	9.06095	9.06095	9.15128
2.51637	2.83392	9.06095	9.06095	9.15128
2.51893	2.83648	9.15128	9.15128	9.15128
2.52149	2.83904	4.53627	9.15128	9.15128
2.52405	2.8416	-4.69253	9.15128	9.24161
2.52661	2.84416	-9.03592	9.15128	9.15128
2.52917	2.84672	-9.12626	9.15128	9.15128
2.53173	2.84928	-9.12626	9.15128	9.15128
2.53429	2.85184	-9.12626	9.15128	9.15128
2.53685	2.8544	-9.21689	9.15128	9.15128
2.53941	2.85696	-9.21689	9.15128	9.24161
2.54197	2.85952	-9.21689	9.06095	9.15128
2.54453	2.86208	-9.12626	9.15128	9.24161
2.54709	2.86464	-9.12626	9.15128	9.15128
2.54965	2.8672	-9.21689	9.15128	9.15128
2.55221	2.86976	-9.21689	9.15128	9.15128
2.55477	2.87232	-4.60189	9.15128	9.15128
2.55733	2.87488	8.9703	5.26048	9.24161
2.55989	2.87744	9.06095	-4.69253	9.15128
2.56245	2.88	9.06095	-7.58812	9.15128
2.56501	2.88256	9.15128	-9.12626	9.24161
2.56757	2.88512	9.06095	-9.12626	9.15128
2.57013	2.88768	9.15128	-9.12626	9.24161
2.57269	2.89024	9.06095	-9.21689	9.15128
2.57525	2.8928	9.06095	-9.12626	9.24161
2.57781	2.89536	9.06095	-9.21689	9.24161
2.58037	2.89792	9.15128	-9.12626	9.15128
2.58293	2.90048	9.06095	-9.12626	9.15128
2.58549	2.90304	9.15128	-9.21689	9.15128
2.58805	2.9056	3.54137	-9.21689	9.15128
2.59061	2.90816	-5.41643	-9.21689	9.15128
2.59317	2.91072	-9.12626	-9.12626	9.15128
2.59573	2.91328	-9.12626	-9.12626	9.24161
2.59829	2.91584	-9.12626	-9.12626	9.15128
2.60085	2.9184	-9.12626	-9.12626	9.15128
2.60341	2.92096	-9.21689	-9.12626	9.15128
2.60597	2.92352	-9.12626	-9.21689	9.15128
2.60853	2.92608	-9.21689	-9.21689	9.06095
2.61109	2.92864	-9.21689	-9.12626	9.15128
2.61365	2.9312	-9.12626	-9.21689	9.24161
2.61621	2.93376	-9.21689	-9.21689	9.15128
2.61877	2.93632	-5.86871	-9.12626	9.15128
2.62133	2.93888	7.70348	-9.21689	9.15128
2.62389	2.94144	9.06095	-9.21689	9.24161
2.62645	2.944	9.06095	-9.21689	9.24161
2.62901	2.94656	9.06095	-9.21689	9.15128
2.63157	2.94912	9.06095	-9.21689	9.15128
2.63413	2.95168	9.06095	-9.21689	9.15128
2.63669	2.95424	9.06095	-9.21689	9.15128
2.63925	2.9568	9.15128	-9.12626	9.15128
2.64181	2.95936	9.15128	-9.21689	9.15128
2.64437	2.96192	9.15128	-9.21689	9.15128
2.64693	2.96448	9.15128	-9.21689	9.15128
2.64949	2.96704	9.06095	-9.21689	9.15128
2.65205	2.9696	4.44594	-9.21689	9.15128
2.65461	2.97216	-4.69253	-9.21689	9.15128
2.65717	2.97472	-8.40266	-9.12626	9.24161
2.65973	2.97728	-9.12626	-4.78286	9.15128
2.66229	2.97984	-9.12626	8.9703	9.15128
2.66485	2.9824	-9.12626	9.06095	9.24161
2.66741	2.98496	-9.21689	9.06095	9.24161
2.66997	2.98752	-9.21689	9.06095	9.15128
2.67253	2.99008	-9.21689	9.06095	9.15128
2.67509	2.99264	-9.21689	9.15128	9.24161
2.67765	2.9952	-9.12626	9.15128	9.15128
2.68021	2.99776	-9.12626	9.06095	9.15128
2.68277	3.00032	-9.21689	9.15128	9.24161
2.68533	3.00288	-3.60668	9.06095	9.15128
2.68789	3.00544	8.9703	9.06095	9.15128
2.69045	3.008	9.06095	9.06095	9.15128
2.69301	3.01056	9.06095	9.06095	9.24161
2.69557	3.01312	9.06095	9.15128	9.15128
2.69813	3.01568	9.15128	9.15128	9.15128
2.70069	3.01824	9.06095	9.06095	9.24161
2.70325	3.0208	9.15128	9.06095	9.15128
2.70581	3.02336	9.15128	9.15128	9.15128
2.70837	3.02592	9.06095	9.06095	9.24161
2.71093	3.02848	9.06095	9.15128	9.24161
2.71349	3.03104	9.06095	9.15128	9.15128
2.71605	3.0336	9.15128	9.15128	9.15128
2.71861	3.03616	3.45073	9.06095	9.24161
2.72117	3.03872	-5.14511	9.15128	9.15128
2.72373	3.04128	-9.12626	9.15128	9.15128
2.72629	3.04384	-9.12626	9.06095	9.15128
2.72885	3.0464	-9.12626	9.15128	9.15128
2.73141	3.04896	-9.21689	9.15128	9.15128
2.73397	3.05152	-9.21689	9.15128	9.24161
2.73653	3.05408	-9.21689	9.15128	9.24161
2.73909	3.05664	-9.12626	9.06095	9.15128
2.74165	3.0592	-9.12626	9.15128	9.15128
2.74421	3.06176	-9.12626	9.06095	9.24161
2.74677	3.06432	-9.21689	9.15128	9.15128
2.74933	3.06688	-5.68773	9.15128	9.15128
2.75189	3.06944	8.06574	9.15128	9.24161
2.75445	3.072	8.9703	9.15128	9.15128
2.75701	3.07456	9.06095	9.15128	9.24161
2.75957	3.07712	9.06095	9.15128	9.24161
2.76213	3.07968	9.15128	4.26496	9.15128
2.76469	3.08224	9.06095	-5.05448	9.15128
2.76725	3.0848	9.15128	-9.12626	9.15128
2.76981	3.08736	9.15128	-9.12626	9.15128
2.77237	3.08992	9.15128	-9.12626	9.15128
2.77493	3.09248	9.06095	-9.12626	9.24161
2.77749	3.09504	9.15128	-9.12626	9.24161
2.78005	3.0976	9.15128	-9.21689	9.15128
2.78261	3.10016	4.3556	-9.21689	9.15128
2.78517	3.10272	-4.42091	-9.12626	9.15128
2.78773	3.10528	-9.12626	-9.21689	9.15128
2.79029	3.10784	-9.12626	-9.21689	9.15128
2.79285	3.1104	-9.12626	-9.12626	9.24161
2.79541	3.11296	-9.12626	-9.12626	9.24161
2.79797	3.11552	-9.12626	-9.21689	9.15128
2.80053	3.11808	-9.21689	-9.12626	9.24161
2.80309	3.12064	-9.21689	-9.12626	9.15128
2.80565	3.1232	-9.21689	-9.21689	9.15128
2.80821	3.12576	-9.21689	-9.12626	9.24161
2.81077	3.12832	-9.30723	-9.12626	9.15128
2.81333	3.13088	-9.12626	-9.21689	9.15128
2.81589	3.13344	-3.87829	-9.12626	9.15128
2.81845	3.136	8.9703	-9.21689	9.15128
2.82101	3.13856	9.06095	-9.12626	9.15128
2.82357	3.14112	9.06095	-9.12626	9.24161
2.82613	3.14368	9.06095	-9.21689	9.15128
2.82869	3.14624	9.15128	-9.21689	9.15128
2.83125	3.1488	9.06095	-9.12626	9.24161
2.83381	3.15136	9.06095	-9.21689	9.24161
2.83637	3.15392	9.06095	-9.21689	9.15128
2.83893	3.15648	9.15128	-9.21689	9.15128
2.84149	3.15904	9.06095	-9.21689	9.15128
2.84405	3.1616	9.06095	-9.21689	9.15128
2.84661	3.16416	9.15128	-9.21689	9.15128
2.84917	3.16672	3.72234	-9.30723	9.24161
2.85173	3.16928	-7.58812	-9.21689	9.15128
2.85429	3.17184	-9.12626	-9.21689	9.15128
2.85685	3.1744	-9.12626	-9.21689	9.24161
2.85941	3.17696	-9.12626	-9.12626	9.15128
2.86197	3.17952	-9.12626	-9.21689	9.15128
2.86453	3.18208	-9.12626	-4.1496	9.15128
2.86709	3.18464	-9.21689	8.9703	9.15128
2.86965	3.1872	-9.12626	9.06095	9.15128
2.87221	3.18976	-9.12626	9.06095	9.15128
2.87477	3.19232	-9.12626	9.06095	9.24161
2.87733	3.19488	-9.12626	9.06095	9.15128
2.87989	3.19744	-9.12626	9.06095	9.15128
2.88245	3.2	-3.69732	9.15128	9.15128
2.88501	3.20256	8.9703	9.06095	9.15128
2.88757	3.20512	9.06095	9.06095	9.15128
2.89013	3.20768	9.06095	9.06095	9.15128
2.89269	3.21024	9.06095	9.15128	9.15128
2.89525	3.2128	9.15128	9.06095	9.15128
2.89781	3.21536	9.06095	9.15128	9.15128
2.90037	3.21792	9.15128	9.06095	9.15128
2.90293	3.22048	9.15128	9.06095	9.15128
2.90549	3.22304	9.06095	9.15128	9.15128
2.90805	3.2256	9.06095	9.06095	9.15128
2.91061	3.22816	9.06095	9.15128	9.24161
2.91317	3.23072	5.8034	9.15128	9.24161
2.91573	3.23328	-2.7018	9.15128	9.15128
2.91829	3.23584	-5.68773	9.15128	9.15128
2.92085	3.2384	-9.12626	9.06095	9.06095
2.92341	3.24096	-9.12626	9.06095	9.15128
2.92597	3.24352	-9.21689	9.15128	9.24161
2.92853	3.24608	-9.21689	9.06095	9.15128
2.93109	3.24864	-9.12626	9.06095	9.24161
2.93365	3.2512	-9.12626	9.15128	9.15128
2.93621	3.25376	-9.21689	9.06095	9.15128
2.93877	3.25632	-9.12626	9.06095	9.15128
2.94133	3.25888	-9.12626	9.15128	9.24161
2.94389	3.26144	-9.21689	9.15128	9.15128
2.94645	3.264	-4.78286	9.15128	9.15128
2.94901	3.26656	8.9703	9.24161	9.24161
2.95157	3.26912	9.06095	9.15128	9.15128
2.95413	3.27168	9.06095	9.15128	9.15128
2.95669	3.27424	9.06095	9.15128	9.24161
2.95925	3.2768	9.06095	9.06095	9.15128
2.96181	3.27936	9.06095	9.15128	9.15128
2.96437	3.28192	9.06095	9.15128	9.24161
2.96693	3.28448	9.06095	4.53627	9.15128
2.96949	3.28704	9.06095	-4.69253	9.15128
2.97205	3.2896	9.15128	-9.03592	9.15128
2.97461	3.29216	9.15128	-9.12626	9.15128
2.97717	3.29472	9.06095	-9.12626	9.15128
2.97973	3.29728	4.53627	-9.12626	9.15128
2.98229	3.29984	-4.42091	-9.21689	9.15128
2.98485	3.3024	-9.03592	-9.12626	9.15128
2.98741	3.30496	-9.12626	-9.21689	9.24161
2.98997	3.30752	-9.12626	-9.12626	9.15128
2.99253	3.31008	-9.12626	-9.12626	9.15128
2.99509	3.31264	-9.12626	-9.12626	9.15128
2.99765	3.3152	-9.12626	-9.12626	9.15128
3.00021	3.31776	-9.21689	-9.12626	9.15128
3.00277	3.32032	-9.12626	-9.12626	9.24161
3.00533	3.32288	-9.21689	-9.12626	9.15128
3.00789	3.32544	-9.21689	-9.21689	4.98917
3.01045	3.328	-9.21689	-9.21689	-4.60189
3.01301	3.33056	-3.78765	-9.12626	-9.03592
3.01557	3.33312	8.9703	-9.21689	-9.12626
3.01813	3.33568	9.06095	-9.30723	-9.12626
3.02069	3.33824	9.06095	-9.21689	-9.12626
3.02325	3.3408	9.06095	-9.21689	-9.21689
3.02581	3.34336	9.15128	-9.21689	-9.21689
3.02837	3.34592	9.06095	-9.12626	-9.12626
3.03093	3.34848	9.15128	-9.21689	-9.12626
3.03349	3.35104	9.06095	-9.21689	-9.12626
3.03605	3.3536	9.06095	-9.12626	-9.12626
3.03861	3.35616	9.15128	-9.21689	-9.12626
3.04117	3.35872	9.06095	-9.21689	-9.21689
3.04373	3.36128	9.15128	-9.21689	-9.21689
3.04629	3.36384	3.72234	-9.21689	-9.12626
3.04885	3.3664	-7.58812	-9.21689	-9.12626
3.05141	3.36896	-9.03592	-9.12626	-9.12626
3.05397	3.37152	-9.12626	-9.21689	-9.21689
3.05653	3.37408	-9.12626	-9.21689	-9.21689
3.05909	3.37664	-9.21689	-9.21689	-9.12626
3.06165	3.3792	-9.21689	-9.12626	-9.12626
3.06421	3.38176	-9.12626	-9.21689	-9.21689
3.06677	3.38432	-9.21689	-9.21689	-9.12626
3.06933	3.38688	-9.12626	-4.33058	-9.12626
3.07189	3.38944	-9.21689	8.87997	-9.21689
3.07445	3.392	-9.21689	8.9703	-9.21689
3.07701	3.39456	-9.21689	9.06095	-9.12626
3.07957	3.39712	-3.69732	9.06095	-9.21689
3.08213	3.39968	8.9703	9.06095	-9.21689
3.08469	3.40224	9.06095	9.06095	-9.21689
3.08725	3.4048	9.06095	9.15128	-9.21689
3.08981	3.40736	9.06095	9.06095	-9.21689
3.09237	3.40992	9.06095	9.06095	-9.21689
3.09493	3.41248	9.15128	9.06095	-9.21689
3.09749	3.41504	9.06095	9.15128	-9.21689
3.10005	3.4176	9.06095	9.15128	-9.21689
3.10261	3.42016	9.06095	9.06095	-9.21689
3.10517	3.42272	9.06095	9.06095	-9.21689
3.10773	3.42528	9.15128	9.15128	-9.21689
3.11029	3.42784	5.71276	9.06095	-9.21689
3.11285	3.4304	-3.33506	9.06095	-9.21689
3.11541	3.43296	-6.04968	9.15128	-9.21689
3.11797	3.43552	-9.12626	9.15128	-9.21689
3.12053	3.43808	-9.12626	9.06095	-9.21689
3.12309	3.44064	-9.21689	9.15128	-9.21689
3.12565	3.4432	-9.12626	9.24161	-9.12626
3.12821	3.44576	-9.21689	9.06095	-9.21689
3.13077	3.44832	-9.12626	9.06095	-9.21689
3.13333	3.45088	-9.12626	9.15128	-9.12626
3.13589	3.45344	-9.21689	9.15128	-9.30723
3.13845	3.456	-9.12626	9.06095	-9.21689
3.14101	3.45856	-9.21689	9.15128	-9.12626
3.14357	3.46112	-5.86871	9.15128	-9.21689
3.14613	3.46368	7.70348	9.15128	-9.21689
3.14869	3.46624	9.06095	9.24161	-9.30723
3.15125	3.4688	9.06095	9.15128	-9.30723
3.15381	3.47136	9.15128	9.15128	-9.21689
3.15637	3.47392	9.06095	9.15128	-9.21689
3.15893	3.47648	9.06095	9.15128	-9.21689
3.16149	3.47904	9.06095	9.06095	-9.21689
3.16405	3.4816	9.15128	9.15128	-9.21689
3.16661	3.48416	9.06095	9.06095	-9.21689
3.16917	3.48672	9.15128	9.15128	-9.21689
3.17173	3.48928	9.15128	4.71755	-9.21689
3.17429	3.49184	9.06095	-6.68325	-9.21689
3.17685	3.4944	5.62242	-7.67846	-9.30723
3.17941	3.49696	-3.33506	-9.03592	-9.21689
3.18197	3.49952	-5.77837	-9.12626	-9.21689
3.18453	3.50208	-9.12626	-9.12626	-9.21689
3.18709	3.50464	-9.12626	-9.12626	-9.12626
3.18965	3.5072	-9.12626	-9.21689	-9.21689
3.19221	3.50976	-9.21689	-9.12626	-9.30723
3.19477	3.51232	-9.12626	-9.12626	-9.21689
3.19733	3.51488	-9.12626	-9.21689	-9.21689
3.19989	3.51744	-9.21689	-9.12626	-9.21689
3.20245	3.52	-9.21689	-9.12626	-9.21689
3.20501	3.52256	-9.21689	-9.21689	-9.21689
3.20757	3.52512	-9.12626	-9.12626	-9.21689
3.21013	3.52768	-4.51155	-9.21689	-9.21689
3.21269	3.53024	8.87997	-9.12626	-9.21689
3.21525	3.5328	9.06095	-9.12626	-9.21689
3.21781	3.53536	9.06095	-9.21689	-9.21689
3.22037	3.53792	9.06095	-9.12626	-9.12626
3.22293	3.54048	9.06095	-9.21689	-9.21689
3.22549	3.54304	9.06095	-9.21689	-9.21689
3.22805	3.5456	9.15128	-9.21689	-9.12626
3.23061	3.54816	9.06095	-9.21689	-9.21689
3.23317	3.55072	9.15128	-9.21689	-9.30723
3.23573	3.55328	9.06095	-9.21689	-9.21689
3.23829	3.55584	9.15128	-9.21689	-9.12626
3.24085	3.5584	9.15128	-9.21689	-9.21689
3.24341	3.56096	3.54137	-9.12626	-9.21689
3.24597	3.56352	-5.32609	-9.21689	-9.21689
3.24853	3.56608	-9.03592	-9.21689	-9.21689
3.25109	3.56864	-9.12626	-9.12626	-9.30723
3.25365	3.5712	-9.12626	-9.21689	-9.21689
3.25621	3.57376	-9.21689	-9.21689	-9.12626
3.25877	3.57632	-9.21689	-9.21689	-9.21689
3.26133	3.57888	-9.12626	-9.21689	-9.21689
3.26389	3.58144	-9.12626	-9.12626	-9.12626
3.26645	3.584	-9.21689	-9.21689	-9.21689
3.26901	3.58656	-9.12626	-9.30723	-9.21689
3.27157	3.58912	-9.21689	-9.21689	-9.30723
3.27413	3.59168	-9.12626	-4.42091	-9.21689
3.27669	3.59424	-3.51634	8.9703	-9.21689
3.27925	3.5968	8.9703	9.06095	-9.21689
3.28181	3.59936	9.06095	9.06095	-9.21689
3.28437	3.60192	9.06095	9.06095	-9.21689
3.28693	3.60448	9.06095	9.06095	-9.30723
3.28949	3.60704	9.06095	9.06095	-9.21689
3.29205	3.6096	9.06095	9.15128	-9.21689
3.29461	3.61216	9.15128	9.06095	-9.21689
3.29717	3.61472	9.15128	9.15128	-9.21689
3.29973	3.61728	9.15128	9.06095	-9.30723
3.30229	3.61984	9.06095	9.15128	-9.21689
3.30485	3.6224	9.15128	9.06095	-9.30723
3.30741	3.62496	5.44145	9.06095	-9.21689
3.30997	3.62752	-3.33506	9.06095	-9.30723
3.31253	3.63008	-6.04968	9.06095	-9.30723
3.31509	3.63264	-9.12626	9.06095	-9.21689
3.31765	3.6352	-9.12626	9.15128	-9.21689
3.32021	3.63776	-9.21689	9.15128	-9.30723
3.32277	3.64032	-9.21689	9.15128	-9.30723
3.32533	3.64288	-9.12626	9.15128	-9.12626
3.32789	3.64544	-9.12626	9.15128	-9.30723
3.33045	3.648	-9.21689	9.15128	-9.21689
3.33301	3.65056	-9.12626	9.15128	-9.21689
3.33557	3.65312	-9.21689	9.15128	-9.21689
3.33813	3.65568	-9.21689	9.15128	-9.21689
3.34069	3.65824	-4.42091	9.15128	-9.30723
3.34325	3.6608	8.9703	9.15128	-9.21689
3.34581	3.66336	9.06095	9.15128	-9.30723
3.34837	3.66592	9.06095	9.06095	-9.30723
3.35093	3.66848	9.06095	9.06095	-9.21689
3.35349	3.67104	9.06095	9.15128	-9.21689
3.35605	3.6736	9.06095	9.06095	-9.21689
3.35861	3.67616	9.06095	9.15128	-9.30723
3.36117	3.67872	9.06095	9.06095	-9.21689
3.36373	3.68128	9.15128	9.15128	-9.21689
3.36629	3.68384	9.06095	9.15128	-9.30723
3.36885	3.6864	9.06095	9.06095	-9.30723
3.37141	3.68896	9.06095	9.15128	-9.21689
3.37397	3.69152	3.45073	9.15128	-9.30723
3.37653	3.69408	-5.32609	3.90301	-9.21689
3.37909	3.69664	-9.12626	-6.04968	-9.21689
3.38165	3.6992	-9.12626	-9.12626	-9.30723
3.38421	3.70176	-9.12626	-9.12626	-9.21689
3.38677	3.70432	-9.12626	-9.12626	-9.30723
3.38933	3.70688	-9.21689	-9.21689	-9.21689
3.39189	3.70944	-9.21689	-9.12626	-9.21689
3.39445	3.712	-9.12626	-9.21689	-9.21689
3.39701	3.71456	-9.21689	-9.12626	-9.21689
3.39957	3.71712	-9.12626	-9.21689	-9.30723
3.40213	3.71968	-9.12626	-9.21689	-9.30723
3.40469	3.72224	-5.68773	-9.12626	-9.30723
3.40725	3.7248	8.24671	-9.21689	-9.21689
3.40981	3.72736	8.9703	-9.21689	-9.21689
3.41237	3.72992	9.06095	-9.21689	-9.30723
3.41493	3.73248	9.06095	-9.21689	-9.12626
3.41749	3.73504	9.06095	-9.12626	-9.21689
3.42005	3.7376	9.06095	-9.12626	-9.30723
3.42261	3.74016	9.06095	-9.21689	-9.21689
3.42517	3.74272	9.06095	-9.12626	-9.21689
3.42773	3.74528	9.15128	-9.21689	-9.21689
3.43029	3.74784	9.06095	-9.21689	-9.21689
3.43285	3.7504	9.06095	-9.21689	-9.21689
3.43541	3.75296	9.15128	-9.21689	-9.21689
3.43797	3.75552	5.44145	-9.12626	-9.30723
3.44053	3.75808	-3.4257	-9.21689	-9.21689
3.44309	3.76064	-5.95935	-9.21689	-9.12626
3.44565	3.7632	-9.12626	-9.12626	-9.21689
3.44821	3.76576	-9.12626	-9.21689	-9.21689
3.45077	3.76832	-9.21689	-9.21689	-9.21689
3.45333	3.77088	-9.12626	-9.12626	-9.21689
3.45589	3.77344	-9.21689	-9.21689	-9.21689
3.45845	3.776	-9.21689	-9.12626	-9.21689
3.46101	3.77856	-9.21689	-9.21689	-9.21689
3.46357	3.78112	-9.21689	-9.21689	-9.30723
3.46613	3.78368	-9.12626	-9.12626	-9.21689
3.46869	3.78624	-9.21689	-9.21689	-9.21689
3.47125	3.7888	-4.42091	-9.21689	-9.21689
3.47381	3.79136	8.9703	-9.12626	-9.21689
3.47637	3.79392	9.06095	-9.21689	-9.21689
3.47893	3.79648	9.06095	-3.51634	-9.21689
3.48149	3.79904	9.06095	8.9703	-9.21689
3.48405	3.8016	9.06095	9.06095	-9.21689
3.48661	3.80416	9.06095	9.06095	-9.21689
3.48917	3.80672	9.06095	9.06095	-9.21689
3.49173	3.80928	9.06095	9.06095	-9.21689
3.49429	3.81184	9.15128	9.15128	-9.21689
3.49685	3.8144	9.15128	9.06095	-9.21689
3.49941	3.81696	9.06095	9.06095	-9.30723
3.50197	3.81952	9.15128	9.06095	-9.21689
3.50453	3.82208	3.36039	9.15128	-9.30723
3.50709	3.82464	-5.14511	9.06095	-9.30723
3.50965	3.8272	-9.12626	9.15128	-9.21689
3.51221	3.82976	-9.12626	9.06095	-9.21689
3.51477	3.83232	-9.21689	9.06095	-9.21689
3.51733	3.83488	-9.12626	9.15128	-9.21689
3.51989	3.83744	-9.12626	9.06095	-9.21689
3.52245	3.84	-9.12626	9.06095	-9.30723
3.52501	3.84256	-9.21689	9.06095	-9.21689
3.52757	3.84512	-9.21689	9.06095	-9.21689
3.53013	3.84768	-9.21689	9.06095	-9.21689
3.53269	3.85024	-9.21689	9.06095	-9.21689
3.53525	3.8528	-9.21689	9.15128	-9.21689
3.53781	3.85536	-3.33506	9.15128	-9.21689
3.54037	3.85792	8.9703	9.06095	-9.21689
3.54293	3.86048	9.06095	9.06095	-9.30723
3.54549	3.86304	9.06095	9.06095	-9.21689
3.54805	3.8656	9.06095	9.15128	-9.30723
3.55061	3.86816	9.15128	9.06095	-9.30723
3.55317	3.87072	9.06095	9.15128	-9.30723
3.55573	3.87328	9.15128	9.15128	-9.21689
3.55829	3.87584	9.15128	9.15128	-9.30723
3.56085	3.8784	9.06095	9.15128	-9.21689
3.56341	3.88096	9.06095	9.06095	-9.21689
3.56597	3.88352	9.06095	9.15128	-9.21689
3.56853	3.88608	5.35081	9.15128	-9.21689
3.57109	3.88864	-6.86422	9.15128	-9.30723
3.57365	3.8912	-5.95935	9.15128	-9.21689
3.57621	3.89376	-9.12626	9.15128	-9.21689
3.57877	3.89632	-9.12626	9.15128	-9.30723
3.58133	3.89888	-9.12626	3.90301	-9.21689
3.58389	3.90144	-9.21689	-4.78286	-9.21689
3.58645	3.904	-9.21689	-9.03592	-9.30723
3.58901	3.90656	-9.12626	-9.12626	-9.21689
3.59157	3.90912	-9.21689	-9.21689	-9.21689
3.59413	3.91168	-9.12626	-9.12626	-9.21689
3.59669	3.91424	-9.12626	-9.12626	-9.21689
3.59925	3.9168	-9.21689	-9.21689	-9.30723
3.60181	3.91936	-4.23994	-9.12626	-9.30723
3.60437	3.92192	8.9703	-9.21689	-9.21689
3.60693	3.92448	8.9703	-9.12626	-9.21689
3.60949	3.92704	9.06095	-9.12626	-9.21689
3.61205	3.9296	9.06095	-9.12626	-9.21689
3.61461	3.93216	9.06095	-9.21689	-9.21689
3.61717	3.93472	9.06095	-9.21689	-9.30723
3.61973	3.93728	9.15128	-9.12626	-9.30723
3.62229	3.93984	9.15128	-9.21689	-9.21689
3.62485	3.9424	9.06095	-9.21689	-9.21689
3.62741	3.94496	9.15128	-9.12626	-9.21689
3.62997	3.94752	9.06095	-9.21689	-9.21689
3.63253	3.95008	9.15128	-9.12626	-9.30723
3.63509	3.95264	3.26975	-9.21689	-9.21689
3.63765	3.9552	-5.14511	-9.21689	-9.21689
3.64021	3.95776	-9.12626	-9.21689	-9.21689
3.64277	3.96032	-9.12626	-9.21689	-9.21689
3.64533	3.96288	-9.12626	-9.12626	-9.21689
3.64789	3.96544	-9.21689	-9.12626	-9.21689
3.65045	3.968	-9.12626	-9.12626	-9.21689
3.65301	3.97056	-9.21689	-9.12626	-9.21689
3.65557	3.97312	-9.12626	-9.21689	-9.21689
3.65813	3.97568	-9.21689	-9.21689	-9.21689
3.66069	3.97824	-9.21689	-9.21689	-9.21689
3.66325	3.9808	-9.21689	-9.21689	-9.30723
3.66581	3.98336	-5.50706	-9.21689	-9.21689
3.66837	3.98592	8.60836	-9.21689	-9.30723
3.67093	3.98848	9.06095	-9.12626	-9.21689
3.67349	3.99104	9.06095	-9.21689	-9.21689
3.67605	3.9936	9.06095	-9.21689	-9.21689
3.67861	3.99616	9.06095	-9.21689	-9.30723
3.68117	3.99872	9.15128	-9.21689	-9.30723
3.68373	4.00128	9.06095	-3.60668	-9.21689
3.68629	4.00384	9.06095	8.9703	-9.21689
3.68885	4.0064	9.06095	9.06095	-9.21689
3.69141	4.00896	9.06095	9.06095	-9.30723
3.69397	4.01152	9.06095	9.06095	-9.21689
3.69653	4.01408	9.06095	9.06095	-9.21689
3.69909	4.01664	5.26048	9.06095	-9.30723
3.70165	4.0192	-4.78286	9.06095	-9.21689
3.70421	4.02176	-8.04041	9.06095	-9.21689
3.70677	4.02432	-9.12626	9.06095	-9.21689
3.70933	4.02688	-9.12626	9.06095	-9.21689
3.71189	4.02944	-9.12626	9.06095	-9.21689
3.71445	4.032	-9.12626	9.15128	-9.21689
3.71701	4.03456	-9.21689	9.06095	-9.30723
3.71957	4.03712	-9.21689	9.06095	-9.30723
3.72213	4.03968	-9.21689	9.15128	-9.21689
3.72469	4.04224	-9.12626	9.06095	-9.21689
3.72725	4.0448	-9.21689	9.06095	-9.21689
3.72981	4.04736	-9.21689	9.06095	-9.21689
3.73237	4.04992	-4.1496	9.15128	-9.21689
3.73493	4.05248	8.9703	9.06095	-9.21689
3.73749	4.05504	9.06095	9.15128	-9.21689
3.74005	4.0576	9.06095	9.15128	-9.30723
3.74261	4.06016	9.06095	9.06095	-9.21689
3.74517	4.06272	9.06095	9.15128	-9.21689
3.74773	4.06528	9.15128	9.06095	-9.21689
3.75029	4.06784	9.06095	9.15128	-9.30723
3.75285	4.0704	9.06095	9.06095	-9.21689
3.75541	4.07296	9.15128	9.06095	-9.21689
3.75797	4.07552	9.15128	9.15128	-9.21689
3.76053	4.07808	9.15128	9.06095	-9.21689
3.76309	4.08064	6.5273	9.06095	-9.21689
3.76565	4.0832	3.26975	9.24161	-9.21689
3.76821	4.08576	-6.95486	9.15128	-9.21689
3.77077	4.08832	-9.12626	9.15128	-9.21689
3.77333	4.09088	-9.12626	9.06095	-9.21689
3.77589	4.09344	-9.12626	9.15128	-9.30723
3.77845	4.096	-9.21689	9.06095	-9.30723
3.78101	4.09856	-9.21689	9.06095	-9.21689
3.78357	4.10112	-9.21689	9.15128	-9.21689
3.78613	4.10368	-9.21689	3.72234	-9.21689
3.78869	4.10624	-9.21689	-7.22617	-9.21689
3.79125	4.1088	-9.21689	-9.03592	-9.21689
3.79381	4.11136	-9.21689	-9.12626	-9.21689
3.79637	4.11392	-5.5974	-9.21689	-9.21689
3.79893	4.11648	8.33705	-9.12626	-9.30723
3.80149	4.11904	9.06095	-9.21689	-9.30723
3.80405	4.1216	9.06095	-9.12626	-9.21689
3.80661	4.12416	9.06095	-9.12626	-9.21689
3.80917	4.12672	9.06095	-9.12626	-9.30723
3.81173	4.12928	9.06095	-9.21689	-9.30723
3.81429	4.13184	9.06095	-9.21689	-9.21689
3.81685	4.1344	9.06095	-9.12626	-9.30723
3.81941	4.13696	9.15128	-9.12626	-9.30723
3.82197	4.13952	9.15128	-9.12626	-9.21689
3.82453	4.14208	9.06095	-9.12626	-9.21689
3.82709	4.14464	9.15128	-9.21689	-9.21689
3.82965	4.1472	4.26496	-9.21689	-9.21689
3.83221	4.14976	-5.86871	-9.12626	-9.21689
3.83477	4.15232	-9.03592	-9.12626	-9.21689
3.83733	4.15488	-9.12626	-9.12626	-9.21689
3.83989	4.15744	-9.12626	-9.21689	-9.21689
3.84245	4.16	-9.12626	-9.12626	-9.30723
3.84501	4.16256	-9.21689	-9.21689	-9.21689
3.84757	4.16512	-9.21689	-9.21689	-9.21689
3.85013	4.16768	-9.21689	-9.12626	-9.30723
3.85269	4.17024	-9.12626	-9.12626	-9.30723
3.85525	4.1728	-9.21689	-9.12626	-9.21689
3.85781	4.17536	-9.21689	-9.30723	-9.30723
3.86037	4.17792	-9.12626	-9.12626	-9.30723
3.86293	4.18048	-4.23994	-9.21689	-9.21689
3.86549	4.18304	8.9703	-9.21689	-9.21689
3.86805	4.1856	9.06095	-9.21689	-9.21689
3.87061	4.18816	9.06095	-9.21689	-9.21689
3.87317	4.19072	9.06095	-9.21689	-9.21689
3.87573	4.19328	9.06095	-9.21689	-9.30723
3.87829	4.19584	9.15128	-9.21689	-9.21689
3.88085	4.1984	9.15128	-9.21689	-9.21689
3.88341	4.20096	9.15128	-9.21689	-9.21689
3.88597	4.20352	9.06095	-9.21689	-9.30723
3.88853	4.20608	9.06095	-3.78765	-9.21689
3.89109	4.20864	9.15128	8.9703	-9.30723
3.89365	4.2112	9.24161	9.06095	-9.30723
3.89621	4.21376	3.26975	9.06095	-9.21689
3.89877	4.21632	-5.32609	9.15128	-9.21689
3.90133	4.21888	-9.12626	9.06095	-9.21689
3.90389	4.22144	-9.12626	9.06095	-9.21689
3.90645	4.224	-9.12626	9.15128	-9.21689
3.90901	4.22656	-9.12626	9.06095	-9.30723
3.91157	4.22912	-9.21689	9.06095	-9.21689
3.91413	4.23168	-9.21689	9.06095	-9.21689
3.91669	4.23424	-9.21689	9.15128	-9.30723
3.91925	4.2368	-9.21689	9.06095	-9.30723
3.92181	4.23936	-9.12626	9.06095	-9.21689
3.92437	4.24192	-9.21689	9.06095	-9.21689
3.92693	4.24448	-5.41643	9.15128	-9.21689
3.92949	4.24704	8.60836	9.06095	-9.30723
3.93205	4.2496	9.06095	9.06095	-9.21689
3.93461	4.25216	9.06095	9.15128	-9.21689
3.93717	4.25472	9.06095	9.06095	-9.21689
3.93973	4.25728	9.06095	9.15128	-9.30723
3.94229	4.25984	9.06095	9.06095	-9.21689
3.94485	4.2624	9.06095	9.15128	-9.12626
3.94741	4.26496	9.06095	9.15128	-9.30723
3.94997	4.26752	9.06095	9.06095	-9.30723
3.95253	4.27008	9.06095	9.15128	-9.21689
3.95509	4.27264	9.15128	9.06095	-9.21689
3.95765	4.2752	9.06095	9.15128	-9.21689
3.96021	4.27776	4.26496	9.15128	-9.21689
3.96277	4.28032	-7.13584	9.24161	-9.21689
3.96533	4.28288	-9.12626	9.15128	-9.21689
3.96789	4.28544	-9.12626	9.15128	-9.21689
3.97045	4.288	-9.12626	9.06095	-9.30723
3.97301	4.29056	-9.12626	9.15128	-9.21689
3.97557	4.29312	-9.12626	9.15128	-9.21689
3.97813	4.29568	-9.21689	9.15128	-9.21689
3.98069	4.29824	-9.21689	9.15128	-9.21689
3.98325	4.3008	-9.21689	9.15128	-9.21689
3.98581	4.30336	-9.21689	9.15128	-9.21689
3.98837	4.30592	-9.12626	9.06095	-9.21689
3.99093	4.30848	-9.12626	9.15128	-9.30723
3.99349	4.31104	-9.21689	9.15128	-9.30723
3.99605	4.3136	-9.12626	9.15128	-9.21689
3.99861	4.31616	-6.23066	3.90301	-9.21689
4.00117	4.31872	-3.06375	-6.95486	-9.21689
4.00373	4.32128	8.9703	-9.03592	-9.30723
4.00629	4.32384	9.06095	-9.12626	-9.12626
4.00885	4.3264	9.06095	-9.21689	-9.21689
4.01141	4.32896	9.06095	-9.21689	-4.69253
4.01397	4.33152	9.06095	-9.12626	8.87997
4.01653	4.33408	9.06095	-9.12626	9.06095
4.01909	4.33664	9.06095	-9.21689	9.06095
4.02165	4.3392	9.15128	-9.12626	9.06095
4.02421	4.34176	9.15128	-9.12626	9.06095
4.02677	4.34432	9.15128	-9.21689	9.06095
4.02933	4.34688	9.15128	-9.21689	9.06095
4.03189	4.34944	4.71755	-9.21689	9.06095
4.03445	4.352	-5.68773	-9.12626	9.06095
4.03701	4.35456	-7.95007	-9.21689	9.06095
4.03957	4.35712	-9.12626	-9.21689	9.06095
4.04213	4.35968	-9.12626	-9.12626	9.06095
4.04469	4.36224	-9.12626	-9.21689	9.06095
4.04725	4.3648	-9.21689	-9.21689	9.06095
4.04981	4.36736	-9.21689	-9.12626	9.06095
4.05237	4.36992	-9.12626	-9.21689	9.06095
4.05493	4.37248	-9.21689	-9.21689	9.06095
4.05749	4.37504	-9.21689	-9.12626	9.15128
4.06005	4.3776	-9.21689	-9.21689	9.06095
4.06261	4.38016	-9.21689	-9.21689	9.06095
4.06517	4.38272	-4.8732	-9.12626	9.06095
4.06773	4.38528	8.87997	-9.21689	9.15128
4.07029	4.38784	9.06095	-9.21689	9.15128
4.07285	4.3904	9.06095	-9.21689	9.06095
4.07541	4.39296	9.06095	-9.12626	9.06095
4.07797	4.39552	9.15128	-9.21689	9.15128
4.08053	4.39808	9.06095	-9.21689	9.06095
4.08309	4.40064	9.06095	-9.21689	9.06095
4.08565	4.4032	9.15128	-9.21689	9.15128
4.08821	4.40576	9.06095	-9.12626	9.06095
4.09077	4.40832	9.06095	-9.21689	9.06095
4.09333	4.41088	9.06095	-9.21689	9.15128
4.09589	4.41344	9.15128	-9.21689	9.15128
4.09845	4.416	4.62691	-9.12626	9.06095
4.10101	4.41856	-4.60189	-4.42091	9.06095
4.10357	4.42112	-7.85943	8.9703	9.15128
4.10613	4.42368	-9.12626	9.06095	9.06095
4.10869	4.42624	-9.12626	9.06095	9.06095
4.11125	4.4288	-9.21689	9.06095	9.15128
4.11381	4.43136	-9.21689	9.06095	9.15128
4.11637	4.43392	-9.12626	9.06095	9.15128
4.11893	4.43648	-9.12626	9.06095	9.15128
4.12149	4.43904	-9.12626	9.06095	9.15128
4.12405	4.4416	-9.21689	9.06095	9.06095
4.12661	4.44416	-9.21689	9.06095	9.15128
4.12917	4.44672	-9.21689	9.06095	9.15128
4.13173	4.44928	-3.78765	9.06095	9.15128
4.13429	4.45184	8.9703	9.15128	9.15128
4.13685	4.4544	9.06095	9.06095	9.15128
4.13941	4.45696	9.06095	9.06095	9.15128
4.14197	4.45952	9.15128	9.06095	9.06095
4.14453	4.46208	9.06095	9.15128	9.15128
4.14709	4.46464	9.06095	9.15128	9.06095
4.14965	4.4672	9.06095	9.06095	9.15128
4.15221	4.46976	9.06095	9.06095	9.24161
4.15477	4.47232	9.06095	9.15128	9.15128
4.15733	4.47488	9.06095	9.15128	9.15128
4.15989	4.47744	9.15128	9.06095	9.15128
4.16245	4.48	5.89373	9.15128	9.15128
4.16501	4.48256	-0.0781274	9.15128	9.15128
4.16757	4.48512	-5.77837	9.06095	9.15128
4.17013	4.48768	-9.12626	9.15128	9.15128
4.17269	4.49024	-9.12626	9.06095	9.15128
4.17525	4.4928	-9.21689	9.15128	9.15128
4.17781	4.49536	-9.21689	9.15128	9.15128
4.18037	4.49792	-9.21689	9.15128	9.06095
4.18293	4.50048	-9.12626	9.06095	9.15128
4.18549	4.50304	-9.21689	9.15128	9.15128
4.18805	4.5056	-9.21689	9.15128	9.15128
4.19061	4.50816	-9.21689	9.06095	9.15128
4.19317	4.51072	-9.21689	9.15128	9.15128
4.19573	4.51328	-5.95935	9.15128	9.15128
4.19829	4.51584	7.61315	9.06095	9.15128
4.20085	4.5184	9.06095	9.15128	9.24161
4.20341	4.52096	9.06095	3.90301	9.15128
4.20597	4.52352	9.06095	-7.13584	9.15128
4.20853	4.52608	9.06095	-9.12626	9.15128
4.21109	4.52864	9.15128	-9.12626	9.15128
4.21365	4.5312	9.06095	-9.12626	9.15128
4.21621	4.53376	9.06095	-9.12626	9.24161
4.21877	4.53632	9.15128	-9.12626	9.15128
4.22133	4.53888	9.06095	-9.12626	9.15128
4.22389	4.54144	9.15128	-9.12626	9.15128
4.22645	4.544	9.15128	-9.21689	9.15128
4.22901	4.54656	4.44594	-9.21689	9.06095
4.23157	4.54912	-4.69253	-9.12626	9.15128
4.23413	4.55168	-7.85943	-9.12626	9.15128
4.23669	4.55424	-9.12626	-9.21689	9.15128
4.23925	4.5568	-9.12626	-9.21689	9.15128
4.24181	4.55936	-9.12626	-9.12626	9.15128
4.24437	4.56192	-9.12626	-9.21689	9.15128
4.24693	4.56448	-9.21689	-9.21689	9.15128
4.24949	4.56704	-9.21689	-9.21689	9.15128
4.25205	4.5696	-9.12626	-9.21689	9.15128
4.25461	4.57216	-9.12626	-9.12626	9.15128
4.25717	4.57472	-9.21689	-9.12626	9.24161
4.25973	4.57728	-9.21689	-9.21689	9.15128
4.26229	4.57984	-3.69732	-9.12626	9.15128
4.26485	4.5824	8.9703	-9.21689	9.24161
4.26741	4.58496	9.06095	-9.21689	9.15128
4.26997	4.58752	9.06095	-9.21689	9.15128
4.27253	4.59008	9.06095	-9.12626	9.15128
4.27509	4.59264	9.06095	-9.21689	9.24161
4.27765	4.5952	9.06095	-9.21689	9.15128
4.28021	4.59776	9.15128	-9.21689	9.15128
4.28277	4.60032	9.15128	-9.21689	9.24161
4.28533	4.60288	9.06095	-9.21689	9.06095
4.28789	4.60544	9.15128	-9.21689	9.06095
4.29045	4.608	9.06095	-9.21689	9.15128
4.29301	4.61056	9.15128	-9.21689	9.15128
4.29557	4.61312	3.54137	-9.12626	9.15128
4.29813	4.61568	-5.41643	-9.21689	9.24161
4.30069	4.61824	-9.12626	-9.21689	9.15128
4.30325	4.6208	-9.12626	-9.12626	9.15128
4.30581	4.62336	-9.21689	-3.51634	9.15128
4.30837	4.62592	-9.21689	8.9703	9.15128
4.31093	4.62848	-9.21689	9.06095	9.15128
4.31349	4.63104	-9.12626	9.06095	9.15128
4.31605	4.6336	-9.21689	9.06095	9.15128
4.31861	4.63616	-9.12626	9.06095	9.15128
4.32117	4.63872	-9.21689	9.15128	9.15128
4.32373	4.64128	-9.21689	9.06095	9.15128
4.32629	4.64384	-5.86871	9.06095	9.15128
4.32885	4.6464	7.70348	9.15128	9.15128
4.33141	4.64896	8.9703	9.15128	9.15128
4.33397	4.65152	9.06095	9.06095	9.24161
4.33653	4.65408	9.06095	9.06095	9.15128
4.33909	4.65664	9.06095	9.15128	9.15128
4.34165	4.6592	9.15128	9.06095	9.15128
4.34421	4.66176	9.15128	9.15128	9.15128
4.34677	4.66432	9.06095	9.15128	9.15128
4.34933	4.66688	9.06095	9.15128	9.15128
4.35189	4.66944	9.06095	9.15128	9.24161
4.35445	4.672	9.06095	9.15128	9.15128
4.35701	4.67456	9.24161	9.06095	9.15128
4.35957	4.67712	5.53179	9.15128	9.15128
4.36213	4.67968	-3.4257	9.15128	9.24161
4.36469	4.68224	-6.14032	9.06095	9.15128
4.36725	4.6848	-9.12626	9.06095	9.15128
4.36981	4.68736	-9.12626	9.15128	9.15128
4.37237	4.68992	-9.21689	9.15128	9.24161
4.37493	4.69248	-9.21689	9.06095	9.15128
4.37749	4.69504	-9.12626	9.15128	9.15128
4.38005	4.6976	-9.21689	9.15128	9.15128
4.38261	4.70016	-9.21689	9.06095	9.15128
4.38517	4.70272	-9.12626	9.15128	9.15128
4.38773	4.70528	-9.21689	9.15128	9.15128
4.39029	4.70784	-9.21689	9.15128	9.15128
4.39285	4.7104	-5.68773	9.15128	9.24161
4.39541	4.71296	8.24671	9.24161	9.24161
4.39797	4.71552	9.06095	9.15128	9.15128
4.40053	4.71808	9.06095	9.15128	9.15128
4.40309	4.72064	9.06095	9.15128	9.15128
4.40565	4.7232	9.15128	6.34632	9.15128
4.40821	4.72576	9.15128	3.17942	9.15128
4.41077	4.72832	9.06095	-7.31651	9.15128
4.41333	4.73088	9.06095	-9.03592	9.24161
4.41589	4.73344	9.15128	-9.12626	9.15128
4.41845	4.736	9.06095	-9.12626	9.15128
4.42101	4.73856	9.15128	-9.21689	9.15128
4.42357	4.74112	9.15128	-9.12626	9.15128
4.42613	4.74368	4.3556	-9.21689	9.15128
4.42869	4.74624	-4.60189	-9.21689	9.15128
4.43125	4.7488	-9.03592	-9.12626	9.24161
4.43381	4.75136	-9.12626	-9.12626	9.15128
4.43637	4.75392	-9.12626	-9.21689	9.24161
4.43893	4.75648	-9.21689	-9.21689	9.15128
4.44149	4.75904	-9.12626	-9.12626	9.15128
4.44405	4.7616	-9.12626	-9.12626	9.24161
4.44661	4.76416	-9.21689	-9.12626	9.24161
4.44917	4.76672	-9.21689	-9.12626	9.15128
4.45173	4.76928	-9.12626	-9.12626	9.15128
4.45429	4.77184	-9.21689	-9.21689	9.24161
4.45685	4.7744	-9.12626	-9.21689	9.15128
4.45941	4.77696	-3.51634	-9.12626	9.15128
4.46197	4.77952	8.9703	-9.21689	9.24161
4.46453	4.78208	9.06095	-9.21689	9.15128
4.46709	4.78464	9.06095	-9.21689	9.15128
4.46965	4.7872	9.06095	-9.21689	9.24161
4.47221	4.78976	9.15128	-9.21689	9.15128
4.47477	4.79232	9.15128	-9.21689	9.24161
4.47733	4.79488	9.06095	-9.21689	9.24161
4.47989	4.79744	9.15128	-9.21689	9.15128
4.48245	4.8	9.15128	-9.21689	9.24161
4.48501	4.80256	9.15128	-9.21689	9.15128
4.48757	4.80512	9.06095	-9.12626	9.15128
4.49013	4.80768	9.15128	-9.21689	9.15128
4.49269	4.81024	3.36039	-9.21689	9.15128
4.49525	4.8128	-5.05448	-9.12626	9.15128
4.49781	4.81536	-9.12626	-9.21689	9.15128
4.50037	4.81792	-9.12626	-9.30723	9.15128
4.50293	4.82048	-9.12626	-9.21689	9.15128
4.50549	4.82304	-9.21689	-9.21689	9.15128
4.50805	4.8256	-9.21689	-5.86871	9.15128
4.51061	4.82816	-9.21689	7.70348	9.15128
4.51317	4.83072	-9.12626	8.9703	9.24161
4.51573	4.83328	-9.12626	9.06095	9.15128
4.51829	4.83584	-9.21689	9.06095	9.24161
4.52085	4.8384	-9.21689	9.06095	9.15128
4.52341	4.84096	-5.5974	9.06095	9.15128
4.52597	4.84352	8.51802	9.06095	9.15128
4.52853	4.84608	8.9703	9.15128	9.15128
4.53109	4.84864	9.06095	9.15128	9.24161
4.53365	4.8512	9.06095	9.06095	9.15128
4.53621	4.85376	9.15128	9.15128	9.15128
4.53877	4.85632	9.06095	9.06095	9.24161
4.54133	4.85888	9.06095	9.06095	9.15128
4.54389	4.86144	9.06095	9.15128	9.15128
4.54645	4.864	9.15128	9.15128	9.24161
4.54901	4.86656	9.15128	9.06095	9.15128
4.55157	4.86912	9.15128	9.15128	9.24161
4.55413	4.87168	9.06095	9.06095	9.15128
4.55669	4.87424	4.26496	9.06095	9.15128
4.55925	4.8768	-5.86871	9.15128	9.15128
4.56181	4.87936	-9.12626	9.06095	9.15128
4.56437	4.88192	-9.12626	9.15128	9.24161
4.56693	4.88448	-9.21689	9.15128	9.15128
4.56949	4.88704	-9.12626	9.15128	9.15128
4.57205	4.8896	-9.12626	9.15128	9.15128
4.57461	4.89216	-9.12626	9.06095	9.15128
4.57717	4.89472	-9.12626	9.06095	9.15128
4.57973	4.89728	-9.21689	9.15128	9.24161
4.58229	4.89984	-9.21689	9.15128	9.15128
4.58485	4.9024	-9.21689	9.15128	9.24161
4.58741	4.90496	-9.21689	9.15128	9.15128
4.58997	4.90752	-3.4257	9.15128	9.15128
4.59253	4.91008	8.9703	9.15128	9.15128
4.59509	4.91264	9.06095	9.15128	9.15128
4.59765	4.9152	9.06095	9.15128	9.15128
4.60021	4.91776	9.06095	9.15128	9.15128
4.60277	4.92032	9.15128	9.15128	9.15128
4.60533	4.92288	9.06095	9.15128	9.15128
4.60789	4.92544	9.06095	9.15128	9.24161
4.61045	4.928	9.15128	5.17014	9.15128
4.61301	4.93056	9.15128	-4.60189	9.24161
4.61557	4.93312	9.06095	-7.7691	9.06095
4.61813	4.93568	9.15128	-9.12626	9.15128
4.62069	4.93824	5.44145	-9.12626	9.15128
4.62325	4.9408	-3.4257	-9.12626	9.24161
4.62581	4.94336	-7.31651	-9.12626	9.24161
4.62837	4.94592	-9.12626	-9.12626	9.15128
4.63093	4.94848	-9.12626	-9.21689	9.24161
4.63349	4.95104	-9.12626	-9.12626	9.15128
4.63605	4.9536	-9.21689	-9.12626	9.15128
4.63861	4.95616	-9.21689	-9.12626	9.24161
4.64117	4.95872	-9.12626	-9.12626	9.15128
4.64373	4.96128	-9.21689	-9.21689	9.15128
4.64629	4.96384	-9.21689	-9.12626	9.24161
4.64885	4.9664	-9.12626	-9.12626	9.15128
4.65141	4.96896	-9.21689	-9.21689	9.15128
4.65397	4.97152	-5.50706	-9.21689	9.24161
4.65653	4.97408	8.60836	-9.21689	9.24161
4.65909	4.97664	8.9703	-9.21689	9.15128
4.66165	4.9792	9.06095	-9.12626	9.15128
4.66421	4.98176	9.06095	-9.12626	9.15128
4.66677	4.98432	9.06095	-9.12626	9.24161
4.66933	4.98688	9.15128	-9.21689	9.06095
4.67189	4.98944	9.06095	-9.21689	9.15128
4.67445	4.992	9.06095	-9.21689	9.24161
4.67701	4.99456	9.15128	-9.21689	9.24161
4.67957	4.99712	9.06095	-9.21689	9.15128
4.68213	4.99968	9.06095	-9.12626	9.15128
4.68469	5.00224	9.15128	-9.21689	9.15128
4.68725	5.0048	4.17463	-9.21689	9.15128
4.68981	5.00736	-4.96384	-9.21689	9.15128
4.69237	5.00992	-9.03592	-9.21689	9.15128
4.69493	5.01248	-9.12626	-9.21689	9.24161
4.69749	5.01504	-9.21689	-9.21689	9.15128
4.70005	5.0176	-9.21689	-9.21689	9.15128
4.70261	5.02016	-9.21689	-9.12626	9.15128
4.70517	5.02272	-9.21689	-9.21689	9.15128
4.70773	5.02528	-9.12626	-9.21689	9.15128
4.71029	5.02784	-9.21689	-9.21689	9.15128
4.71285	5.0304	-9.21689	-6.04968	9.15128
4.71541	5.03296	-9.21689	7.34153	9.24161
4.71797	5.03552	-9.21689	8.9703	9.06095
4.72053	5.03808	-3.33506	9.06095	9.15128
4.72309	5.04064	8.9703	9.06095	9.24161
4.72565	5.0432	9.06095	9.06095	9.15128
4.72821	5.04576	9.06095	9.06095	9.15128
4.73077	5.04832	9.06095	9.06095	9.15128
4.73333	5.05088	9.15128	9.06095	9.15128
4.73589	5.05344	9.06095	9.06095	9.15128
4.73845	5.056	9.15128	9.15128	9.24161
4.74101	5.05856	9.15128	9.06095	9.15128
4.74357	5.06112	9.06095	9.06095	9.24161
4.74613	5.06368	9.15128	9.15128	9.15128
4.74869	5.06624	9.15128	9.06095	9.15128
4.75125	5.0688	6.5273	9.15128	9.24161
4.75381	5.07136	3.26975	9.15128	9.15128
4.75637	5.07392	-7.31651	9.15128	9.15128
4.75893	5.07648	-9.12626	9.06095	9.15128
4.76149	5.07904	-9.12626	9.15128	9.24161
4.76405	5.0816	-9.12626	9.15128	9.15128
4.76661	5.08416	-9.12626	9.15128	9.15128
4.76917	5.08672	-9.21689	9.06095	9.15128
4.77173	5.08928	-9.12626	9.06095	9.15128
4.77429	5.09184	-9.21689	9.15128	9.15128
4.77685	5.0944	-9.12626	9.06095	9.15128
4.77941	5.09696	-9.21689	9.15128	9.15128
4.78197	5.09952	-9.12626	9.15128	9.24161
4.78453	5.10208	7.79382	9.06095	9.15128
4.78709	5.10464	8.9703	9.15128	9.15128
4.78965	5.1072	9.06095	9.15128	9.15128
4.79221	5.10976	9.06095	9.06095	9.15128
4.79477	5.11232	9.15128	9.15128	9.15128
4.79733	5.11488	9.15128	9.15128	9.24161
4.79989	5.11744	9.15128	9.15128	9.24161
[truncated: 5,819 more rows]
