# Supplementary material for: The MyoPulser field stimulator, a do it yourself programmable electronic pacemaker for contracting cells and tissues
Source: Sci Rep. 2023 Feb 11;13:2461. doi: 10.1038/s41598-023-29145-3 (PMC9922332; doi:10.1038/s41598-023-29145-3)
Supplement: Supplementary file 22 — Supplementary Information 4. [file 41598_2023_29145_MOESM22_ESM.zip › Precision of Pulsing in cells.xlsx]

## Sheet: Tabelle1
2: I:\Videos MyoPulser 01\AVI\VidsMovement 2021-Oct-07 14h14\diffMov\P15 G1000-diff-cell 01 (239fps),avi
P15 G1000-diff-cell 01 (239fps)
Frame #	Time [sec]	Amplitude [a,u,]	Amplitude baselined [a,u,]	Amplitude baselined normalized [a,u,]	1st deriv, of amplitude	Absol, 1st deriv, of amplitude	Speed [a,u,]	Speed baselined [a,u,]	Maxima [a,u,]	Loc, Maxamplitude [a,u]	Minima [a,u,]	Since last beat [sec]	Since last beat abs, time [sec]	Sum of beats	User threshold (20%) [a,u,]	Peak time user [sec]	Peak time user absolute [sec]	Constract, interval (user) [sec]	Constract, interval (user) absol, [sec]	Relax, interval (user) [sec]	Relax, interval (user) absol, [sec]	Thr(10%) [a,u,]	Peak time Thr(10%) [sec]	Peak time Thr(10%) absol, [sec]	Constract, interval Thr(10%) [sec]	Constract, interval Thr(10%) absol, [sec]	Relax, interval Thr(10%) [sec]	Relax, interval Thr(10%) absol, [sec]	Thr(50%) [a,u,]	Peak time Thr(50%) [sec]	Peak time Thr(50%) absol, [sec]	Constract, interval Thr(50%) [sec]	Constract, interval Thr(50%) absol, [sec]	Relax, interval Thr(50%) [sec]	Relax, interval Thr(50%) absol, [sec]	Thr(90%) [a,u,]	Peak time Thr(90%) [sec]	Peak time Thr(90%) absol, [sec]	Constract, interval Thr(90%) [sec]	Constract, interval Thr(90%) absol, [sec]	Relax, interval Thr(90%) [sec]	Relax, interval Thr(90%) absol, [sec]
1	0	24.92	22.6749	0.6006	-1.263	1.263	3.9738	2.0859	41	8.8303	0	0		1	9.3685	0		0		0		8.4855	0		0		0		12.0176	0		0		0		15.5497	0		0		0
2	0.004184	23.657	21.4119	0.5671	-1.9958	1.9958	4.3807	2.4928	0		0	0.004184	1.0293		9.3685	0		0		0		8.4855	0		0		0		12.0176	0		0		0		15.5497	0		0		0
3	0.008368	21.6613	19.4161	0.5143	-4.5596	4.5596	6.8067	4.9188	0		0	0.008368	1.0251		9.3685	0		0		0		8.4855	0		0		0		12.0176	0		0		0		15.5497	0		0		0
4	0.01255	17.1016	14.8565	0.3935	-4.1919	4.1919	6.1877	4.2998	0		0	0.01255	1.0209		9.3685	0		0		0		8.4855	0		0		0		12.0176	0		0		0		15.5497	0		0		0
5	0.01674	12.9097	10.6646	0.2825	-2.9598	2.9598	5.0221	3.1342	0		0	0.01674	1.0209		9.3685	0		0		0		8.4855	0		0		0		12.0176	0		0		0		15.5497	0		0		0
6	0.02092	9.9499	7.7048	0.2041	-1.5786	1.5786	3.843	1.9551	0		0	0.02092	1.0209		9.3685	0		0		0		8.4855	0		0		0		12.0176	0		0		0		15.5497	0		0		0
7	0.0251	8.3713	6.1262	0.1623	-0.7688	0.7688	3.4082	1.5203	0		0	0.0251	1.0209		9.3685	0		0		0		8.4855	0		0		0		12.0176	0		0		0		15.5497	0		0		0
8	0.02929	7.6025	5.3574	0.1419	0.6461	0.6461	3.576	1.6881	0		41	0.02929	1.0167		9.3685	0		0		0		8.4855	0		0		0		12.0176	0		0		0		15.5497	0		0		0
9	0.03347	8.2486	6.0035	0.159	1.4953	1.4953	3.7075	1.8196	0		0	0.03347	1.0167		9.3685	0		0		0		8.4855	0		0		0		12.0176	0		0		0		15.5497	0		0		0
10	0.03766	9.7438	7.4987	0.1986	3.264	3.264	5.2412	3.3533	0		0	0.03766	1.0126		9.3685	0.004184		0.004184		0		8.4855	0.004184		0.004184		0		12.0176	0		0		0		15.5497	0		0		0
11	0.04184	13.0078	10.7627	0.2851	2.0602	2.0602	3.8819	1.994	0		0	0.04184	1.0126		9.3685	0.008368		0.008368		0		8.4855	0.008368		0.008368		0		12.0176	0.004184		0.004184		0		15.5497	0		0		0
12	0.04603	15.068	12.8228	0.3396	1.3648	1.3648	3.4058	1.5179	0		0	0.04603	1.0084		9.3685	0.01255		0.01255		0		8.4855	0.01255		0.01255		0		12.0176	0.008368		0.008368		0		15.5497	0		0		0
13	0.05021	16.4328	14.1876	0.3758	-0.1139	0.1139	3.0278	1.1399	41	8.8303	0	0.05021	1.0084	2	9.3685	0.01674		0	0.01255	0.004184		8.4855	0.01674		0	0.01255	0.004184		12.0176	0.01255		0	0.008368	0.004184		15.5497	0.004184		0		0.004184
14	0.05439	16.3189	14.0737	0.3728	-0.1218	0.1218	3.0562	1.1683	0		0	0.004184	1.0084		9.3685	0.02092		0		0.008368		8.4855	0.02092		0		0.008368		12.0176	0.01674		0		0.008368		15.5497	0.008368		0		0.008368
15	0.05858	16.1971	13.9519	0.3696	-2.2378	2.2378	4.1833	2.2954	0		0	0.008368	1.0084		9.3685	0.0251		0		0.01255		8.4855	0.0251		0		0.01255		12.0176	0.02092		0		0.01255		15.5497	0.01255		0		0.01255
16	0.06276	13.9593	11.7141	0.3103	-2.1321	2.1321	4.0064	2.1185	0		0	0.01255	1.0084		9.3685	0.02929		0		0.01674		8.4855	0.02929		0		0.01674		12.0176	0.0251		0		0.01674		15.5497	0	0.01255	0		0	0.01255
17	0.06695	11.8272	9.582	0.2538	-2.085	2.085	3.7487	1.8608	0		0	0.01674	1.0084		9.3685	0.03347		0		0.02092		8.4855	0.03347		0		0.02092		12.0176	0	0.0251	0		0	0.01674	15.5497	0		0		0
18	0.07113	9.7422	7.497	0.1986	-1.8168	1.8168	3.8459	1.958	0		0	0.02092	1.0084		9.3685	0.03766		0		0.0251		8.4855	0.03766		0		0.0251		12.0176	0		0		0		15.5497	0		0		0
19	0.07531	7.9254	5.6802	0.1505	-0.57	0.57	2.8325	0.9446	0		0	0.0251	1		9.3685	0	0.03766	0		0	0.0251	8.4855	0	0.03766	0		0	0.0251	12.0176	0		0		0		15.5497	0		0		0
20	0.0795	7.3553	5.1102	0.1354	0.5013	0.5013	2.9199	1.032	0		41	0.02929	1		9.3685	0		0		0		8.4855	0		0		0		12.0176	0		0		0		15.5497	0		0		0
21	0.08368	7.8567	5.6116	0.1486	1.0265	1.0265	3.4304	1.5425	0		0	0.03347	1		8.5142	0		0		0		7.9348	0		0		0		10.2526	0		0		0		12.5704	0		0		0
22	0.08787	8.8832	6.6381	0.1758	0.9672	0.9672	3.2526	1.3647	0		0	0.03766	1		8.5142	0.004184		0.004184		0		7.9348	0.004184		0.004184		0		10.2526	0		0		0		12.5704	0		0		0
23	0.09205	9.8504	7.6053	0.2014	1.8235	1.8235	3.8143	1.9264	0		0	0.04184	0.9958		8.5142	0.008368		0.008368		0		7.9348	0.008368		0.008368		0		10.2526	0		0		0		12.5704	0		0		0
24	0.09623	11.6739	9.4288	0.2497	1.476	1.476	3.547	1.6591	0		0	0.04603	0.9958		8.5142	0.01255		0.01255		0		7.9348	0.01255		0.01255		0		10.2526	0.004184		0.004184		0		12.5704	0		0		0
25	0.1004	13.1499	10.9048	0.2888	-0.3298	0.3298	2.5204	0.6325	41	5.7946	0	0.05021	0.9833	3	8.5142	0.01674		0	0.01255	0.004184		7.9348	0.01674		0	0.01255	0.004184		10.2526	0.008368		0	0.004184	0.004184		12.5704	0.004184		0		0.004184
26	0.1046	12.8201	10.5749	0.2801	0.09247	0.09247	2.9081	1.0202	0		0	0.004184			8.5142	0.02092		0		0.008368		7.9348	0.02092		0		0.008368		10.2526	0.01255		0		0.008368		12.5704	0.008368		0		0.008368
27	0.1088	12.9125	10.6674	0.2826	-1.5978	1.5978	3.5959	1.708	0		0	0.008368	1.0096		8.5142	0.0251		0		0.01255		7.9348	0.0251		0		0.01255		10.2526	0.01674		0		0.01255		12.5704	0.01255		0		0.01255
28	0.113	11.3147	9.0696	0.2402	-0.315	0.315	2.8289	0.941	0		0	0.01255	0.0108532		8.5142	0.02929		0		0.01674		7.9348	0.02929		0		0.01674		10.2526	0.02092		0		0.01674		12.5704	0	0.01255	0		0	0.01255
29	0.1172	10.9997	8.7545	0.2319	-1.6392	1.6392	3.5629	1.675	0		0	0.01674			8.5142	0.03347		0		0.02092		7.9348	0.03347		0		0.02092		10.2526	0.0251		0		0.02092		12.5704	0		0		0
30	0.1213	9.3604	7.1153	0.1885	-0.2448	0.2448	2.798	0.9101	0		0	0.02092			8.5142	0.03766		0		0.0251		7.9348	0.03766		0		0.0251		10.2526	0	0.0251	0		0	0.02092	12.5704	0		0		0
31	0.1255	9.1156	6.8705	0.182	-0.5523	0.5523	2.909	1.0211	0		0	0.0251			8.5142	0.04184		0		0.02929		7.9348	0.04184		0		0.02929		10.2526	0		0		0		12.5704	0		0		0
32	0.1297	8.5633	6.3182	0.1674	0.2471	0.2471	3.0619	1.174	0		0	0.02929			8.5142	0.04603		0		0.03347		7.9348	0.04603		0		0.03347		10.2526	0		0		0		12.5704	0		0		0
33	0.1339	8.8104	6.5652	0.1739	0.3484	0.3484	2.4319	0.544	0		0	0.03347			8.5142	0.05021		0		0.03766		7.9348	0.05021		0		0.03766		10.2526	0		0		0		12.5704	0		0		0
34	0.1381	9.1587	6.9136	0.1831	0.4084	0.4084	2.6706	0.7827	0		0	0.03766			8.5142	0.05439		0		0.04184		7.9348	0.05439		0		0.04184		10.2526	0		0		0		12.5704	0		0		0
35	0.1423	9.5671	7.322	0.1939	-0.1022	0.1022	2.377	0.4891	0		0	0.04184			8.5142	0.05858		0		0.04603		7.9348	0.05858		0		0.04603		10.2526	0		0		0		12.5704	0		0		0
36	0.1464	9.4649	7.2198	0.1912	1.5339	1.5339	3.416	1.5281	0		0	0.04603			8.5142	0.06276		0		0.05021		7.9348	0.06276		0		0.05021		10.2526	0		0		0		12.5704	0		0		0
37	0.1506	10.9988	8.7537	0.2319	-0.04558	0.04558	2.5005	0.6126	0		0	0.05021			8.5142	0.06695		0		0.05439		7.9348	0.06695		0		0.05439		10.2526	0		0		0		12.5704	0		0		0
38	0.1548	10.9532	8.7081	0.2307	-0.2454	0.2454	2.9082	1.0203	0		0	0.05439			8.5142	0.07113		0		0.05858		7.9348	0.07113		0		0.05858		10.2526	0		0		0		12.5704	0		0		0
39	0.159	10.7079	8.4627	0.2242	-0.8932	0.8932	2.9454	1.0575	0		0	0.05858			8.5142	0.07531		0		0.06276		7.9348	0.07531		0		0.06276		10.2526	0		0		0		12.5704	0		0		0
40	0.1632	9.8147	7.5695	0.2005	-0.1983	0.1983	2.6636	0.7758	0		0	0.06276			8.5142	0.0795		0		0.06695		7.9348	0.0795		0		0.06695		10.2526	0		0		0		12.5704	0		0		0
41	0.1674	9.6163	7.3712	0.1952	-1.1589	1.1589	2.9716	1.0837	0		0	0.06695			8.5142	0.08368		0		0.07113		7.9348	0.08368		0		0.07113		10.2526	0		0		0		12.5704	0		0		0
42	0.1715	8.4575	6.2124	0.1645	-0.1955	0.1955	2.527	0.6391	0		0	0.07113			8.5142	0	0.08368	0		0	0.07113	7.9348	0.08787		0		0.07531		10.2526	0		0		0		12.5704	0		0		0
43	0.1757	8.2619	6.0168	0.1594	0.2604	0.2604	2.6733	0.7854	0		0	0.07531			8.5142	0		0		0		7.9348	0.09205		0		0.0795		10.2526	0		0		0		12.5704	0		0		0
44	0.1799	8.5223	6.2772	0.1663	0.1015	0.1015	2.5577	0.6698	0		0	0.0795			8.5142	0		0		0		7.9348	0.09623		0		0.08368		10.2526	0		0		0		12.5704	0		0		0
45	0.1841	8.6238	6.3787	0.169	-0.09824	0.09824	2.5275	0.6396	0		0	0.08368			8.5142	0		0		0		7.9348	0.1004		0		0.08787		10.2526	0		0		0		12.5704	0		0		0
46	0.1883	8.5256	6.2804	0.1664	0.5484	0.5484	2.7267	0.8388	0		0	0.08787			8.5142	0		0		0		7.9348	0.1046		0		0.09205		10.2526	0		0		0		12.5704	0		0		0
47	0.1925	9.0739	6.8288	0.1809	0.2961	0.2961	2.6899	0.802	0		0	0.09205			8.5142	0		0		0		7.9348	0.1088		0		0.09623		10.2526	0		0		0		12.5704	0		0		0
48	0.1967	9.3701	7.125	0.1887	0.5834	0.5834	2.8551	0.9672	0		0	0.09623			8.5142	0		0		0		7.9348	0.113		0		0.1004		10.2526	0		0		0		12.5704	0		0		0
49	0.2008	9.9535	7.7084	0.2042	0.1659	0.1659	2.3584	0.4705	0		0	0.1004			8.5142	0		0		0		7.9348	0.1172		0		0.1046		10.2526	0		0		0		12.5704	0		0		0
50	0.205	10.1194	7.8743	0.2086	-0.09845	0.09845	2.5618	0.6739	0		0	0.1046			8.5142	0		0		0		7.9348	0.1213		0		0.1088		10.2526	0		0		0		12.5704	0		0		0
51	0.2092	10.021	7.7759	0.206	-1.0842	1.0842	3.0175	1.1296	0		0	0.1088			8.5142	0		0		0		7.9348	0.1255		0		0.113		10.2526	0		0		0		12.5704	0		0		0
52	0.2134	8.9368	6.6917	0.1772	0.2223	0.2223	2.5104	0.6225	0		0	0.113			8.5142	0		0		0		7.9348	0.1297		0		0.1172		10.2526	0		0		0		12.5704	0		0		0
53	0.2176	9.1591	6.914	0.1831	-0.6912	0.6912	2.7822	0.8943	0		0	0.1172			8.5142	0		0		0		7.9348	0.1339		0		0.1213		10.2526	0		0		0		12.5704	0		0		0
54	0.2218	8.4679	6.2228	0.1648	0.2139	0.2139	2.5848	0.6969	0		0	0.1213			8.5142	0		0		0		7.9348	0.1381		0		0.1255		10.2526	0		0		0		12.5704	0		0		0
55	0.2259	8.6818	6.4367	0.1705	-0.6909	0.6909	2.7647	0.8768	0		0	0.1255			8.5142	0		0		0		7.9348	0.1423		0		0.1297		10.2526	0		0		0		12.5704	0		0		0
56	0.2301	7.9909	5.7458	0.1522	0.3131	0.3131	2.4587	0.5708	0		41	0.1297			8.5142	0		0		0		7.9348	0.1464		0		0.1339		10.2526	0		0		0		12.5704	0		0		0
57	0.2343	8.304	6.0589	0.1605	0.03482	0.03482	2.0521	0.1642	0		0	0.1339			9.1576	0		0		0		8.5742	0	0.1464	0		0	0.1339	10.9076	0		0		0		13.241	0		0		0
58	0.2385	8.3388	6.0937	0.1614	0.841	0.841	2.7025	0.8146	0		0	0.1381			9.1576	0		0		0		8.5742	0		0		0		10.9076	0		0		0		13.241	0		0		0
59	0.2427	9.1798	6.9347	0.1837	0.1934	0.1934	2.3649	0.477	0		0	0.1423			9.1576	0		0		0		8.5742	0		0		0		10.9076	0		0		0		13.241	0		0		0
60	0.2469	9.3732	7.128	0.1888	0.04289	0.04289	2.3238	0.4359	0		0	0.1464			9.1576	0		0		0		8.5742	0		0		0		10.9076	0		0		0		13.241	0		0		0
61	0.251	9.416	7.1709	0.1899	-0.1333	0.1333	2.3874	0.4995	0		0	0.1506			9.1576	0		0		0		8.5742	0		0		0		10.9076	0		0		0		13.241	0		0		0
62	0.2552	9.2828	7.0376	0.1864	0.4473	0.4473	2.4805	0.5926	0		0	0.1548			9.1576	0		0		0		8.5742	0		0		0		10.9076	0		0		0		13.241	0		0		0
63	0.2594	9.7301	7.4849	0.1983	-0.8172	0.8172	2.956	1.0681	0		0	0.159			9.1576	0		0		0		8.5742	0		0		0		10.9076	0		0		0		13.241	0		0		0
64	0.2636	8.9129	6.6677	0.1766	0.1813	0.1813	2.6376	0.7497	0		0	0.1632			9.1576	0		0		0		8.5742	0		0		0		10.9076	0		0		0		13.241	0		0		0
65	0.2678	9.0941	6.849	0.1814	-0.4703	0.4703	2.4384	0.5505	0		0	0.1674			9.1576	0		0		0		8.5742	0		0		0		10.9076	0		0		0		13.241	0		0		0
66	0.272	8.6238	6.3787	0.169	-0.2426	0.2426	2.4436	0.5557	0		0	0.1715			9.1576	0		0		0		8.5742	0		0		0		10.9076	0		0		0		13.241	0		0		0
67	0.2762	8.3812	6.1361	0.1625	0.2331	0.2331	2.3016	0.4137	0		0	0.1757			9.1576	0		0		0		8.5742	0		0		0		10.9076	0		0		0		13.241	0		0		0
68	0.2803	8.6143	6.3692	0.1687	-0.03685	0.03685	2.4292	0.5413	0		0	0.1799			9.1576	0		0		0		8.5742	0		0		0		10.9076	0		0		0		13.241	0		0		0
69	0.2845	8.5775	6.3324	0.1677	-0.2815	0.2815	2.4787	0.5908	0		0	0.1841			9.1576	0		0		0		8.5742	0		0		0		10.9076	0		0		0		13.241	0		0		0
70	0.2887	8.296	6.0508	0.1603	0.3843	0.3843	2.5686	0.6807	0		0	0.1883			9.1576	0		0		0		8.5742	0		0		0		10.9076	0		0		0		13.241	0		0		0
71	0.2929	8.6802	6.4351	0.1704	-0.03526	0.03526	2.4355	0.5476	0		0	0.1925			9.1576	0		0		0		8.5742	0		0		0		10.9076	0		0		0		13.241	0		0		0
72	0.2971	8.645	6.3998	0.1695	0.9065	0.9065	2.9108	1.0229	0		0	0.1967			9.1576	0		0		0		8.5742	0		0		0		10.9076	0		0		0		13.241	0		0		0
73	0.3013	9.5515	7.3064	0.1935	-0.4513	0.4513	2.3734	0.4855	0		0	0.2008			9.1576	0		0		0		8.5742	0		0		0		10.9076	0		0		0		13.241	0		0		0
74	0.3054	9.1003	6.8551	0.1816	0.07134	0.07134	2.3035	0.4156	0		0	0.205			9.1576	0		0		0		8.5742	0		0		0		10.9076	0		0		0		13.241	0		0		0
75	0.3096	9.1716	6.9265	0.1835	-0.6696	0.6696	2.8181	0.9302	0		0	0.2092			9.1576	0		0		0		8.5742	0		0		0		10.9076	0		0		0		13.241	0		0		0
76	0.3138	8.502	6.2569	0.1657	0.0894	0.0894	2.35	0.4621	0		0	0.2134			9.1576	0		0		0		8.5742	0		0		0		10.9076	0		0		0		13.241	0		0		0
77	0.318	8.5914	6.3463	0.1681	-0.2053	0.2053	2.4703	0.5824	0		0	0.2176			9.1576	0		0		0		8.5742	0		0		0		10.9076	0		0		0		13.241	0		0		0
78	0.3222	8.3861	6.141	0.1627	0.3297	0.3297	2.4288	0.5409	0		0	0.2218			9.1576	0		0		0		8.5742	0		0		0		10.9076	0		0		0		13.241	0		0		0
79	0.3264	8.7158	6.4707	0.1714	-0.5587	0.5587	2.7552	0.8673	0		0	0.2259			9.1576	0		0		0		8.5742	0		0		0		10.9076	0		0		0		13.241	0		0		0
80	0.3305	8.1572	5.912	0.1566	0.6247	0.6247	2.7789	0.891	0		0	0.2301			9.1576	0		0		0		8.5742	0		0		0		10.9076	0		0		0		13.241	0		0		0
81	0.3347	8.7819	6.5368	0.1731	-0.3704	0.3704	2.495	0.6071	0		0	0.2343			9.1576	0		0		0		8.5742	0		0		0		10.9076	0		0		0		13.241	0		0		0
82	0.3389	8.4115	6.1664	0.1633	0.7202	0.7202	2.8272	0.9393	0		0	0.2385			9.1576	0		0		0		8.5742	0		0		0		10.9076	0		0		0		13.241	0		0		0
83	0.3431	9.1318	6.8866	0.1824	-0.4441	0.4441	2.5393	0.6514	0		0	0.2427			9.1576	0		0		0		8.5742	0		0		0		10.9076	0		0		0		13.241	0		0		0
84	0.3473	8.6877	6.4426	0.1706	0.6577	0.6577	2.7667	0.8788	0		0	0.2469			9.1576	0		0		0		8.5742	0		0		0		10.9076	0		0		0		13.241	0		0		0
85	0.3515	9.3454	7.1002	0.1881	-0.4988	0.4988	2.662	0.7741	0		0	0.251			9.1576	0		0		0		8.5742	0		0		0		10.9076	0		0		0		13.241	0		0		0
86	0.3556	8.8466	6.6015	0.1749	-0.1982	0.1982	2.4801	0.5922	0		0	0.2552			9.1576	0		0		0		8.5742	0		0		0		10.9076	0		0		0		13.241	0		0		0
87	0.3598	8.6483	6.4032	0.1696	-0.169	0.169	2.4975	0.6096	0		0	0.2594			9.1576	0		0		0		8.5742	0		0		0		10.9076	0		0		0		13.241	0		0		0
88	0.364	8.4793	6.2342	0.1651	0.1175	0.1175	2.4677	0.5798	0		0	0.2636			9.1576	0		0		0		8.5742	0		0		0		10.9076	0		0		0		13.241	0		0		0
89	0.3682	8.5968	6.3517	0.1682	-0.1637	0.1637	2.3433	0.4554	0		0	0.2678			9.1576	0		0		0		8.5742	0		0		0		10.9076	0		0		0		13.241	0		0		0
90	0.3724	8.4331	6.1879	0.1639	0.07962	0.07962	2.3274	0.4395	0		0	0.272			9.1576	0		0		0		8.5742	0		0		0		10.9076	0		0		0		13.241	0		0		0
91	0.3766	8.5127	6.2676	0.166	0.09926	0.09926	2.362	0.4741	0		0	0.2762			9.1576	0		0		0		8.5742	0		0		0		10.9076	0		0		0		13.241	0		0		0
92	0.3808	8.6119	6.3668	0.1686	0.4886	0.4886	2.6519	0.764	0		0	0.2803			9.1576	0		0		0		8.5742	0.004184		0.004184		0		10.9076	0		0		0		13.241	0		0		0
93	0.3849	9.1006	6.8555	0.1816	-0.01623	0.01623	2.3221	0.4342	0		0	0.2845			9.1576	0		0		0		8.5742	0.008368		0.008368		0		10.9076	0		0		0		13.241	0		0		0
94	0.3891	9.0844	6.8392	0.1812	0.8474	0.8474	2.9185	1.0306	0		0	0.2887			9.1576	0		0		0		8.5742	0.01255		0.01255		0		10.9076	0		0		0		13.241	0		0		0
95	0.3933	9.9317	7.6866	0.2036	-0.4761	0.4761	2.6205	0.7326	0		0	0.2929			9.1576	0		0		0		8.5742	0.01674		0.01674		0		10.9076	0		0		0		13.241	0		0		0
96	0.3975	9.4556	7.2105	0.191	-0.03732	0.03732	2.2482	0.3603	0		0	0.2971			9.1576	0		0		0		8.5742	0.02092		0.02092		0		10.9076	0		0		0		13.241	0		0		0
97	0.4017	9.4183	7.1731	0.19	-0.3866	0.3866	2.5605	0.6726	0		0	0.3013			9.1576	0		0		0		8.5742	0.0251		0.0251		0		10.9076	0		0		0		13.241	0		0		0
98	0.4059	9.0317	6.7866	0.1798	-0.1082	0.1082	2.3891	0.5012	0		0	0.3054			9.1576	0		0		0		8.5742	0.02929		0.02929		0		10.9076	0		0		0		13.241	0		0		0
99	0.41	8.9234	6.6783	0.1769	-0.1288	0.1288	2.4767	0.5888	0		0	0.3096			9.1576	0		0		0		8.5742	0.03347		0.03347		0		10.9076	0		0		0		13.241	0		0		0
100	0.4142	8.7946	6.5495	0.1735	0.2422	0.2422	2.446	0.5581	0		0	0.3138			9.1576	0		0		0		8.5742	0.03766		0.03766		0		10.9076	0		0		0		13.241	0		0		0
101	0.4184	9.0368	6.7917	0.1799	0.1742	0.1742	2.3254	0.4375	0		0	0.318			9.1576	0		0		0		8.5742	0.04184		0.04184		0		10.9076	0		0		0		13.241	0		0		0
102	0.4226	9.211	6.9659	0.1845	-0.02362	0.02362	2.3582	0.4703	0		0	0.3222			9.1576	0.004184		0.004184		0		8.5742	0.04603		0.04603		0		10.9076	0		0		0		13.241	0		0		0
103	0.4268	9.1874	6.9423	0.1839	0.09794	0.09794	2.4096	0.5217	0		0	0.3264			9.1576	0.008368		0.008368		0		8.5742	0.05021		0.05021		0		10.9076	0		0		0		13.241	0		0		0
104	0.431	9.2853	7.0402	0.1865	0.3411	0.3411	2.588	0.7001	0		0	0.3305			9.1576	0.01255		0.01255		0		8.5742	0.05439		0.05439		0		10.9076	0		0		0		13.241	0		0		0
105	0.4351	9.6265	7.3813	0.1955	0.1272	0.1272	2.1836	0.2957	0		0	0.3347			9.1576	0.01674		0.01674		0		8.5742	0.05858		0.05858		0		10.9076	0		0		0		13.241	0		0		0
106	0.4393	9.7536	7.5085	0.1989	0.5833	0.5833	2.7492	0.8613	0		0	0.3389			9.1576	0.02092		0.02092		0		8.5742	0.06276		0.06276		0		10.9076	0		0		0		13.241	0		0		0
107	0.4435	10.3369	8.0918	0.2143	-0.3302	0.3302	2.5279	0.64	0		0	0.3431			9.1576	0.0251		0.0251		0		8.5742	0.06695		0.06695		0		10.9076	0		0		0		13.241	0		0		0
108	0.4477	10.0067	7.7615	0.2056	-0.1255	0.1255	2.3098	0.4219	0		0	0.3473			9.1576	0.02929		0.02929		0		8.5742	0.07113		0.07113		0		10.9076	0		0		0		13.241	0		0		0
109	0.4519	9.8811	7.636	0.2023	-0.2641	0.2641	2.6028	0.7149	0		0	0.3515			9.1576	0.03347		0.03347		0		8.5742	0.07531		0.07531		0		10.9076	0		0		0		13.241	0		0		0
110	0.4561	9.617	7.3719	0.1953	-0.0591	0.0591	2.4038	0.5159	0		0	0.3556			9.1576	0.03766		0.03766		0		8.5742	0.0795		0.0795		0		10.9076	0		0		0		13.241	0		0		0
111	0.4603	9.5579	7.3128	0.1937	0.01217	0.01217	2.4467	0.5588	0		0	0.3598			9.1576	0.04184		0.04184		0		8.5742	0.08368		0.08368		0		10.9076	0		0		0		13.241	0		0		0
112	0.4644	9.5701	7.325	0.194	0.164	0.164	2.4936	0.6057	0		0	0.364			9.1576	0.04603		0.04603		0		8.5742	0.08787		0.08787		0		10.9076	0		0		0		13.241	0		0		0
113	0.4686	9.7342	7.489	0.1984	-0.15	0.15	2.4565	0.5686	0		0	0.3682			9.1576	0.05021		0.05021		0		8.5742	0.09205		0.09205		0		10.9076	0		0		0		13.241	0		0		0
114	0.4728	9.5842	7.339	0.1944	0.2122	0.2122	2.6013	0.7134	0		0	0.3724			9.1576	0.05439		0.05439		0		8.5742	0.09623		0.09623		0		10.9076	0		0		0		13.241	0		0		0
115	0.477	9.7964	7.5513	0.2	0.07554	0.07554	2.24	0.3521	0		0	0.3766			9.1576	0.05858		0.05858		0		8.5742	0.1004		0.1004		0		10.9076	0		0		0		13.241	0		0		0
116	0.4812	9.872	7.6268	0.202	0.6019	0.6019	2.7507	0.8628	0		0	0.3808			9.1576	0.06276		0.06276		0		8.5742	0.1046		0.1046		0		10.9076	0		0		0		13.241	0		0		0
117	0.4854	10.4738	8.2287	0.218	0.1621	0.1621	2.4858	0.5979	0		0	0.3849			9.1576	0.06695		0.06695		0		8.5742	0.1088		0.1088		0		10.9076	0		0		0		13.241	0		0		0
118	0.4895	10.636	8.3909	0.2223	0.2335	0.2335	2.379	0.4911	0		0	0.3891			9.1576	0.07113		0.07113		0		8.5742	0.113		0.113		0		10.9076	0		0		0		13.241	0		0		0
119	0.4937	10.8695	8.6244	0.2284	-0.2891	0.2891	2.5315	0.6436	0		0	0.3933			9.1576	0.07531		0.07531		0		8.5742	0.1172		0.1172		0		10.9076	0		0		0		13.241	0		0		0
120	0.4979	10.5803	8.3352	0.2208	-0.1202	0.1202	2.403	0.5151	0		0	0.3975			9.1576	0.0795		0.0795		0		8.5742	0.1213		0.1213		0		10.9076	0		0		0		13.241	0		0		0
121	0.5021	10.4601	8.215	0.2176	-0.1822	0.1822	2.3485	0.4606	0		0	0.4017			9.1576	0.08368		0.08368		0		8.5742	0.1255		0.1255		0		10.9076	0		0		0		13.241	0		0		0
122	0.5063	10.278	8.0328	0.2128	0.04426	0.04426	2.3624	0.4745	0		0	0.4059			9.1576	0.08787		0.08787		0		8.5742	0.1297		0.1297		0		10.9076	0		0		0		13.241	0		0		0
123	0.5105	10.3222	8.0771	0.2139	-0.1058	0.1058	2.5115	0.6236	0		0	0.41			9.1576	0.09205		0.09205		0		8.5742	0.1339		0.1339		0		10.9076	0		0		0		13.241	0		0		0
124	0.5146	10.2165	7.9713	0.2111	0.1344	0.1344	2.4189	0.531	0		0	0.4142			9.1576	0.09623		0.09623		0		8.5742	0.1381		0.1381		0		10.9076	0		0		0		13.241	0		0		0
125	0.5188	10.3509	8.1058	0.2147	0.0415	0.0415	2.4871	0.5992	0		0	0.4184			9.1576	0.1004		0.1004		0		8.5742	0.1423		0.1423		0		10.9076	0		0		0		13.241	0		0		0
126	0.523	10.3924	8.1473	0.2158	0.1316	0.1316	2.531	0.6431	0		0	0.4226			9.1576	0.1046		0.1046		0		8.5742	0.1464		0.1464		0		10.9076	0		0		0		13.241	0		0		0
127	0.5272	10.524	8.2789	0.2193	0.01371	0.01371	2.4246	0.5367	0		0	0.4268			9.1576	0.1088		0.1088		0		8.5742	0.1506		0.1506		0		10.9076	0		0		0		13.241	0		0		0
128	0.5314	10.5377	8.2926	0.2196	0.4024	0.4024	2.6302	0.7423	0		0	0.431			9.1576	0.113		0.113		0		8.5742	0.1548		0.1548		0		10.9076	0		0		0		13.241	0		0		0
129	0.5356	10.9401	8.695	0.2303	0.1588	0.1588	2.26	0.3721	0		0	0.4351			9.1576	0.1172		0.1172		0		8.5742	0.159		0.159		0		10.9076	0		0		0		13.241	0		0		0
130	0.5397	11.0989	8.8538	0.2345	0.1781	0.1781	2.3259	0.438	0		0	0.4393			9.1576	0.1213		0.1213		0		8.5742	0.1632		0.1632		0		10.9076	0		0		0		13.241	0		0		0
131	0.5439	11.277	9.0319	0.2392	-0.2326	0.2326	2.442	0.5541	0		0	0.4435			9.1576	0.1255		0.1255		0		8.5742	0.1674		0.1674		0		10.9076	0		0		0		13.241	0		0		0
132	0.5481	11.0445	8.7994	0.2331	-0.04802	0.04802	2.4228	0.5349	0		0	0.4477			9.1576	0.1297		0.1297		0		8.5742	0.1715		0.1715		0		10.9076	0		0		0		13.241	0		0		0
133	0.5523	10.9965	8.7513	0.2318	-0.2155	0.2155	2.5445	0.6566	0		0	0.4519			9.1576	0.1339		0.1339		0		8.5742	0.1757		0.1757		0		10.9076	0		0		0		13.241	0		0		0
134	0.5565	10.781	8.5359	0.2261	0.05429	0.05429	2.3294	0.4415	0		0	0.4561			9.1576	0.1381		0.1381		0		8.5742	0.1799		0.1799		0		10.9076	0		0		0		13.241	0		0		0
135	0.5607	10.8353	8.5902	0.2275	0.04479	0.04479	2.4015	0.5136	0		0	0.4603			9.1576	0.1423		0.1423		0		8.5742	0.1841		0.1841		0		10.9076	0		0		0		13.241	0		0		0
136	0.5649	10.8801	8.635	0.2287	0.2701	0.2701	2.5004	0.6125	0		0	0.4644			9.1576	0.1464		0.1464		0		8.5742	0.1883		0.1883		0		10.9076	0		0		0		13.241	0		0		0
137	0.569	11.1502	8.9051	0.2359	-0.06383	0.06383	2.2939	0.406	0		0	0.4686			9.1576	0.1506		0.1506		0		8.5742	0.1925		0.1925		0		10.9076	0.004184		0.004184		0		13.241	0		0		0
138	0.5732	11.0864	8.8412	0.2342	0.01849	0.01849	2.3977	0.5098	0		0	0.4728			9.1576	0.1548		0.1548		0		8.5742	0.1967		0.1967		0		10.9076	0.008368		0.008368		0		13.241	0		0		0
139	0.5774	11.1048	8.8597	0.2347	0.1433	0.1433	2.3139	0.426	0		0	0.477			9.1576	0.159		0.159		0		8.5742	0.2008		0.2008		0		10.9076	0.01255		0.01255		0		13.241	0		0		0
140	0.5816	11.2481	9.003	0.2385	0.6988	0.6988	2.8751	0.9872	0		0	0.4812			9.1576	0.1632		0.1632		0		8.5742	0.205		0.205		0		10.9076	0.01674		0.01674		0		13.241	0		0		0
141	0.5858	11.9469	9.7018	0.257	-0.2539	0.2539	2.4713	0.5834	0		0	0.4854			9.1576	0.1674		0.1674		0		8.5742	0.2092		0.2092		0		10.9076	0.02092		0.02092		0		13.241	0		0		0
142	0.59	11.693	9.4479	0.2503	0.05931	0.05931	2.3597	0.4718	0		0	0.4895			9.1576	0.1715		0.1715		0		8.5742	0.2134		0.2134		0		10.9076	0.0251		0.0251		0		13.241	0		0		0
143	0.5941	11.7523	9.5072	0.2518	-0.3417	0.3417	2.5171	0.6292	0		0	0.4937			9.1576	0.1757		0.1757		0		8.5742	0.2176		0.2176		0		10.9076	0.02929		0.02929		0		13.241	0		0		0
144	0.5983	11.4106	9.1655	0.2428	-0.007404	0.007404	2.3212	0.4333	0		0	0.4979			9.1576	0.1799		0.1799		0		8.5742	0.2218		0.2218		0		10.9076	0.03347		0.03347		0		13.241	0		0		0
145	0.6025	11.4032	9.1581	0.2426	-0.04	0.04	2.2011	0.3132	0		0	0.5021			9.1576	0.1841		0.1841		0		8.5742	0.2259		0.2259		0		10.9076	0.03766		0.03766		0		13.241	0		0		0
146	0.6067	11.3632	9.1181	0.2415	0.1158	0.1158	2.3131	0.4252	0		0	0.5063			9.1576	0.1883		0.1883		0		8.5742	0.2301		0.2301		0		10.9076	0.04184		0.04184		0		13.241	0		0		0
147	0.6109	11.479	9.2339	0.2446	0.08588	0.08588	2.2541	0.3662	0		0	0.5105			9.1576	0.1925		0.1925		0		8.5742	0.2343		0.2343		0		10.9076	0.04603		0.04603		0		13.241	0		0		0
148	0.6151	11.5649	9.3197	0.2469	0.03773	0.03773	2.3857	0.4978	0		0	0.5146			9.1576	0.1967		0.1967		0		8.5742	0.2385		0.2385		0		10.9076	0.05021		0.05021		0		13.241	0		0		0
149	0.6192	11.6026	9.3575	0.2479	0.009137	0.009137	2.3165	0.4286	0		0	0.5188			9.1576	0.2008		0.2008		0		8.5742	0.2427		0.2427		0		10.9076	0.05439		0.05439		0		13.241	0		0		0
150	0.6234	11.6117	9.3666	0.2481	0.444	0.444	2.7252	0.8373	0		0	0.523			9.1576	0.205		0.205		0		8.5742	0.2469		0.2469		0		10.9076	0.05858		0.05858		0		13.241	0		0		0
151	0.6276	12.0557	9.8106	0.2599	-0.05484	0.05484	2.3364	0.4485	0		0	0.5272			9.1576	0.2092		0.2092		0		8.5742	0.251		0.251		0		10.9076	0.06276		0.06276		0		13.241	0		0		0
152	0.6318	12.0008	9.7557	0.2584	0.2833	0.2833	2.4689	0.581	0		0	0.5314			9.1576	0.2134		0.2134		0		8.5742	0.2552		0.2552		0		10.9076	0.06695		0.06695		0		13.241	0		0		0
153	0.636	12.2842	10.039	0.2659	-0.2253	0.2253	2.1766	0.2887	0		0	0.5356			9.1576	0.2176		0.2176		0		8.5742	0.2594		0.2594		0		10.9076	0.07113		0.07113		0		13.241	0		0		0
154	0.6402	12.0589	9.8138	0.2599	0.1561	0.1561	2.2626	0.3747	0		0	0.5397			9.1576	0.2218		0.2218		0		8.5742	0.2636		0.2636		0		10.9076	0.07531		0.07531		0		13.241	0		0		0
155	0.6444	12.215	9.9699	0.2641	-0.2837	0.2837	2.3889	0.501	0		0	0.5439			9.1576	0.2259		0.2259		0		8.5742	0.2678		0.2678		0		10.9076	0.0795		0.0795		0		13.241	0		0		0
156	0.6485	11.9314	9.6862	0.2566	0.01753	0.01753	2.2738	0.3859	0		0	0.5481			9.1576	0.2301		0.2301		0		8.5742	0.272		0.272		0		10.9076	0.08368		0.08368		0		13.241	0		0		0
157	0.6527	11.9489	9.7038	0.257	-0.07167	0.07167	2.409	0.5211	0		0	0.5523			9.1576	0.2343		0.2343		0		8.5742	0.2762		0.2762		0		10.9076	0.08787		0.08787		0		13.241	0		0		0
158	0.6569	11.8772	9.6321	0.2551	0.1879	0.1879	2.3963	0.5084	0		0	0.5565			9.1576	0.2385		0.2385		0		8.5742	0.2803		0.2803		0		10.9076	0.09205		0.09205		0		13.241	0		0		0
159	0.6611	12.0651	9.82	0.2601	0.1094	0.1094	2.4043	0.5164	0		0	0.5607			9.1576	0.2427		0.2427		0		8.5742	0.2845		0.2845		0		10.9076	0.09623		0.09623		0		13.241	0		0		0
160	0.6653	12.1746	9.9294	0.263	0.1791	0.1791	2.4435	0.5556	0		0	0.5649			9.1576	0.2469		0.2469		0		8.5742	0.2887		0.2887		0		10.9076	0.1004		0.1004		0		13.241	0		0		0
161	0.6695	12.3536	10.1085	0.2677	0.01243	0.01243	2.0951	0.2072	0		0	0.569			9.1576	0.251		0.251		0		8.5742	0.2929		0.2929		0		10.9076	0.1046		0.1046		0		13.241	0		0		0
162	0.6736	12.3661	10.1209	0.2681	0.05488	0.05488	2.2327	0.3448	0		0	0.5732			9.1576	0.2552		0.2552		0		8.5742	0.2971		0.2971		0		10.9076	0.1088		0.1088		0		13.241	0		0		0
163	0.6778	12.4209	10.1758	0.2695	-0.0991	0.0991	2.2883	0.4004	0		0	0.5774			9.1576	0.2594		0.2594		0		8.5742	0.3013		0.3013		0		10.9076	0.113		0.113		0		13.241	0		0		0
164	0.682	12.3218	10.0767	0.2669	0.2271	0.2271	2.2926	0.4047	0		0	0.5816			9.1576	0.2636		0.2636		0		8.5742	0.3054		0.3054		0		10.9076	0.1172		0.1172		0		13.241	0		0		0
165	0.6862	12.549	10.3038	0.2729	-0.1982	0.1982	2.3094	0.4215	0		0	0.5858			9.1576	0.2678		0.2678		0		8.5742	0.3096		0.3096		0		10.9076	0.1213		0.1213		0		13.241	0		0		0
166	0.6904	12.3508	10.1057	0.2677	0.1729	0.1729	2.2579	0.37	0		0	0.59			9.1576	0.272		0.272		0		8.5742	0.3138		0.3138		0		10.9076	0.1255		0.1255		0		13.241	0		0		0
167	0.6946	12.5237	10.2786	0.2723	-0.1931	0.1931	2.4198	0.5319	0		0	0.5941			9.1576	0.2762		0.2762		0		8.5742	0.318		0.318		0		10.9076	0.1297		0.1297		0		13.241	0		0		0
168	0.6987	12.3306	10.0855	0.2671	0.262	0.262	2.3949	0.507	0		0	0.5983			9.1576	0.2803		0.2803		0		8.5742	0.3222		0.3222		0		10.9076	0.1339		0.1339		0		13.241	0		0		0
169	0.7029	12.5926	10.3475	0.2741	-0.1041	0.1041	2.1492	0.2613	0		0	0.6025			9.1576	0.2845		0.2845		0		8.5742	0.3264		0.3264		0		10.9076	0.1381		0.1381		0		13.241	0		0		0
170	0.7071	12.4885	10.2434	0.2713	0.1701	0.1701	2.3454	0.4575	0		0	0.6067			9.1576	0.2887		0.2887		0		8.5742	0.3305		0.3305		0		10.9076	0.1423		0.1423		0		13.241	0		0		0
171	0.7113	12.6587	10.4135	0.2758	-0.03281	0.03281	2.3322	0.4443	0		0	0.6109			9.1576	0.2929		0.2929		0		8.5742	0.3347		0.3347		0		10.9076	0.1464		0.1464		0		13.241	0		0		0
172	0.7155	12.6258	10.3807	0.275	0.1113	0.1113	2.2918	0.404	0		0	0.6151			9.1576	0.2971		0.2971		0		8.5742	0.3389		0.3389		0		10.9076	0.1506		0.1506		0		13.241	0		0		0
173	0.7197	12.7371	10.492	0.2779	-0.08479	0.08479	2.2719	0.384	0		0	0.6192			9.1576	0.3013		0.3013		0		8.5742	0.3431		0.3431		0		10.9076	0.1548		0.1548		0		13.241	0		0		0
174	0.7238	12.6523	10.4072	0.2757	0.1892	0.1892	2.2938	0.4059	0		0	0.6234			9.1576	0.3054		0.3054		0		8.5742	0.3473		0.3473		0		10.9076	0.159		0.159		0		13.241	0		0		0
175	0.728	12.8415	10.5964	0.2807	-0.1258	0.1258	2.2935	0.4056	0		0	0.6276			9.1576	0.3096		0.3096		0		8.5742	0.3515		0.3515		0		10.9076	0.1632		0.1632		0		13.241	0		0		0
176	0.7322	12.7157	10.4706	0.2773	0.1324	0.1324	2.3636	0.4757	0		0	0.6318			9.1576	0.3138		0.3138		0		8.5742	0.3556		0.3556		0		10.9076	0.1674		0.1674		0		13.241	0		0		0
177	0.7364	12.8482	10.6031	0.2808	0.01376	0.01376	2.0244	0.1365	0		0	0.636			9.1576	0.318		0.318		0		8.5742	0.3598		0.3598		0		10.9076	0.1715		0.1715		0		13.241	0		0		0
178	0.7406	12.8619	10.6168	0.2812	0.05295	0.05295	2.2369	0.349	0		0	0.6402			9.1576	0.3222		0.3222		0		8.5742	0.364		0.364		0		10.9076	0.1757		0.1757		0		13.241	0		0		0
179	0.7448	12.9149	10.6698	0.2826	-0.01791	0.01791	2.304	0.4161	0		0	0.6444			9.1576	0.3264		0.3264		0		8.5742	0.3682		0.3682		0		10.9076	0.1799		0.1799		0		13.241	0		0		0
180	0.749	12.897	10.6518	0.2821	0.1408	0.1408	2.3306	0.4427	0		0	0.6485			9.1576	0.3305		0.3305		0		8.5742	0.3724		0.3724		0		10.9076	0.1841		0.1841		0		13.241	0		0		0
181	0.7531	13.0377	10.7926	0.2859	-0.1264	0.1264	2.3313	0.4434	0		0	0.6527			9.1576	0.3347		0.3347		0		8.5742	0.3766		0.3766		0		10.9076	0.1883		0.1883		0		13.241	0		0		0
182	0.7573	12.9114	10.6662	0.2825	0.08721	0.08721	2.2773	0.3894	0		0	0.6569			9.1576	0.3389		0.3389		0		8.5742	0.3808		0.3808		0		10.9076	0.1925		0.1925		0		13.241	0		0		0
183	0.7615	12.9986	10.7534	0.2848	-0.07192	0.07192	2.2823	0.3944	0		0	0.6611			9.1576	0.3431		0.3431		0		8.5742	0.3849		0.3849		0		10.9076	0.1967		0.1967		0		13.241	0		0		0
184	0.7657	12.9267	10.6815	0.2829	0.206	0.206	2.3817	0.4938	0		0	0.6653			9.1576	0.3473		0.3473		0		8.5742	0.3891		0.3891		0		10.9076	0.2008		0.2008		0		13.241	0		0		0
185	0.7699	13.1327	10.8876	0.2884	-0.0541	0.0541	2.0647	0.1768	0		0	0.6695			9.1576	0.3515		0.3515		0		8.5742	0.3933		0.3933		0		10.9076	0.205		0.205		0		13.241	0		0		0
186	0.7741	13.0786	10.8335	0.287	0.09207	0.09207	2.2221	0.3342	0		0	0.6736			9.1576	0.3556		0.3556		0		8.5742	0.3975		0.3975		0		10.9076	0.2092		0.2092		0		13.241	0		0		0
187	0.7782	13.1707	10.9255	0.2894	-0.0754	0.0754	2.2071	0.3192	0		0	0.6778			9.1576	0.3598		0.3598		0		8.5742	0.4017		0.4017		0		10.9076	0.2134		0.2134		0		13.241	0		0		0
188	0.7824	13.0953	10.8501	0.2874	0.2176	0.2176	2.3242	0.4363	0		0	0.682			9.1576	0.364		0.364		0		8.5742	0.4059		0.4059		0		10.9076	0.2176		0.2176		0		13.241	0		0		0
189	0.7866	13.3128	11.0677	0.2932	-0.1207	0.1207	2.3026	0.4147	0		0	0.6862			9.1576	0.3682		0.3682		0		8.5742	0.41		0.41		0		10.9076	0.2218		0.2218		0		13.241	0		0		0
190	0.7908	13.1921	10.947	0.29	0.1057	0.1057	2.3047	0.4168	0		0	0.6904			9.1576	0.3724		0.3724		0		8.5742	0.4142		0.4142		0		10.9076	0.2259		0.2259		0		13.241	0		0		0
191	0.795	13.2978	11.0526	0.2928	-0.1166	0.1166	2.325	0.4371	0		0	0.6946			9.1576	0.3766		0.3766		0		8.5742	0.4184		0.4184		0		10.9076	0.2301		0.2301		0		13.241	0		0		0
192	0.7992	13.1811	10.936	0.2897	0.1066	0.1066	2.2811	0.3932	0		0	0.6987			9.1576	0.3808		0.3808		0		8.5742	0.4226		0.4226		0		10.9076	0.2343		0.2343		0		13.241	0		0		0
193	0.8033	13.2878	11.0426	0.2925	-0.1134	0.1134	2.1203	0.2324	0		0	0.7029			9.1576	0.3849		0.3849		0		8.5742	0.4268		0.4268		0		10.9076	0.2385		0.2385		0		13.241	0		0		0
194	0.8075	13.1743	10.9292	0.2895	0.1369	0.1369	2.3026	0.4147	0		0	0.7071			9.1576	0.3891		0.3891		0		8.5742	0.431		0.431		0		10.9076	0.2427		0.2427		0		13.241	0		0		0
195	0.8117	13.3112	11.0661	0.2931	-0.05423	0.05423	2.2659	0.378	0		0	0.7113			9.1576	0.3933		0.3933		0		8.5742	0.4351		0.4351		0		10.9076	0.2469		0.2469		0		13.241	0.004184		0.004184		0
196	0.8159	13.257	11.0119	0.2917	0.0092	0.0092	2.2771	0.3892	0		0	0.7155			9.1576	0.3975		0.3975		0		8.5742	0.4393		0.4393		0		10.9076	0.251		0.251		0		13.241	0.008368		0.008368		0
197	0.8201	13.2662	11.0211	0.2919	0.02847	0.02847	2.2972	0.4093	0		0	0.7197			9.1576	0.4017		0.4017		0		8.5742	0.4435		0.4435		0		10.9076	0.2552		0.2552		0		13.241	0.01255		0.01255		0
198	0.8243	13.2947	11.0495	0.2927	0.1107	0.1107	2.3852	0.4973	0		0	0.7238			9.1576	0.4059		0.4059		0		8.5742	0.4477		0.4477		0		10.9076	0.2594		0.2594		0		13.241	0.01674		0.01674		0
199	0.8285	13.4054	11.1602	0.2956	-0.0697	0.0697	2.3196	0.4317	0		0	0.728			9.1576	0.41		0.41		0		8.5742	0.4519		0.4519		0		10.9076	0.2636		0.2636		0		13.241	0.02092		0.02092		0
200	0.8326	13.3356	11.0905	0.2938	0.3173	0.3173	2.6851	0.7972	0		0	0.7322			9.1576	0.4142		0.4142		0		8.5742	0.4561		0.4561		0		10.9076	0.2678		0.2678		0		13.241	0.0251		0.0251		0
201	0.8368	13.653	11.4079	0.3022	-0.2379	0.2379	2.1976	0.3097	0		0	0.7364			9.1576	0.4184		0.4184		0		8.5742	0.4603		0.4603		0		10.9076	0.272		0.272		0		13.241	0.02929		0.02929		0
202	0.841	13.4151	11.17	0.2959	0.11	0.11	2.2275	0.3396	0		0	0.7406			9.1576	0.4226		0.4226		0		8.5742	0.4644		0.4644		0		10.9076	0.2762		0.2762		0		13.241	0.03347		0.03347		0
203	0.8452	13.5251	11.28	0.2988	-0.1666	0.1666	2.4238	0.5359	0		0	0.7448			9.1576	0.4268		0.4268		0		8.5742	0.4686		0.4686		0		10.9076	0.2803		0.2803		0		13.241	0.03766		0.03766		0
204	0.8494	13.3586	11.1134	0.2944	0.1075	0.1075	2.3468	0.4589	0		0	0.749			9.1576	0.431		0.431		0		8.5742	0.4728		0.4728		0		10.9076	0.2845		0.2845		0		13.241	0.04184		0.04184		0
205	0.8536	13.4661	11.221	0.2972	-0.01261	0.01261	2.3661	0.4782	0		0	0.7531			9.1576	0.4351		0.4351		0		8.5742	0.477		0.477		0		10.9076	0.2887		0.2887		0		13.241	0.04603		0.04603		0
206	0.8577	13.4535	11.2083	0.2969	0.1133	0.1133	2.4424	0.5545	0		0	0.7573			9.1576	0.4393		0.4393		0		8.5742	0.4812		0.4812		0		10.9076	0.2929		0.2929		0		13.241	0.05021		0.05021		0
207	0.8619	13.5668	11.3217	0.2999	-0.008619	0.008619	2.299	0.4111	0		0	0.7615			9.1576	0.4435		0.4435		0		8.5742	0.4854		0.4854		0		10.9076	0.2971		0.2971		0		13.241	0.05439		0.05439		0
208	0.8661	13.5582	11.3131	0.2997	0.1109	0.1109	2.3097	0.4218	0		0	0.7657			9.1576	0.4477		0.4477		0		8.5742	0.4895		0.4895		0		10.9076	0.3013		0.3013		0		13.241	0.05858		0.05858		0
209	0.8703	13.6691	11.4239	0.3026	-0.03596	0.03596	2.0359	0.148	0		0	0.7699			9.1576	0.4519		0.4519		0		8.5742	0.4937		0.4937		0		10.9076	0.3054		0.3054		0		13.241	0.06276		0.06276		0
210	0.8745	13.6331	11.388	0.3016	0.1254	0.1254	2.2633	0.3754	0		0	0.7741			9.1576	0.4561		0.4561		0		8.5742	0.4979		0.4979		0		10.9076	0.3096		0.3096		0		13.241	0.06695		0.06695		0
211	0.8787	13.7585	11.5134	0.305	-0.01552	0.01552	2.1702	0.2824	0		0	0.7782			9.1576	0.4603		0.4603		0		8.5742	0.5021		0.5021		0		10.9076	0.3138		0.3138		0		13.241	0.07113		0.07113		0
212	0.8828	13.743	11.4979	0.3046	0.08136	0.08136	2.2715	0.3836	0		0	0.7824			9.1576	0.4644		0.4644		0		8.5742	0.5063		0.5063		0		10.9076	0.318		0.318		0		13.241	0.07531		0.07531		0
213	0.887	13.8244	11.5792	0.3067	-0.2154	0.2154	2.3109	0.423	41	5.8335	0	0.7866		4	9.1576	0.4686		0	0.4644	0.004184		8.5742	0.5105		0	0.5063	0.004184		10.9076	0.3222		0	0.318	0.004184		13.241	0.0795		0	0.07531	0.004184
214	0.8912	13.609	11.3638	0.301	-0.01013	0.01013	2.247	0.3591	0		0	0.004184			9.1576	0.4728		0		0.008368		8.5742	0.5146		0		0.008368		10.9076	0.3264		0		0.008368		13.241	0.08368		0		0.008368
215	0.8954	13.5988	11.3537	0.3007	-0.297	0.297	2.4961	0.6082	0		0	0.008368			9.1576	0.477		0		0.01255		8.5742	0.5188		0		0.01255		10.9076	0.3305		0		0.01255		13.241	0.08787		0		0.01255
216	0.8996	13.3018	11.0567	0.2929	-0.04919	0.04919	2.3254	0.4375	0		0	0.01255			9.1576	0.4812		0		0.01674		8.5742	0.523		0		0.01674		10.9076	0.3347		0		0.01674		13.241	0.09205		0		0.01674
217	0.9038	13.2527	11.0075	0.2916	-0.09475	0.09475	2.1535	0.2656	0		0	0.01674			9.1576	0.4854		0		0.02092		8.5742	0.5272		0		0.02092		10.9076	0.3389		0		0.02092		13.241	0.09623		0		0.02092
218	0.9079	13.1579	10.9128	0.2891	0.1335	0.1335	2.3479	0.46	0		0	0.02092			9.1576	0.4895		0		0.0251		8.5742	0.5314		0		0.0251		10.9076	0.3431		0		0.0251		13.241	0	0.09623	0		0	0.02092
219	0.9121	13.2914	11.0463	0.2926	-0.2798	0.2798	2.215	0.3271	0		0	0.0251			9.1576	0.4937		0		0.02929		8.5742	0.5356		0		0.02929		10.9076	0.3473		0		0.02929		13.241	0		0		0
220	0.9163	13.0116	10.7665	0.2852	-0.07663	0.07663	2.3807	0.4928	0		0	0.02929			9.1576	0.4979		0		0.03347		8.5742	0.5397		0		0.03347		10.9076	0.3515		0		0.03347		13.241	0		0		0
221	0.9205	12.935	10.6899	0.2831	-0.3999	0.3999	2.3632	0.4753	0		0	0.03347			9.1576	0.5021		0		0.03766		8.5742	0.5439		0		0.03766		10.9076	0.3556		0		0.03766		13.241	0		0		0
222	0.9247	12.5351	10.29	0.2726	0.02932	0.02932	2.3817	0.4938	0		0	0.03766			9.1576	0.5063		0		0.04184		8.5742	0.5481		0		0.04184		10.9076	0.3598		0		0.04184		13.241	0		0		0
223	0.9289	12.5644	10.3193	0.2733	-0.4898	0.4898	2.5314	0.6435	0		0	0.04184			9.1576	0.5105		0		0.04603		8.5742	0.5523		0		0.04603		10.9076	0.364		0		0.04603		13.241	0		0		0
224	0.9331	12.0746	9.8295	0.2604	-0.1146	0.1146	2.4252	0.5373	0		0	0.04603			9.1576	0.5146		0		0.05021		8.5742	0.5565		0		0.05021		10.9076	0.3682		0		0.05021		13.241	0		0		0
225	0.9372	11.96	9.7149	0.2573	-0.6526	0.6526	2.5111	0.6232	0		0	0.05021			9.1576	0.5188		0		0.05439		8.5742	0.5607		0		0.05439		10.9076	0.3724		0		0.05439		13.241	0		0		0
226	0.9414	11.3074	9.0623	0.24	-0.1872	0.1872	2.3572	0.4693	0		0	0.05439			9.1576	0.523		0		0.05858		8.5742	0.5649		0		0.05858		10.9076	0.3766		0		0.05858		13.241	0		0		0
227	0.9456	11.1202	8.8751	0.2351	-0.3142	0.3142	2.4294	0.5415	0		0	0.05858			9.1576	0.5272		0		0.06276		8.5742	0.569		0		0.06276		10.9076	0.3808		0		0.06276		13.241	0		0		0
228	0.9498	10.806	8.5609	0.2268	-0.1218	0.1218	2.5524	0.6645	0		0	0.06276			9.1576	0.5314		0		0.06695		8.5742	0.5732		0		0.06695		10.9076	0	0.3808	0		0	0.06276	13.241	0		0		0
229	0.954	10.6842	8.4391	0.2235	-0.3558	0.3558	2.5486	0.6607	0		0	0.06695			9.1576	0.5356		0		0.07113		8.5742	0.5774		0		0.07113		10.9076	0		0		0		13.241	0		0		0
230	0.9582	10.3285	8.0833	0.2141	-0.2417	0.2417	2.5827	0.6948	0		0	0.07113			9.1576	0.5397		0		0.07531		8.5742	0.5816		0		0.07531		10.9076	0		0		0		13.241	0		0		0
231	0.9623	10.0867	7.8416	0.2077	-0.3217	0.3217	2.5614	0.6735	0		0	0.07531			9.1576	0.5439		0		0.0795		8.5742	0.5858		0		0.0795		10.9076	0		0		0		13.241	0		0		0
232	0.9665	9.7651	7.5199	0.1992	-0.1394	0.1394	2.5468	0.659	0		0	0.0795			9.1576	0.5481		0		0.08368		8.5742	0.59		0		0.08368		10.9076	0		0		0		13.241	0		0		0
233	0.9707	9.6257	7.3805	0.1955	-0.3627	0.3627	2.3477	0.4598	0		0	0.08368			9.1576	0.5523		0		0.08787		8.5742	0.5941		0		0.08787		10.9076	0		0		0		13.241	0		0		0
234	0.9749	9.2629	7.0178	0.1859	-0.1735	0.1735	2.3836	0.4957	0		0	0.08787			9.1576	0.5565		0		0.09205		8.5742	0.5983		0		0.09205		10.9076	0		0		0		13.241	0		0		0
235	0.9791	9.0894	6.8443	0.1813	-0.3433	0.3433	2.5361	0.6482	0		0	0.09205			9.1576	0	0.5565	0		0	0.09205	8.5742	0.6025		0		0.09623		10.9076	0		0		0		13.241	0		0		0
236	0.9833	8.7461	6.501	0.1722	-0.06283	0.06283	2.4047	0.5168	0		0	0.09623			9.1576	0		0		0		8.5742	0.6067		0		0.1004		10.9076	0		0		0		13.241	0		0		0
237	0.9874	8.6833	6.4382	0.1705	-0.3379	0.3379	2.5076	0.6197	0		0	0.1004			9.1576	0		0		0		8.5742	0.6109		0		0.1046		10.9076	0		0		0		13.241	0		0		0
238	0.9916	8.3454	6.1003	0.1616	0.001985	0.001985	2.4771	0.5892	0		0	0.1046			9.1576	0		0		0		8.5742	0	0.6109	0		0	0.1046	10.9076	0		0		0		13.241	0		0		0
239	0.9958	8.3474	6.1023	0.1616	-0.2372	0.2372	2.5174	0.6295	0		0	0.1088			9.1576	0		0		0		8.5742	0		0		0		10.9076	0		0		0		13.241	0		0		0
240	1	8.1102	5.8651	0.1554	-0.0771	0.0771	3.4648	1.5769	0		0	0.113			9.1576	0		0		0		8.5742	0		0		0		10.9076	0		0		0		13.241	0		0		0
241	1.0042	8.0331	5.788	0.1533	-0.3912	0.3912	2.5312	0.6433	0		0	0.1172			9.1576	0		0		0		8.5742	0		0		0		10.9076	0		0		0		13.241	0		0		0
242	1.0084	7.6419	5.3967	0.1429	0.1	0.1	2.4888	0.6009	0		0	0.1213			9.1576	0		0		0		8.5742	0		0		0		10.9076	0		0		0		13.241	0		0		0
243	1.0126	7.7419	5.4967	0.1456	-0.2793	0.2793	2.4946	0.6067	0		0	0.1255			9.1576	0		0		0		8.5742	0		0		0		10.9076	0		0		0		13.241	0		0		0
244	1.0167	7.4626	5.2174	0.1382	0.09103	0.09103	2.4917	0.6038	0		0	0.1297			9.1576	0		0		0		8.5742	0		0		0		10.9076	0		0		0		13.241	0		0		0
245	1.0209	7.5536	5.3085	0.1406	-0.2959	0.2959	2.5449	0.657	0		0	0.1339			9.1576	0		0		0		8.5742	0		0		0		10.9076	0		0		0		13.241	0		0		0
246	1.0251	7.2577	5.0125	0.1328	0.04116	0.04116	2.4498	0.5619	0		0	0.1381			9.1576	0		0		0		8.5742	0		0		0		10.9076	0		0		0		13.241	0		0		0
247	1.0293	7.2988	5.0537	0.1339	-0.2134	0.2134	2.6112	0.7233	0		0	0.1423			9.1576	0		0		0		8.5742	0		0		0		10.9076	0		0		0		13.241	0		0		0
248	1.0335	7.0854	4.8403	0.1282	0.1067	0.1067	2.5713	0.6834	0		0	0.1464			9.1576	0		0		0		8.5742	0		0		0		10.9076	0		0		0		13.241	0		0		0
249	1.0377	7.1921	4.9469	0.131	-0.08576	0.08576	2.4203	0.5324	0		0	0.1506			9.1576	0		0		0		8.5742	0		0		0		10.9076	0		0		0		13.241	0		0		0
250	1.0418	7.1063	4.8612	0.1288	0.132	0.132	2.4987	0.6108	0		0	0.1548			9.1576	0		0		0		8.5742	0		0		0		10.9076	0		0		0		13.241	0		0		0
251	1.046	7.2383	4.9932	0.1323	-0.2114	0.2114	2.4214	0.5335	0		0	0.159			9.1576	0		0		0		8.5742	0		0		0		10.9076	0		0		0		13.241	0		0		0
252	1.0502	7.0269	4.7818	0.1267	0.2032	0.2032	2.5128	0.6249	0		0	0.1632			9.1576	0		0		0		8.5742	0		0		0		10.9076	0		0		0		13.241	0		0		0
253	1.0544	7.2301	4.985	0.132	-0.2446	0.2446	2.5351	0.6472	0		0	0.1674			9.1576	0		0		0		8.5742	0		0		0		10.9076	0		0		0		13.241	0		0		0
254	1.0586	6.9855	4.7404	0.1256	0.01075	0.01075	2.43	0.5421	0		0	0.1715			9.1576	0		0		0		8.5742	0		0		0		10.9076	0		0		0		13.241	0		0		0
255	1.0628	6.9962	4.7511	0.1258	-0.1171	0.1171	2.5195	0.6316	0		0	0.1757			9.1576	0		0		0		8.5742	0		0		0		10.9076	0		0		0		13.241	0		0		0
256	1.0669	6.8792	4.634	0.1227	0.1128	0.1128	2.4679	0.58	0		0	0.1799			9.1576	0		0		0		8.5742	0		0		0		10.9076	0		0		0		13.241	0		0		0
257	1.0711	6.9919	4.7468	0.1257	-0.2088	0.2088	2.2621	0.3742	0		0	0.1841			9.1576	0		0		0		8.5742	0		0		0		10.9076	0		0		0		13.241	0		0		0
258	1.0753	6.7831	4.5379	0.1202	0.1121	0.1121	2.3875	0.4996	0		0	0.1883			9.1576	0		0		0		8.5742	0		0		0		10.9076	0		0		0		13.241	0		0		0
259	1.0795	6.8952	4.6501	0.1232	-0.1369	0.1369	2.4331	0.5452	0		0	0.1925			9.1576	0		0		0		8.5742	0		0		0		10.9076	0		0		0		13.241	0		0		0
260	1.0837	6.7583	4.5132	0.1195	0.1735	0.1735	2.3984	0.5105	0		0	0.1967			9.1576	0		0		0		8.5742	0		0		0		10.9076	0		0		0		13.241	0		0		0
261	1.0879	6.9318	4.6866	0.1241	-0.1774	0.1774	2.3929	0.505	0		0	0.2008			9.1576	0		0		0		8.5742	0		0		0		10.9076	0		0		0		13.241	0		0		0
262	1.0921	6.7544	4.5092	0.1194	0.2103	0.2103	2.3637	0.4758	0		0	0.205			9.1576	0		0		0		8.5742	0		0		0		10.9076	0		0		0		13.241	0		0		0
263	1.0962	6.9646	4.7195	0.125	-0.1725	0.1725	2.3404	0.4525	0		0	0.2092			9.1576	0		0		0		8.5742	0		0		0		10.9076	0		0		0		13.241	0		0		0
264	1.1004	6.7921	4.547	0.1204	0.1546	0.1546	2.2901	0.4022	0		0	0.2134			9.1576	0		0		0		8.5742	0		0		0		10.9076	0		0		0		13.241	0		0		0
265	1.1046	6.9467	4.7016	0.1245	-0.1683	0.1683	2.207	0.3191	0		0	0.2176			9.1576	0		0		0		8.5742	0		0		0		10.9076	0		0		0		13.241	0		0		0
266	1.1088	6.7784	4.5332	0.1201	0.06392	0.06392	2.2995	0.4116	0		0	0.2218			9.1576	0		0		0		8.5742	0		0		0		10.9076	0		0		0		13.241	0		0		0
267	1.113	6.8423	4.5972	0.1218	-0.161	0.161	2.3319	0.444	0		0	0.2259			9.1576	0		0		0		8.5742	0		0		0		10.9076	0		0		0		13.241	0		0		0
268	1.1172	6.6813	4.4362	0.1175	0.07871	0.07871	2.3133	0.4254	0		0	0.2301			9.1576	0		0		0		8.5742	0		0		0		10.9076	0		0		0		13.241	0		0		0
269	1.1213	6.76	4.5149	0.1196	-0.08838	0.08838	2.3585	0.4706	0		0	0.2343			9.1576	0		0		0		8.5742	0		0		0		10.9076	0		0		0		13.241	0		0		0
270	1.1255	6.6716	4.4265	0.1172	0.09094	0.09094	2.3809	0.493	0		0	0.2385			9.1576	0		0		0		8.5742	0		0		0		10.9076	0		0		0		13.241	0		0		0
271	1.1297	6.7626	4.5174	0.1197	0.01526	0.01526	2.2559	0.368	0		0	0.2427			9.1576	0		0		0		8.5742	0		0		0		10.9076	0		0		0		13.241	0		0		0
272	1.1339	6.7778	4.5327	0.1201	0.2232	0.2232	2.3311	0.4432	0		0	0.2469			9.1576	0		0		0		8.5742	0		0		0		10.9076	0		0		0		13.241	0		0		0
273	1.1381	7.001	4.7559	0.126	-0.235	0.235	2.1265	0.2386	0		0	0.251			9.1576	0		0		0		8.5742	0		0		0		10.9076	0		0		0		13.241	0		0		0
274	1.1423	6.7661	4.5209	0.1197	0.08335	0.08335	2.2421	0.3542	0		0	0.2552			9.1576	0		0		0		8.5742	0		0		0		10.9076	0		0		0		13.241	0		0		0
275	1.1464	6.8494	4.6043	0.122	-0.1504	0.1504	2.2673	0.3794	0		0	0.2594			9.1576	0		0		0		8.5742	0		0		0		10.9076	0		0		0		13.241	0		0		0
276	1.1506	6.699	4.4539	0.118	0.1449	0.1449	2.2531	0.3652	0		0	0.2636			9.1576	0		0		0		8.5742	0		0		0		10.9076	0		0		0		13.241	0		0		0
277	1.1548	6.8439	4.5988	0.1218	-0.1969	0.1969	2.3119	0.424	0		0	0.2678			9.1576	0		0		0		8.5742	0		0		0		10.9076	0		0		0		13.241	0		0		0
278	1.159	6.647	4.4019	0.1166	0.1099	0.1099	2.4046	0.5167	0		0	0.272			9.1576	0		0		0		8.5742	0		0		0		10.9076	0		0		0		13.241	0		0		0
279	1.1632	6.7569	4.5118	0.1195	-0.0457	0.0457	2.3537	0.4658	0		0	0.2762			9.1576	0		0		0		8.5742	0		0		0		10.9076	0		0		0		13.241	0		0		0
280	1.1674	6.7112	4.4661	0.1183	0.04088	0.04088	2.3108	0.4229	0		0	0.2803			9.1576	0		0		0		8.5742	0		0		0		10.9076	0		0		0		13.241	0		0		0
281	1.1715	6.7521	4.507	0.1194	-0.1042	0.1042	2.0602	0.1723	0		0	0.2845			9.1576	0		0		0		8.5742	0		0		0		10.9076	0		0		0		13.241	0		0		0
282	1.1757	6.6479	4.4028	0.1166	0.09471	0.09471	2.2797	0.3918	0		0	0.2887			9.1576	0		0		0		8.5742	0		0		0		10.9076	0		0		0		13.241	0		0		0
283	1.1799	6.7426	4.4975	0.1191	-0.06443	0.06443	2.2024	0.3145	0		0	0.2929			9.1576	0		0		0		8.5742	0		0		0		10.9076	0		0		0		13.241	0		0		0
284	1.1841	6.6782	4.433	0.1174	0.05774	0.05774	2.2099	0.322	0		0	0.2971			9.1576	0		0		0		8.5742	0		0		0		10.9076	0		0		0		13.241	0		0		0
285	1.1883	6.7359	4.4908	0.1189	-0.1191	0.1191	2.2223	0.3344	0		0	0.3013			9.1576	0		0		0		8.5742	0		0		0		10.9076	0		0		0		13.241	0		0		0
286	1.1925	6.6168	4.3717	0.1158	0.1627	0.1627	2.2098	0.3219	0		41	0.3054			9.1576	0		0		0		8.5742	0		0		0		10.9076	0		0		0		13.241	0		0		0
287	1.1967	6.7795	4.5344	0.1201	-0.1491	0.1491	2.2588	0.3709	0		0	0.3096			7.9996	0		0		0		7.3082	0		0		0		10.0738	0		0		0		12.8393	0		0		0
288	1.2008	6.6304	4.3852	0.1162	0.1041	0.1041	2.2695	0.3816	0		0	0.3138			7.9996	0		0		0		7.3082	0		0		0		10.0738	0		0		0		12.8393	0		0		0
289	1.205	6.7345	4.4893	0.1189	-0.05061	0.05061	2.1316	0.2437	0		0	0.318			7.9996	0		0		0		7.3082	0		0		0		10.0738	0		0		0		12.8393	0		0		0
290	1.2092	6.6839	4.4387	0.1176	0.06941	0.06941	2.2599	0.372	0		0	0.3222			7.9996	0		0		0		7.3082	0		0		0		10.0738	0		0		0		12.8393	0		0		0
291	1.2134	6.7533	4.5081	0.1194	0.007965	0.007965	2.2588	0.3709	0		0	0.3264			7.9996	0		0		0		7.3082	0		0		0		10.0738	0		0		0		12.8393	0		0		0
292	1.2176	6.7612	4.5161	0.1196	0.09018	0.09018	2.2166	0.3287	0		0	0.3305			7.9996	0		0		0		7.3082	0		0		0		10.0738	0		0		0		12.8393	0		0		0
293	1.2218	6.8514	4.6063	0.122	-0.1096	0.1096	2.2494	0.3615	0		0	0.3347			7.9996	0		0		0		7.3082	0		0		0		10.0738	0		0		0		12.8393	0		0		0
294	1.2259	6.7418	4.4967	0.1191	0.08648	0.08648	2.2236	0.3357	0		0	0.3389			7.9996	0		0		0		7.3082	0		0		0		10.0738	0		0		0		12.8393	0		0		0
295	1.2301	6.8283	4.5832	0.1214	-0.1158	0.1158	2.1916	0.3037	0		0	0.3431			7.9996	0		0		0		7.3082	0		0		0		10.0738	0		0		0		12.8393	0		0		0
296	1.2343	6.7125	4.4674	0.1183	0.1626	0.1626	2.2499	0.362	0		0	0.3473			7.9996	0		0		0		7.3082	0		0		0		10.0738	0		0		0		12.8393	0		0		0
297	1.2385	6.8751	4.63	0.1226	-0.1478	0.1478	2.0076	0.1197	0		0	0.3515			7.9996	0		0		0		7.3082	0		0		0		10.0738	0		0		0		12.8393	0		0		0
298	1.2427	6.7274	4.4822	0.1187	0.1498	0.1498	2.1314	0.2435	0		0	0.3556			7.9996	0		0		0		7.3082	0		0		0		10.0738	0		0		0		12.8393	0		0		0
299	1.2469	6.8771	4.632	0.1227	-0.02572	0.02572	2.1841	0.2962	0		0	0.3598			7.9996	0		0		0		7.3082	0		0		0		10.0738	0		0		0		12.8393	0		0		0
300	1.251	6.8514	4.6063	0.122	0.223	0.223	2.3115	0.4236	0		0	0.364			7.9996	0		0		0		7.3082	0		0		0		10.0738	0		0		0		12.8393	0		0		0
301	1.2552	7.0744	4.8293	0.1279	-0.05872	0.05872	2.3057	0.4178	0		0	0.3682			7.9996	0		0		0		7.3082	0		0		0		10.0738	0		0		0		12.8393	0		0		0
302	1.2594	7.0157	4.7705	0.1264	0.1498	0.1498	2.341	0.4531	0		0	0.3724			7.9996	0		0		0		7.3082	0		0		0		10.0738	0		0		0		12.8393	0		0		0
303	1.2636	7.1655	4.9203	0.1303	-0.05699	0.05699	2.3014	0.4135	0		0	0.3766			7.9996	0		0		0		7.3082	0		0		0		10.0738	0		0		0		12.8393	0		0		0
304	1.2678	7.1085	4.8634	0.1288	0.1075	0.1075	2.3433	0.4554	0		0	0.3808			7.9996	0		0		0		7.3082	0		0		0		10.0738	0		0		0		12.8393	0		0		0
305	1.272	7.216	4.9709	0.1317	-0.04716	0.04716	2.0753	0.1874	0		0	0.3849			7.9996	0		0		0		7.3082	0		0		0		10.0738	0		0		0		12.8393	0		0		0
306	1.2762	7.1688	4.9237	0.1304	0.007529	0.007529	2.1773	0.2894	0		0	0.3891			7.9996	0		0		0		7.3082	0		0		0		10.0738	0		0		0		12.8393	0		0		0
307	1.2803	7.1764	4.9312	0.1306	-0.03487	0.03487	2.2314	0.3435	0		0	0.3933			7.9996	0		0		0		7.3082	0		0		0		10.0738	0		0		0		12.8393	0		0		0
308	1.2845	7.1415	4.8964	0.1297	0.0793	0.0793	2.1718	0.2839	0		0	0.3975			7.9996	0		0		0		7.3082	0		0		0		10.0738	0		0		0		12.8393	0		0		0
309	1.2887	7.2208	4.9757	0.1318	-0.2506	0.2506	2.6303	0.7424	0		0	0.4017			7.9996	0		0		0		7.3082	0		0		0		10.0738	0		0		0		12.8393	0		0		0
310	1.2929	6.9702	4.7251	0.1252	0.5372	0.5372	2.8725	0.9846	0		0	0.4059			7.9996	0		0		0		7.3082	0		0		0		10.0738	0		0		0		12.8393	0		0		0
311	1.2971	7.5074	5.2623	0.1394	-0.06893	0.06893	2.2347	0.3468	0		0	0.41			7.9996	0		0		0		7.3082	0.004184		0.004184		0		10.0738	0		0		0		12.8393	0		0		0
312	1.3013	7.4385	5.1933	0.1376	0.19	0.19	2.2999	0.412	0		0	0.4142			7.9996	0		0		0		7.3082	0.008368		0.008368		0		10.0738	0		0		0		12.8393	0		0		0
313	1.3054	7.6285	5.3834	0.1426	-0.1469	0.1469	2.1756	0.2877	0		0	0.4184			7.9996	0		0		0		7.3082	0.01255		0.01255		0		10.0738	0		0		0		12.8393	0		0		0
314	1.3096	7.4816	5.2364	0.1387	0.03895	0.03895	2.242	0.3541	0		0	0.4226			7.9996	0		0		0		7.3082	0.01674		0.01674		0		10.0738	0		0		0		12.8393	0		0		0
315	1.3138	7.5205	5.2754	0.1397	-0.07467	0.07467	2.3413	0.4534	0		0	0.4268			7.9996	0		0		0		7.3082	0.02092		0.02092		0		10.0738	0		0		0		12.8393	0		0		0
316	1.318	7.4459	5.2007	0.1378	0.134	0.134	2.2921	0.4042	0		0	0.431			7.9996	0		0		0		7.3082	0.0251		0.0251		0		10.0738	0		0		0		12.8393	0		0		0
317	1.3222	7.5799	5.3347	0.1413	-0.1275	0.1275	2.3051	0.4172	0		0	0.4351			7.9996	0		0		0		7.3082	0.02929		0.02929		0		10.0738	0		0		0		12.8393	0		0		0
318	1.3264	7.4524	5.2073	0.1379	0.07436	0.07436	2.2935	0.4056	0		0	0.4393			7.9996	0		0		0		7.3082	0.03347		0.03347		0		10.0738	0		0		0		12.8393	0		0		0
319	1.3305	7.5268	5.2816	0.1399	0.01682	0.01682	2.2957	0.4078	0		0	0.4435			7.9996	0		0		0		7.3082	0.03766		0.03766		0		10.0738	0		0		0		12.8393	0		0		0
320	1.3347	7.5436	5.2985	0.1403	0.2068	0.2068	2.3721	0.4842	0		0	0.4477			7.9996	0		0		0		7.3082	0.04184		0.04184		0		10.0738	0		0		0		12.8393	0		0		0
321	1.3389	7.7504	5.5053	0.1458	-0.07494	0.07494	2.0656	0.1777	0		0	0.4519			7.9996	0		0		0		7.3082	0.04603		0.04603		0		10.0738	0		0		0		12.8393	0		0		0
322	1.3431	7.6755	5.4304	0.1438	0.2423	0.2423	2.1649	0.2771	0		0	0.4561			7.9996	0		0		0		7.3082	0.05021		0.05021		0		10.0738	0		0		0		12.8393	0		0		0
323	1.3473	7.9178	5.6727	0.1503	-0.1725	0.1725	2.229	0.3411	0		0	0.4603			7.9996	0		0		0		7.3082	0.05439		0.05439		0		10.0738	0		0		0		12.8393	0		0		0
324	1.3515	7.7453	5.5002	0.1457	0.1857	0.1857	2.2565	0.3686	0		0	0.4644			7.9996	0		0		0		7.3082	0.05858		0.05858		0		10.0738	0		0		0		12.8393	0		0		0
325	1.3556	7.931	5.6859	0.1506	-0.07991	0.07991	2.3694	0.4815	0		0	0.4686			7.9996	0		0		0		7.3082	0.06276		0.06276		0		10.0738	0		0		0		12.8393	0		0		0
326	1.3598	7.8511	5.606	0.1485	0.03879	0.03879	2.2463	0.3584	0		0	0.4728			7.9996	0		0		0		7.3082	0.06695		0.06695		0		10.0738	0		0		0		12.8393	0		0		0
327	1.364	7.8899	5.6447	0.1495	-0.07428	0.07428	2.2422	0.3543	0		0	0.477			7.9996	0		0		0		7.3082	0.07113		0.07113		0		10.0738	0		0		0		12.8393	0		0		0
328	1.3682	7.8156	5.5705	0.1475	0.1351	0.1351	2.2919	0.404	0		0	0.4812			7.9996	0		0		0		7.3082	0.07531		0.07531		0		10.0738	0		0		0		12.8393	0		0		0
329	1.3724	7.9507	5.7056	0.1511	-0.05288	0.05288	2.0697	0.1818	0		0	0.4854			7.9996	0		0		0		7.3082	0.0795		0.0795		0		10.0738	0		0		0		12.8393	0		0		0
330	1.3766	7.8978	5.6527	0.1497	0.2507	0.2507	2.212	0.3241	0		0	0.4895			7.9996	0		0		0		7.3082	0.08368		0.08368		0		10.0738	0		0		0		12.8393	0		0		0
331	1.3808	8.1486	5.9034	0.1564	-0.08922	0.08922	2.2005	0.3126	0		0	0.4937			7.9996	0.004184		0.004184		0		7.3082	0.08787		0.08787		0		10.0738	0		0		0		12.8393	0		0		0
332	1.3849	8.0593	5.8142	0.154	0.2904	0.2904	2.317	0.4291	0		0	0.4979			7.9996	0.008368		0.008368		0		7.3082	0.09205		0.09205		0		10.0738	0		0		0		12.8393	0		0		0
333	1.3891	8.3497	6.1046	0.1617	-0.1766	0.1766	2.2676	0.3797	0		0	0.5021			7.9996	0.01255		0.01255		0		7.3082	0.09623		0.09623		0		10.0738	0		0		0		12.8393	0		0		0
334	1.3933	8.1732	5.9281	0.157	0.3079	0.3079	2.3848	0.4969	0		0	0.5063			7.9996	0.01674		0.01674		0		7.3082	0.1004		0.1004		0		10.0738	0		0		0		12.8393	0		0		0
335	1.3975	8.4811	6.2359	0.1652	-0.2372	0.2372	2.3143	0.4264	0		0	0.5105			7.9996	0.02092		0.02092		0		7.3082	0.1046		0.1046		0		10.0738	0		0		0		12.8393	0		0		0
336	1.4017	8.2439	5.9988	0.1589	0.2391	0.2391	2.3206	0.4327	0		0	0.5146			7.9996	0.0251		0.0251		0		7.3082	0.1088		0.1088		0		10.0738	0		0		0		12.8393	0		0		0
337	1.4059	8.483	6.2379	0.1652	-0.06206	0.06206	2.1188	0.2309	0		0	0.5188			7.9996	0.02929		0.02929		0		7.3082	0.113		0.113		0		10.0738	0		0		0		12.8393	0		0		0
338	1.41	8.4209	6.1758	0.1636	0.1631	0.1631	2.2722	0.3843	0		0	0.523			7.9996	0.03347		0.03347		0		7.3082	0.1172		0.1172		0		10.0738	0		0		0		12.8393	0		0		0
339	1.4142	8.5841	6.3389	0.1679	-0.00718	0.00718	2.2975	0.4096	0		0	0.5272			7.9996	0.03766		0.03766		0		7.3082	0.1213		0.1213		0		10.0738	0		0		0		12.8393	0		0		0
340	1.4184	8.5769	6.3317	0.1677	0.11	0.11	2.2778	0.3899	0		0	0.5314			7.9996	0.04184		0.04184		0		7.3082	0.1255		0.1255		0		10.0738	0		0		0		12.8393	0		0		0
341	1.4226	8.6869	6.4418	0.1706	-0.004339	0.004339	2.2813	0.3934	0		0	0.5356			7.9996	0.04603		0.04603		0		7.3082	0.1297		0.1297		0		10.0738	0		0		0		12.8393	0		0		0
342	1.4268	8.6826	6.4374	0.1705	0.1372	0.1372	2.2541	0.3662	0		0	0.5397			7.9996	0.05021		0.05021		0		7.3082	0.1339		0.1339		0		10.0738	0		0		0		12.8393	0		0		0
343	1.431	8.8198	6.5746	0.1741	-0.03844	0.03844	2.212	0.3241	0		0	0.5439			7.9996	0.05439		0.05439		0		7.3082	0.1381		0.1381		0		10.0738	0		0		0		12.8393	0		0		0
344	1.4351	8.7813	6.5362	0.1731	0.3019	0.3019	2.4222	0.5343	0		0	0.5481			7.9996	0.05858		0.05858		0		7.3082	0.1423		0.1423		0		10.0738	0		0		0		12.8393	0		0		0
345	1.4393	9.0832	6.8381	0.1811	-0.09104	0.09104	2.1805	0.2926	0		0	0.5523			7.9996	0.06276		0.06276		0		7.3082	0.1464		0.1464		0		10.0738	0		0		0		12.8393	0		0		0
346	1.4435	8.9922	6.7471	0.1787	0.136	0.136	2.2414	0.3535	0		0	0.5565			7.9996	0.06695		0.06695		0		7.3082	0.1506		0.1506		0		10.0738	0		0		0		12.8393	0		0		0
347	1.4477	9.1282	6.8831	0.1823	-0.1201	0.1201	2.3314	0.4435	0		0	0.5607			7.9996	0.07113		0.07113		0		7.3082	0.1548		0.1548		0		10.0738	0		0		0		12.8393	0		0		0
348	1.4519	9.0081	6.763	0.1791	0.177	0.177	2.3531	0.4652	0		0	0.5649			7.9996	0.07531		0.07531		0		7.3082	0.159		0.159		0		10.0738	0		0		0		12.8393	0		0		0
349	1.4561	9.1851	6.94	0.1838	-0.04332	0.04332	2.3709	0.483	0		0	0.569			7.9996	0.0795		0.0795		0		7.3082	0.1632		0.1632		0		10.0738	0		0		0		12.8393	0		0		0
350	1.4603	9.1418	6.8967	0.1827	0.03714	0.03714	2.3047	0.4168	0		0	0.5732			7.9996	0.08368		0.08368		0		7.3082	0.1674		0.1674		0		10.0738	0		0		0		12.8393	0		0		0
351	1.4644	9.179	6.9338	0.1837	0.03183	0.03183	2.2803	0.3924	0		0	0.5774			7.9996	0.08787		0.08787		0		7.3082	0.1715		0.1715		0		10.0738	0		0		0		12.8393	0		0		0
352	1.4686	9.2108	6.9657	0.1845	0.1159	0.1159	2.3118	0.4239	0		0	0.5816			7.9996	0.09205		0.09205		0		7.3082	0.1757		0.1757		0		10.0738	0		0		0		12.8393	0		0		0
353	1.4728	9.3267	7.0815	0.1876	0.03641	0.03641	2.1253	0.2374	0		0	0.5858			7.9996	0.09623		0.09623		0		7.3082	0.1799		0.1799		0		10.0738	0		0		0		12.8393	0		0		0
354	1.477	9.3631	7.1179	0.1885	0.1048	0.1048	2.239	0.3511	0		0	0.59			7.9996	0.1004		0.1004		0		7.3082	0.1841		0.1841		0		10.0738	0		0		0		12.8393	0		0		0
355	1.4812	9.4679	7.2228	0.1913	0.0158	0.0158	2.1941	0.3062	0		0	0.5941			7.9996	0.1046		0.1046		0		7.3082	0.1883		0.1883		0		10.0738	0		0		0		12.8393	0		0		0
356	1.4854	9.4837	7.2386	0.1917	0.1053	0.1053	2.2916	0.4037	0		0	0.5983			7.9996	0.1088		0.1088		0		7.3082	0.1925		0.1925		0		10.0738	0		0		0		12.8393	0		0		0
357	1.4895	9.589	7.3439	0.1945	-0.06745	0.06745	2.2885	0.4006	0		0	0.6025			7.9996	0.113		0.113		0		7.3082	0.1967		0.1967		0		10.0738	0		0		0		12.8393	0		0		0
358	1.4937	9.5216	7.2764	0.1927	0.1444	0.1444	2.2978	0.4099	0		0	0.6067			7.9996	0.1172		0.1172		0		7.3082	0.2008		0.2008		0		10.0738	0		0		0		12.8393	0		0		0
359	1.4979	9.666	7.4208	0.1966	-0.02946	0.02946	2.3178	0.4299	0		0	0.6109			7.9996	0.1213		0.1213		0		7.3082	0.205		0.205		0		10.0738	0		0		0		12.8393	0		0		0
360	1.5021	9.6365	7.3914	0.1958	0.1576	0.1576	2.3471	0.4592	0		0	0.6151			7.9996	0.1255		0.1255		0		7.3082	0.2092		0.2092		0		10.0738	0		0		0		12.8393	0		0		0
361	1.5063	9.7941	7.549	0.2	-0.1474	0.1474	2.1137	0.2258	0		0	0.6192			7.9996	0.1297		0.1297		0		7.3082	0.2134		0.2134		0		10.0738	0		0		0		12.8393	0		0		0
362	1.5105	9.6467	7.4016	0.196	0.191	0.191	2.2584	0.3705	0		0	0.6234			7.9996	0.1339		0.1339		0		7.3082	0.2176		0.2176		0		10.0738	0		0		0		12.8393	0		0		0
363	1.5146	9.8378	7.5926	0.2011	0.02107	0.02107	2.3339	0.446	0		0	0.6276			7.9996	0.1381		0.1381		0		7.3082	0.2218		0.2218		0		10.0738	0		0		0		12.8393	0		0		0
364	1.5188	9.8588	7.6137	0.2017	0.09782	0.09782	2.3012	0.4133	0		0	0.6318			7.9996	0.1423		0.1423		0		7.3082	0.2259		0.2259		0		10.0738	0		0		0		12.8393	0		0		0
365	1.523	9.9566	7.7115	0.2043	0.0578	0.0578	2.2491	0.3612	0		0	0.636			7.9996	0.1464		0.1464		0		7.3082	0.2301		0.2301		0		10.0738	0		0		0		12.8393	0		0		0
366	1.5272	10.0144	7.7693	0.2058	0.1015	0.1015	2.2893	0.4014	0		0	0.6402			7.9996	0.1506		0.1506		0		7.3082	0.2343		0.2343		0		10.0738	0		0		0		12.8393	0		0		0
367	1.5314	10.1159	7.8708	0.2085	0.0252	0.0252	2.354	0.4661	0		0	0.6444			7.9996	0.1548		0.1548		0		7.3082	0.2385		0.2385		0		10.0738	0.004184		0.004184		0		12.8393	0		0		0
368	1.5356	10.1411	7.896	0.2091	0.0918	0.0918	2.3941	0.5062	0		0	0.6485			7.9996	0.159		0.159		0		7.3082	0.2427		0.2427		0		10.0738	0.008368		0.008368		0		12.8393	0		0		0
369	1.5397	10.2329	7.9878	0.2116	-0.06003	0.06003	2.0516	0.1637	0		0	0.6527			7.9996	0.1632		0.1632		0		7.3082	0.2469		0.2469		0		10.0738	0.01255		0.01255		0		12.8393	0		0		0
370	1.5439	10.1729	7.9278	0.21	0.1611	0.1611	2.2419	0.354	0		0	0.6569			7.9996	0.1674		0.1674		0		7.3082	0.251		0.251		0		10.0738	0.01674		0.01674		0		12.8393	0		0		0
371	1.5481	10.334	8.0889	0.2143	-0.09292	0.09292	2.292	0.4041	0		0	0.6611			7.9996	0.1715		0.1715		0		7.3082	0.2552		0.2552		0		10.0738	0.02092		0.02092		0		12.8393	0		0		0
372	1.5523	10.2411	7.9959	0.2118	0.1402	0.1402	2.3051	0.4172	0		0	0.6653			7.9996	0.1757		0.1757		0		7.3082	0.2594		0.2594		0		10.0738	0.0251		0.0251		0		12.8393	0		0		0
373	1.5565	10.3812	8.1361	0.2155	0.00216	0.00216	2.3987	0.5108	0		0	0.6695			7.9996	0.1799		0.1799		0		7.3082	0.2636		0.2636		0		10.0738	0.02929		0.02929		0		12.8393	0		0		0
374	1.5607	10.3834	8.1383	0.2156	0.01833	0.01833	2.3687	0.4808	0		0	0.6736			7.9996	0.1841		0.1841		0		7.3082	0.2678		0.2678		0		10.0738	0.03347		0.03347		0		12.8393	0		0		0
375	1.5649	10.4017	8.1566	0.216	0.01511	0.01511	2.3432	0.4553	0		0	0.6778			7.9996	0.1883		0.1883		0		7.3082	0.272		0.272		0		10.0738	0.03766		0.03766		0		12.8393	0		0		0
376	1.569	10.4168	8.1717	0.2164	0.06797	0.06797	2.3242	0.4363	0		0	0.682			7.9996	0.1925		0.1925		0		7.3082	0.2762		0.2762		0		10.0738	0.04184		0.04184		0		12.8393	0		0		0
377	1.5732	10.4848	8.2397	0.2182	0.01286	0.01286	1.9948	0.1069	0		0	0.6862			7.9996	0.1967		0.1967		0		7.3082	0.2803		0.2803		0		10.0738	0.04603		0.04603		0		12.8393	0		0		0
378	1.5774	10.4977	8.2526	0.2186	0.3128	0.3128	2.3174	0.4295	0		0	0.6904			7.9996	0.2008		0.2008		0		7.3082	0.2845		0.2845		0		10.0738	0.05021		0.05021		0		12.8393	0		0		0
379	1.5816	10.8105	8.5653	0.2269	-0.1314	0.1314	2.325	0.4371	0		0	0.6946			7.9996	0.205		0.205		0		7.3082	0.2887		0.2887		0		10.0738	0.05439		0.05439		0		12.8393	0		0		0
380	1.5858	10.679	8.4339	0.2234	0.1655	0.1655	2.3282	0.4403	0		0	0.6987			7.9996	0.2092		0.2092		0		7.3082	0.2929		0.2929		0		10.0738	0.05858		0.05858		0		12.8393	0		0		0
381	1.59	10.8445	8.5994	0.2278	-0.06063	0.06063	2.37	0.4821	0		0	0.7029			7.9996	0.2134		0.2134		0		7.3082	0.2971		0.2971		0		10.0738	0.06276		0.06276		0		12.8393	0		0		0
382	1.5941	10.7839	8.5388	0.2262	0.1235	0.1235	2.2737	0.3858	0		0	0.7071			7.9996	0.2176		0.2176		0		7.3082	0.3013		0.3013		0		10.0738	0.06695		0.06695		0		12.8393	0		0		0
383	1.5983	10.9074	8.6623	0.2294	-0.06902	0.06902	2.341	0.4531	0		0	0.7113			7.9996	0.2218		0.2218		0		7.3082	0.3054		0.3054		0		10.0738	0.07113		0.07113		0		12.8393	0		0		0
384	1.6025	10.8384	8.5933	0.2276	0.1005	0.1005	2.4116	0.5237	0		0	0.7155			7.9996	0.2259		0.2259		0		7.3082	0.3096		0.3096		0		10.0738	0.07531		0.07531		0		12.8393	0		0		0
385	1.6067	10.9389	8.6938	0.2303	0.0518	0.0518	2.3464	0.4585	0		0	0.7197			7.9996	0.2301		0.2301		0		7.3082	0.3138		0.3138		0		10.0738	0.0795		0.0795		0		12.8393	0		0		0
386	1.6109	10.9907	8.7456	0.2316	0.01584	0.01584	2.3394	0.4515	0		0	0.7238			7.9996	0.2343		0.2343		0		7.3082	0.318		0.318		0		10.0738	0.08368		0.08368		0		12.8393	0		0		0
387	1.6151	11.0066	8.7615	0.2321	0.1193	0.1193	2.2547	0.3668	0		0	0.728			7.9996	0.2385		0.2385		0		7.3082	0.3222		0.3222		0		10.0738	0.08787		0.08787		0		12.8393	0		0		0
388	1.6192	11.1258	8.8807	0.2352	-0.1413	0.1413	2.5749	0.687	0		0	0.7322			7.9996	0.2427		0.2427		0		7.3082	0.3264		0.3264		0		10.0738	0.09205		0.09205		0		12.8393	0		0		0
389	1.6234	10.9845	8.7394	0.2315	0.3254	0.3254	2.656	0.7681	0		0	0.7364			7.9996	0.2469		0.2469		0		7.3082	0.3305		0.3305		0		10.0738	0.09623		0.09623		0		12.8393	0		0		0
390	1.6276	11.3099	9.0648	0.2401	-0.1617	0.1617	2.3475	0.4596	0		0	0.7406			7.9996	0.251		0.251		0		7.3082	0.3347		0.3347		0		10.0738	0.1004		0.1004		0		12.8393	0		0		0
391	1.6318	11.1482	8.9031	0.2358	0.2751	0.2751	2.4097	0.5218	0		0	0.7448			7.9996	0.2552		0.2552		0		7.3082	0.3389		0.3389		0		10.0738	0.1046		0.1046		0		12.8393	0		0		0
392	1.636	11.4233	9.1782	0.2431	-0.05391	0.05391	2.072	0.1841	0		0	0.749			7.9996	0.2594		0.2594		0		7.3082	0.3431		0.3431		0		10.0738	0.1088		0.1088		0		12.8393	0		0		0
393	1.6402	11.3694	9.1242	0.2417	0.1299	0.1299	2.1896	0.3017	0		0	0.7531			7.9996	0.2636		0.2636		0		7.3082	0.3473		0.3473		0		10.0738	0.113		0.113		0		12.8393	0		0		0
394	1.6444	11.4992	9.2541	0.2451	-0.1425	0.1425	2.3889	0.501	0		0	0.7573			7.9996	0.2678		0.2678		0		7.3082	0.3515		0.3515		0		10.0738	0.1172		0.1172		0		12.8393	0		0		0
395	1.6485	11.3568	9.1116	0.2413	0.1569	0.1569	2.3172	0.4293	0		0	0.7615			7.9996	0.272		0.272		0		7.3082	0.3556		0.3556		0		10.0738	0.1213		0.1213		0		12.8393	0		0		0
396	1.6527	11.5137	9.2685	0.2455	-0.01282	0.01282	2.3915	0.5036	0		0	0.7657			7.9996	0.2762		0.2762		0		7.3082	0.3598		0.3598		0		10.0738	0.1255		0.1255		0		12.8393	0		0		0
397	1.6569	11.5008	9.2557	0.2452	0.08407	0.08407	2.398	0.5101	0		0	0.7699			7.9996	0.2803		0.2803		0		7.3082	0.364		0.364		0		10.0738	0.1297		0.1297		0		12.8393	0		0		0
398	1.6611	11.5849	9.3398	0.2474	0.004969	0.004969	2.3039	0.416	0		0	0.7741			7.9996	0.2845		0.2845		0		7.3082	0.3682		0.3682		0		10.0738	0.1339		0.1339		0		12.8393	0		0		0
399	1.6653	11.5899	9.3448	0.2475	0.105	0.105	2.2257	0.3378	0		0	0.7782			7.9996	0.2887		0.2887		0		7.3082	0.3724		0.3724		0		10.0738	0.1381		0.1381		0		12.8393	0		0		0
400	1.6695	11.6949	9.4498	0.2503	0.006083	0.006083	2.0414	0.1535	0		0	0.7824			7.9996	0.2929		0.2929		0		7.3082	0.3766		0.3766		0		10.0738	0.1423		0.1423		0		12.8393	0		0		0
401	1.6736	11.701	9.4559	0.2505	0.255	0.255	2.3063	0.4184	0		0	0.7866			7.9996	0.2971		0.2971		0		7.3082	0.3808		0.3808		0		10.0738	0.1464		0.1464		0		12.8393	0		0		0
402	1.6778	11.956	9.7109	0.2572	-0.2079	0.2079	2.3385	0.4506	0		0	0.7908			7.9996	0.3013		0.3013		0		7.3082	0.3849		0.3849		0		10.0738	0.1506		0.1506		0		12.8393	0		0		0
403	1.682	11.7481	9.503	0.2517	0.07747	0.07747	2.2923	0.4044	0		0	0.795			7.9996	0.3054		0.3054		0		7.3082	0.3891		0.3891		0		10.0738	0.1548		0.1548		0		12.8393	0		0		0
404	1.6862	11.8256	9.5805	0.2538	-0.06535	0.06535	2.2957	0.4078	0		0	0.7992			7.9996	0.3096		0.3096		0		7.3082	0.3933		0.3933		0		10.0738	0.159		0.159		0		12.8393	0		0		0
405	1.6904	11.7603	9.5151	0.252	0.1442	0.1442	2.3968	0.5089	0		0	0.8033			7.9996	0.3138		0.3138		0		7.3082	0.3975		0.3975		0		10.0738	0.1632		0.1632		0		12.8393	0		0		0
406	1.6946	11.9044	9.6593	0.2559	0.00488	0.00488	2.3843	0.4964	0		0	0.8075			7.9996	0.318		0.318		0		7.3082	0.4017		0.4017		0		10.0738	0.1674		0.1674		0		12.8393	0		0		0
407	1.6987	11.9093	9.6642	0.256	0.02451	0.02451	2.3453	0.4574	0		0	0.8117			7.9996	0.3222		0.3222		0		7.3082	0.4059		0.4059		0		10.0738	0.1715		0.1715		0		12.8393	0		0		0
408	1.7029	11.9338	9.6887	0.2566	0.02901	0.02901	2.113	0.2251	0		0	0.8159			7.9996	0.3264		0.3264		0		7.3082	0.41		0.41		0		10.0738	0.1757		0.1757		0		12.8393	0		0		0
409	1.7071	11.9628	9.7177	0.2574	0.1009	0.1009	2.2611	0.3732	0		0	0.8201			7.9996	0.3305		0.3305		0		7.3082	0.4142		0.4142		0		10.0738	0.1799		0.1799		0		12.8393	0		0		0
410	1.7113	12.0637	9.8186	0.2601	-0.0075	0.0075	2.2309	0.343	0		0	0.8243			7.9996	0.3347		0.3347		0		7.3082	0.4184		0.4184		0		10.0738	0.1841		0.1841		0		12.8393	0		0		0
411	1.7155	12.0562	9.8111	0.2599	0.08795	0.08795	2.2351	0.3472	0		0	0.8285			7.9996	0.3389		0.3389		0		7.3082	0.4226		0.4226		0		10.0738	0.1883		0.1883		0		12.8393	0		0		0
412	1.7197	12.1442	9.8991	0.2622	0.02514	0.02514	2.2286	0.3407	0		0	0.8326			7.9996	0.3431		0.3431		0		7.3082	0.4268		0.4268		0		10.0738	0.1925		0.1925		0		12.8393	0		0		0
413	1.7238	12.1693	9.9242	0.2629	0.2524	0.2524	2.3426	0.4547	0		0	0.8368			7.9996	0.3473		0.3473		0		7.3082	0.431		0.431		0		10.0738	0.1967		0.1967		0		12.8393	0		0		0
414	1.728	12.4218	10.1766	0.2696	-0.2524	0.2524	2.3611	0.4732	0		0	0.841			7.9996	0.3515		0.3515		0		7.3082	0.4351		0.4351		0		10.0738	0.2008		0.2008		0		12.8393	0		0		0
415	1.7322	12.1694	9.9243	0.2629	0.208	0.208	2.3935	0.5056	0		0	0.8452			7.9996	0.3556		0.3556		0		7.3082	0.4393		0.4393		0		10.0738	0.205		0.205		0		12.8393	0		0		0
416	1.7364	12.3773	10.1322	0.2684	-0.06705	0.06705	2.0712	0.1833	0		0	0.8494			7.9996	0.3598		0.3598		0		7.3082	0.4435		0.4435		0		10.0738	0.2092		0.2092		0		12.8393	0		0		0
417	1.7406	12.3103	10.0652	0.2666	0.1157	0.1157	2.2041	0.3162	0		0	0.8536			7.9996	0.364		0.364		0		7.3082	0.4477		0.4477		0		10.0738	0.2134		0.2134		0		12.8393	0		0		0
418	1.7448	12.426	10.1809	0.2697	-0.1638	0.1638	2.2858	0.3979	0		0	0.8577			7.9996	0.3682		0.3682		0		7.3082	0.4519		0.4519		0		10.0738	0.2176		0.2176		0		12.8393	0		0		0
419	1.749	12.2622	10.0171	0.2653	0.1276	0.1276	2.2943	0.4064	0		0	0.8619			7.9996	0.3724		0.3724		0		7.3082	0.4561		0.4561		0		10.0738	0.2218		0.2218		0		12.8393	0		0		0
420	1.7531	12.3899	10.1447	0.2687	-0.06453	0.06453	2.3061	0.4182	0		0	0.8661			7.9996	0.3766		0.3766		0		7.3082	0.4603		0.4603		0		10.0738	0.2259		0.2259		0		12.8393	0		0		0
421	1.7573	12.3253	10.0802	0.267	0.2526	0.2526	2.393	0.5051	0		0	0.8703			7.9996	0.3808		0.3808		0		7.3082	0.4644		0.4644		0		10.0738	0.2301		0.2301		0		12.8393	0		0		0
422	1.7615	12.5779	10.3328	0.2737	-0.0495	0.0495	2.3456	0.4577	0		0	0.8745			7.9996	0.3849		0.3849		0		7.3082	0.4686		0.4686		0		10.0738	0.2343		0.2343		0		12.8393	0		0		0
423	1.7657	12.5284	10.2833	0.2724	0.02337	0.02337	2.3836	0.4957	0		0	0.8787			7.9996	0.3891		0.3891		0		7.3082	0.4728		0.4728		0		10.0738	0.2385		0.2385		0		12.8393	0		0		0
424	1.7699	12.5518	10.3067	0.273	0.06335	0.06335	2.0473	0.1594	0		0	0.8828			7.9996	0.3933		0.3933		0		7.3082	0.477		0.477		0		10.0738	0.2427		0.2427		0		12.8393	0		0		0
425	1.7741	12.6151	10.37	0.2747	0.1552	0.1552	2.2911	0.4032	0		0	0.887			7.9996	0.3975		0.3975		0		7.3082	0.4812		0.4812		0		10.0738	0.2469		0.2469		0		12.8393	0		0		0
426	1.7782	12.7703	10.5252	0.2788	-0.05476	0.05476	2.3265	0.4386	0		0	0.8912			7.9996	0.4017		0.4017		0		7.3082	0.4854		0.4854		0		10.0738	0.251		0.251		0		12.8393	0		0		0
427	1.7824	12.7156	10.4704	0.2773	0.1137	0.1137	2.2774	0.3895	0		0	0.8954			7.9996	0.4059		0.4059		0		7.3082	0.4895		0.4895		0		10.0738	0.2552		0.2552		0		12.8393	0		0		0
428	1.7866	12.8292	10.5841	0.2803	-0.2317	0.2317	2.4137	0.5258	0		0	0.8996			7.9996	0.41		0.41		0		7.3082	0.4937		0.4937		0		10.0738	0.2594		0.2594		0		12.8393	0		0		0
429	1.7908	12.5976	10.3524	0.2742	0.1084	0.1084	2.3443	0.4564	0		0	0.9038			7.9996	0.4142		0.4142		0		7.3082	0.4979		0.4979		0		10.0738	0.2636		0.2636		0		12.8393	0		0		0
430	1.795	12.7059	10.4608	0.2771	-0.02125	0.02125	2.353	0.4651	0		0	0.9079			7.9996	0.4184		0.4184		0		7.3082	0.5021		0.5021		0		10.0738	0.2678		0.2678		0		12.8393	0		0		0
431	1.7992	12.6847	10.4395	0.2765	0.1659	0.1659	2.5	0.6121	0		0	0.9121			7.9996	0.4226		0.4226		0		7.3082	0.5063		0.5063		0		10.0738	0.272		0.272		0		12.8393	0		0		0
432	1.8033	12.8506	10.6054	0.2809	-0.002029	0.002029	2.0902	0.2023	0		0	0.9163			7.9996	0.4268		0.4268		0		7.3082	0.5105		0.5105		0		10.0738	0.2762		0.2762		0		12.8393	0.004184		0.004184		0
433	1.8075	12.8485	10.6034	0.2809	0.08527	0.08527	2.2969	0.409	0		0	0.9205			7.9996	0.431		0.431		0		7.3082	0.5146		0.5146		0		10.0738	0.2803		0.2803		0		12.8393	0.008368		0.008368		0
434	1.8117	12.9338	10.6887	0.2831	0.009455	0.009455	2.3478	0.4599	0		0	0.9247			7.9996	0.4351		0.4351		0		7.3082	0.5188		0.5188		0		10.0738	0.2845		0.2845		0		12.8393	0.01255		0.01255		0
435	1.8159	12.9433	10.6981	0.2834	0.08842	0.08842	2.2858	0.3979	0		0	0.9289			7.9996	0.4393		0.4393		0		7.3082	0.523		0.523		0		10.0738	0.2887		0.2887		0		12.8393	0.01674		0.01674		0
436	1.8201	13.0317	10.7866	0.2857	0.04677	0.04677	2.3232	0.4353	0		0	0.9331			7.9996	0.4435		0.4435		0		7.3082	0.5272		0.5272		0		10.0738	0.2929		0.2929		0		12.8393	0.02092		0.02092		0
437	1.8243	13.0784	10.8333	0.2869	0.09707	0.09707	2.2918	0.4039	0		0	0.9372			7.9996	0.4477		0.4477		0		7.3082	0.5314		0.5314		0		10.0738	0.2971		0.2971		0		12.8393	0.0251		0.0251		0
438	1.8285	13.1755	10.9304	0.2895	-0.2253	0.2253	2.4167	0.5288	0		0	0.9414			7.9996	0.4519		0.4519		0		7.3082	0.5356		0.5356		0		10.0738	0.3013		0.3013		0		12.8393	0.02929		0.02929		0
439	1.8326	12.9503	10.7051	0.2836	0.1932	0.1932	2.2576	0.3697	0		0	0.9456			7.9996	0.4561		0.4561		0		7.3082	0.5397		0.5397		0		10.0738	0.3054		0.3054		0		12.8393	0.03347		0.03347		0
440	1.8368	13.1435	10.8983	0.2887	-0.07757	0.07757	2.1485	0.2606	0		0	0.9498			7.9996	0.4603		0.4603		0		7.3082	0.5439		0.5439		0		10.0738	0.3096		0.3096		0		12.8393	0.03766		0.03766		0
441	1.841	13.0659	10.8208	0.2866	0.01562	0.01562	2.1898	0.3019	0		0	0.954			7.9996	0.4644		0.4644		0		7.3082	0.5481		0.5481		0		10.0738	0.3138		0.3138		0		12.8393	0.04184		0.04184		0
442	1.8452	13.0815	10.8364	0.287	0.02691	0.02691	2.1349	0.247	0		0	0.9582			7.9996	0.4686		0.4686		0		7.3082	0.5523		0.5523		0		10.0738	0.318		0.318		0		12.8393	0.04603		0.04603		0
443	1.8494	13.1084	10.8633	0.2877	-0.01919	0.01919	2.3847	0.4968	0		0	0.9623			7.9996	0.4728		0.4728		0		7.3082	0.5565		0.5565		0		10.0738	0.3222		0.3222		0		12.8393	0.05021		0.05021		0
444	1.8536	13.0892	10.8441	0.2872	0.09076	0.09076	2.5046	0.6167	0		0	0.9665			7.9996	0.477		0.477		0		7.3082	0.5607		0.5607		0		10.0738	0.3264		0.3264		0		12.8393	0.05439		0.05439		0
445	1.8577	13.18	10.9348	0.2896	0.1172	0.1172	2.1944	0.3065	0		0	0.9707			7.9996	0.4812		0.4812		0		7.3082	0.5649		0.5649		0		10.0738	0.3305		0.3305		0		12.8393	0.05858		0.05858		0
446	1.8619	13.2972	11.0521	0.2927	0.02813	0.02813	2.2492	0.3613	0		0	0.9749			7.9996	0.4854		0.4854		0		7.3082	0.569		0.569		0		10.0738	0.3347		0.3347		0		12.8393	0.06276		0.06276		0
447	1.8661	13.3253	11.0802	0.2935	0.04336	0.04336	2.2816	0.3937	0		0	0.9791			7.9996	0.4895		0.4895		0		7.3082	0.5732		0.5732		0		10.0738	0.3389		0.3389		0		12.8393	0.06695		0.06695		0
448	1.8703	13.3687	11.1236	0.2946	-0.08583	0.08583	2.0767	0.1888	0		0	0.9833			7.9996	0.4937		0.4937		0		7.3082	0.5774		0.5774		0		10.0738	0.3431		0.3431		0		12.8393	0.07113		0.07113		0
449	1.8745	13.2829	11.0378	0.2924	0.1064	0.1064	2.1957	0.3078	0		0	0.9874			7.9996	0.4979		0.4979		0		7.3082	0.5816		0.5816		0		10.0738	0.3473		0.3473		0		12.8393	0.07531		0.07531		0
450	1.8787	13.3893	11.1442	0.2952	-0.08319	0.08319	2.2349	0.347	0		0	0.9916			7.9996	0.5021		0.5021		0		7.3082	0.5858		0.5858		0		10.0738	0.3515		0.3515		0		12.8393	0.0795		0.0795		0
451	1.8828	13.3061	11.061	0.293	0.1229	0.1229	2.2585	0.3706	0		0	0.9958			7.9996	0.5063		0.5063		0		7.3082	0.59		0.59		0		10.0738	0.3556		0.3556		0		12.8393	0.08368		0.08368		0
452	1.887	13.429	11.1839	0.2962	-0.08181	0.08181	2.3012	0.4133	0		0	1			7.9996	0.5105		0.5105		0		7.3082	0.5941		0.5941		0		10.0738	0.3598		0.3598		0		12.8393	0.08787		0.08787		0
453	1.8912	13.3472	11.1021	0.2941	0.06666	0.06666	2.3594	0.4715	0		0	1.0042			7.9996	0.5146		0.5146		0		7.3082	0.5983		0.5983		0		10.0738	0.364		0.364		0		12.8393	0.09205		0.09205		0
454	1.8954	13.4139	11.1687	0.2958	0.01279	0.01279	2.3349	0.447	0		0	1.0084			7.9996	0.5188		0.5188		0		7.3082	0.6025		0.6025		0		10.0738	0.3682		0.3682		0		12.8393	0.09623		0.09623		0
455	1.8996	13.4266	11.1815	0.2962	0.05218	0.05218	2.3472	0.4593	0		0	1.0126			7.9996	0.523		0.523		0		7.3082	0.6067		0.6067		0		10.0738	0.3724		0.3724		0		12.8393	0.1004		0.1004		0
456	1.9038	13.4788	11.2337	0.2976	0.05191	0.05191	1.9246	0.03667	0		0	1.0167			7.9996	0.5272		0.5272		0		7.3082	0.6109		0.6109		0		10.0738	0.3766		0.3766		0		12.8393	0.1046		0.1046		0
457	1.9079	13.5307	11.2856	0.2989	-0.1745	0.1745	2.2011	0.3132	41	6.9139	0	1.0209		5	7.9996	0.5314		0	0.5272	0.004184		7.3082	0.6151		0	0.6109	0.004184		10.0738	0.3808		0	0.3766	0.004184		12.8393	0.1088		0	0.1046	0.004184
458	1.9121	13.3563	11.1111	0.2943	-0.1404	0.1404	2.2063	0.3184	0		0	0.004184			7.9996	0.5356		0		0.008368		7.3082	0.6192		0		0.008368		10.0738	0.3849		0		0.008368		12.8393	0.113		0		0.008368
459	1.9163	13.2158	10.9707	0.2906	-0.06468	0.06468	2.1235	0.2356	0		0	0.008368			7.9996	0.5397		0		0.01255		7.3082	0.6234		0		0.01255		10.0738	0.3891		0		0.01255		12.8393	0.1172		0		0.01255
460	1.9205	13.1512	10.906	0.2889	-0.214	0.214	2.2718	0.3839	0		0	0.01255			7.9996	0.5439		0		0.01674		7.3082	0.6276		0		0.01674		10.0738	0.3933		0		0.01674		12.8393	0.1213		0		0.01674
461	1.9247	12.9372	10.6921	0.2832	-0.09088	0.09088	2.253	0.3651	0		0	0.01674			7.9996	0.5481		0		0.02092		7.3082	0.6318		0		0.02092		10.0738	0.3975		0		0.02092		12.8393	0.1255		0		0.02092
462	1.9289	12.8463	10.6012	0.2808	-0.4495	0.4495	2.4678	0.5799	0		0	0.02092			7.9996	0.5523		0		0.0251		7.3082	0.636		0		0.0251		10.0738	0.4017		0		0.0251		12.8393	0.1297		0		0.0251
463	1.9331	12.3968	10.1516	0.2689	-0.03445	0.03445	2.383	0.4951	0		0	0.0251			7.9996	0.5565		0		0.02929		7.3082	0.6402		0		0.02929		10.0738	0.4059		0		0.02929		12.8393	0	0.1297	0		0	0.0251
464	1.9372	12.3623	10.1172	0.268	-0.3683	0.3683	2.2233	0.3354	0		0	0.02929			7.9996	0.5607		0		0.03347		7.3082	0.6444		0		0.03347		10.0738	0.41		0		0.03347		12.8393	0		0		0
465	1.9414	11.994	9.7489	0.2582	-0.2026	0.2026	2.3654	0.4775	0		0	0.03347			7.9996	0.5649		0		0.03766		7.3082	0.6485		0		0.03766		10.0738	0.4142		0		0.03766		12.8393	0		0		0
466	1.9456	11.7914	9.5463	0.2529	-0.3568	0.3568	2.4192	0.5313	0		0	0.03766			7.9996	0.569		0		0.04184		7.3082	0.6527		0		0.04184		10.0738	0.4184		0		0.04184		12.8393	0		0		0
467	1.9498	11.4346	9.1895	0.2434	-0.2032	0.2032	2.4656	0.5777	0		0	0.04184			7.9996	0.5732		0		0.04603		7.3082	0.6569		0		0.04603		10.0738	0.4226		0		0.04603		12.8393	0		0		0
468	1.954	11.2314	8.9863	0.238	-0.2147	0.2147	2.5132	0.6253	0		0	0.04603			7.9996	0.5774		0		0.05021		7.3082	0.6611		0		0.05021		10.0738	0.4268		0		0.05021		12.8393	0		0		0
469	1.9582	11.0168	8.7716	0.2323	-0.1505	0.1505	2.5724	0.6845	0		0	0.05021			7.9996	0.5816		0		0.05439		7.3082	0.6653		0		0.05439		10.0738	0.431		0		0.05439		12.8393	0		0		0
470	1.9623	10.8663	8.6211	0.2284	-0.5075	0.5075	2.5951	0.7072	0		0	0.05439			7.9996	0.5858		0		0.05858		7.3082	0.6695		0		0.05858		10.0738	0.4351		0		0.05858		12.8393	0		0		0
471	1.9665	10.3588	8.1136	0.2149	-0.1966	0.1966	2.5208	0.6329	0		0	0.05858			7.9996	0.59		0		0.06276		7.3082	0.6736		0		0.06276		10.0738	0.4393		0		0.06276		12.8393	0		0		0
472	1.9707	10.1621	7.917	0.2097	-0.4758	0.4758	2.3948	0.5069	0		0	0.06276			7.9996	0.5941		0		0.06695		7.3082	0.6778		0		0.06695		10.0738	0.4435		0		0.06695		12.8393	0		0		0
473	1.9749	9.6863	7.4412	0.1971	-0.1454	0.1454	2.4105	0.5226	0		0	0.06695			7.9996	0.5983		0		0.07113		7.3082	0.682		0		0.07113		10.0738	0	0.4435	0		0	0.06695	12.8393	0		0		0
474	1.9791	9.5409	7.2958	0.1932	-0.4942	0.4942	2.549	0.6611	0		0	0.07113			7.9996	0.6025		0		0.07531		7.3082	0.6862		0		0.07531		10.0738	0		0		0		12.8393	0		0		0
475	1.9833	9.0466	6.8015	0.1802	-0.1005	0.1005	2.4393	0.5514	0		0	0.07531			7.9996	0.6067		0		0.0795		7.3082	0.6904		0		0.0795		10.0738	0		0		0		12.8393	0		0		0
476	1.9874	8.9461	6.701	0.1775	-0.4169	0.4169	2.631	0.7431	0		0	0.0795			7.9996	0.6109		0		0.08368		7.3082	0.6946		0		0.08368		10.0738	0		0		0		12.8393	0		0		0
477	1.9916	8.5293	6.2841	0.1665	0.03757	0.03757	2.538	0.6501	0		0	0.08368			7.9996	0.6151		0		0.08787		7.3082	0.6987		0		0.08787		10.0738	0		0		0		12.8393	0		0		0
478	1.9958	8.5668	6.3217	0.1674	-0.1731	0.1731	2.5012	0.6133	0		0	0.08787			7.9996	0.6192		0		0.09205		7.3082	0.7029		0		0.09205		10.0738	0		0		0		12.8393	0		0		0
479	2	8.3937	6.1486	0.1629	-0.1282	0.1282	3.3641	1.4762	0		0	0.09205			7.9996	0.6234		0		0.09623		7.3082	0.7071		0		0.09623		10.0738	0		0		0		12.8393	0		0		0
480	2.0042	8.2655	6.0204	0.1595	-0.3836	0.3836	2.7853	0.8974	0		0	0.09623			7.9996	0.6276		0		0.1004		7.3082	0.7113		0		0.1004		10.0738	0		0		0		12.8393	0		0		0
481	2.0084	7.8819	5.6368	0.1493	-0.01865	0.01865	2.8144	0.9265	0		0	0.1004			7.9996	0	0.6276	0		0	0.1004	7.3082	0.7155		0		0.1046		10.0738	0		0		0		12.8393	0		0		0
482	2.0126	7.8633	5.6181	0.1488	-0.2637	0.2637	2.5245	0.6366	0		0	0.1046			7.9996	0		0		0		7.3082	0.7197		0		0.1088		10.0738	0		0		0		12.8393	0		0		0
483	2.0167	7.5996	5.3545	0.1418	-0.04364	0.04364	2.4754	0.5876	0		0	0.1088			7.9996	0		0		0		7.3082	0.7238		0		0.113		10.0738	0		0		0		12.8393	0		0		0
484	2.0209	7.556	5.3108	0.1407	-0.1797	0.1797	2.4829	0.595	0		0	0.113			7.9996	0		0		0		7.3082	0.728		0		0.1172		10.0738	0		0		0		12.8393	0		0		0
485	2.0251	7.3762	5.1311	0.1359	0.1078	0.1078	2.5661	0.6782	0		0	0.1172			7.9996	0		0		0		7.3082	0.7322		0		0.1213		10.0738	0		0		0		12.8393	0		0		0
486	2.0293	7.4841	5.2389	0.1388	-0.2582	0.2582	2.5751	0.6872	0		0	0.1213			7.9996	0		0		0		7.3082	0.7364		0		0.1255		10.0738	0		0		0		12.8393	0		0		0
487	2.0335	7.2259	4.9808	0.1319	0.009947	0.009947	2.5291	0.6412	0		0	0.1255			7.9996	0		0		0		7.3082	0	0.7364	0		0	0.1255	10.0738	0		0		0		12.8393	0		0		0
488	2.0377	7.2358	4.9907	0.1322	-0.1169	0.1169	2.359	0.4711	0		0	0.1297			7.9996	0		0		0		7.3082	0		0		0		10.0738	0		0		0		12.8393	0		0		0
489	2.0418	7.119	4.8738	0.1291	0.03422	0.03422	2.4789	0.591	0		0	0.1339			7.9996	0		0		0		7.3082	0		0		0		10.0738	0		0		0		12.8393	0		0		0
490	2.046	7.1532	4.9081	0.13	-0.05685	0.05685	2.4856	0.5977	0		0	0.1381			7.9996	0		0		0		7.3082	0		0		0		10.0738	0		0		0		12.8393	0		0		0
491	2.0502	7.0963	4.8512	0.1285	0.02768	0.02768	2.5275	0.6396	0		0	0.1423			7.9996	0		0		0		7.3082	0		0		0		10.0738	0		0		0		12.8393	0		0		0
492	2.0544	7.124	4.8789	0.1292	-0.08664	0.08664	2.5688	0.6809	0		0	0.1464			7.9996	0		0		0		7.3082	0		0		0		10.0738	0		0		0		12.8393	0		0		0
493	2.0586	7.0374	4.7922	0.1269	-0.01728	0.01728	2.4658	0.578	0		0	0.1506			7.9996	0		0		0		7.3082	0		0		0		10.0738	0		0		0		12.8393	0		0		0
494	2.0628	7.0201	4.775	0.1265	-0.103	0.103	2.5232	0.6353	0		0	0.1548			7.9996	0		0		0		7.3082	0		0		0		10.0738	0		0		0		12.8393	0		0		0
495	2.0669	6.9171	4.6719	0.1237	0.06672	0.06672	2.4929	0.605	0		0	0.159			7.9996	0		0		0		7.3082	0		0		0		10.0738	0		0		0		12.8393	0		0		0
496	2.0711	6.9838	4.7386	0.1255	-0.1696	0.1696	2.269	0.3811	0		0	0.1632			7.9996	0		0		0		7.3082	0		0		0		10.0738	0		0		0		12.8393	0		0		0
497	2.0753	6.8142	4.5691	0.121	0.05033	0.05033	2.4654	0.5775	0		0	0.1674			7.9996	0		0		0		7.3082	0		0		0		10.0738	0		0		0		12.8393	0		0		0
498	2.0795	6.8645	4.6194	0.1224	-0.05702	0.05702	2.3607	0.4728	0		0	0.1715			7.9996	0		0		0		7.3082	0		0		0		10.0738	0		0		0		12.8393	0		0		0
499	2.0837	6.8075	4.5624	0.1208	0.1459	0.1459	2.389	0.5011	0		0	0.1757			7.9996	0		0		0		7.3082	0		0		0		10.0738	0		0		0		12.8393	0		0		0
500	2.0879	6.9534	4.7082	0.1247	-0.2165	0.2165	2.4747	0.5868	0		0	0.1799			7.9996	0		0		0		7.3082	0		0		0		10.0738	0		0		0		12.8393	0		0		0
501	2.0921	6.7369	4.4918	0.119	0.07995	0.07995	2.4143	0.5264	0		0	0.1841			7.9996	0		0		0		7.3082	0		0		0		10.0738	0		0		0		12.8393	0		0		0
502	2.0962	6.8168	4.5717	0.1211	-0.07688	0.07688	2.4999	0.612	0		0	0.1883			7.9996	0		0		0		7.3082	0		0		0		10.0738	0		0		0		12.8393	0		0		0
503	2.1004	6.74	4.4948	0.1191	0.1743	0.1743	2.5328	0.6449	0		0	0.1925			7.9996	0		0		0		7.3082	0		0		0		10.0738	0		0		0		12.8393	0		0		0
504	2.1046	6.9143	4.6691	0.1237	-0.1526	0.1526	2.2726	0.3847	0		0	0.1967			7.9996	0		0		0		7.3082	0		0		0		10.0738	0		0		0		12.8393	0		0		0
505	2.1088	6.7617	4.5166	0.1196	0.02758	0.02758	2.4035	0.5156	0		0	0.2008			7.9996	0		0		0		7.3082	0		0		0		10.0738	0		0		0		12.8393	0		0		0
506	2.113	6.7893	4.5442	0.1204	0.001516	0.001516	2.371	0.4831	0		0	0.205			7.9996	0		0		0		7.3082	0		0		0		10.0738	0		0		0		12.8393	0		0		0
507	2.1172	6.7908	4.5457	0.1204	0.07722	0.07722	2.3659	0.478	0		0	0.2092			7.9996	0		0		0		7.3082	0		0		0		10.0738	0		0		0		12.8393	0		0		0
508	2.1213	6.868	4.6229	0.1224	-0.1228	0.1228	2.3834	0.4955	0		0	0.2134			7.9996	0		0		0		7.3082	0		0		0		10.0738	0		0		0		12.8393	0		0		0
509	2.1255	6.7453	4.5001	0.1192	0.1095	0.1095	2.3827	0.4948	0		0	0.2176			7.9996	0		0		0		7.3082	0		0		0		10.0738	0		0		0		12.8393	0		0		0
510	2.1297	6.8548	4.6096	0.1221	-0.1322	0.1322	2.4188	0.5309	0		0	0.2218			7.9996	0		0		0		7.3082	0		0		0		10.0738	0		0		0		12.8393	0		0		0
511	2.1339	6.7226	4.4774	0.1186	0.1178	0.1178	2.3748	0.4869	0		41	0.2259			7.9996	0		0		0		7.3082	0		0		0		10.0738	0		0		0		12.8393	0		0		0
512	2.1381	6.8404	4.5953	0.1217	-0.085	0.085	2.3124	0.4245	0		0	0.2301			8.053	0		0		0		7.3878	0		0		0		10.0487	0		0		0		12.7096	0		0		0
513	2.1423	6.7554	4.5103	0.1195	0.02663	0.02663	2.3583	0.4704	0		0	0.2343			8.053	0		0		0		7.3878	0		0		0		10.0487	0		0		0		12.7096	0		0		0
514	2.1464	6.782	4.5369	0.1202	-0.05947	0.05947	2.3128	0.4249	0		0	0.2385			8.053	0		0		0		7.3878	0		0		0		10.0487	0		0		0		12.7096	0		0		0
515	2.1506	6.7226	4.4774	0.1186	0.2298	0.2298	2.8488	0.9609	0		0	0.2427			8.053	0		0		0		7.3878	0		0		0		10.0487	0		0		0		12.7096	0		0		0
516	2.1548	6.9524	4.7073	0.1247	-0.1806	0.1806	2.8448	0.9569	0		0	0.2469			8.053	0		0		0		7.3878	0		0		0		10.0487	0		0		0		12.7096	0		0		0
517	2.159	6.7718	4.5267	0.1199	0.06701	0.06701	2.3167	0.4288	0		0	0.251			8.053	0		0		0		7.3878	0		0		0		10.0487	0		0		0		12.7096	0		0		0
518	2.1632	6.8388	4.5937	0.1217	0.00524	0.00524	2.3887	0.5008	0		0	0.2552			8.053	0		0		0		7.3878	0		0		0		10.0487	0		0		0		12.7096	0		0		0
519	2.1674	6.8441	4.5989	0.1218	0.0801	0.0801	2.3929	0.505	0		0	0.2594			8.053	0		0		0		7.3878	0		0		0		10.0487	0		0		0		12.7096	0		0		0
520	2.1715	6.9242	4.679	0.1239	-0.04575	0.04575	2.1306	0.2427	0		0	0.2636			8.053	0		0		0		7.3878	0		0		0		10.0487	0		0		0		12.7096	0		0		0
521	2.1757	6.8784	4.6333	0.1227	0.02552	0.02552	2.2517	0.3638	0		0	0.2678			8.053	0		0		0		7.3878	0		0		0		10.0487	0		0		0		12.7096	0		0		0
522	2.1799	6.9039	4.6588	0.1234	-0.0877	0.0877	2.3535	0.4656	0		0	0.272			8.053	0		0		0		7.3878	0		0		0		10.0487	0		0		0		12.7096	0		0		0
523	2.1841	6.8162	4.5711	0.1211	-0.01613	0.01613	2.3325	0.4446	0		0	0.2762			8.053	0		0		0		7.3878	0		0		0		10.0487	0		0		0		12.7096	0		0		0
524	2.1883	6.8001	4.555	0.1206	-0.0292	0.0292	2.2836	0.3957	0		0	0.2803			8.053	0		0		0		7.3878	0		0		0		10.0487	0		0		0		12.7096	0		0		0
525	2.1925	6.7709	4.5258	0.1199	0.06112	0.06112	2.2352	0.3473	0		0	0.2845			8.053	0		0		0		7.3878	0		0		0		10.0487	0		0		0		12.7096	0		0		0
526	2.1967	6.832	4.5869	0.1215	0.02352	0.02352	2.2665	0.3786	0		0	0.2887			8.053	0		0		0		7.3878	0		0		0		10.0487	0		0		0		12.7096	0		0		0
527	2.2008	6.8555	4.6104	0.1221	0.1651	0.1651	2.8133	0.9254	0		0	0.2929			8.053	0		0		0		7.3878	0		0		0		10.0487	0		0		0		12.7096	0		0		0
528	2.205	7.0206	4.7755	0.1265	-0.1756	0.1756	2.76	0.8721	0		0	0.2971			8.053	0		0		0		7.3878	0		0		0		10.0487	0		0		0		12.7096	0		0		0
529	2.2092	6.845	4.5999	0.1218	0.1173	0.1173	2.4015	0.5136	0		0	0.3013			8.053	0		0		0		7.3878	0		0		0		10.0487	0		0		0		12.7096	0		0		0
530	2.2134	6.9623	4.7172	0.1249	-0.09461	0.09461	2.3044	0.4165	0		0	0.3054			8.053	0		0		0		7.3878	0		0		0		10.0487	0		0		0		12.7096	0		0		0
531	2.2176	6.8677	4.6226	0.1224	0.1878	0.1878	2.3382	0.4503	0		0	0.3096			8.053	0		0		0		7.3878	0		0		0		10.0487	0		0		0		12.7096	0		0		0
532	2.2218	7.0555	4.8104	0.1274	-0.1803	0.1803	2.3458	0.4579	0		0	0.3138			8.053	0		0		0		7.3878	0		0		0		10.0487	0		0		0		12.7096	0		0		0
533	2.2259	6.8752	4.6301	0.1226	0.06767	0.06767	2.3331	0.4452	0		0	0.318			8.053	0		0		0		7.3878	0		0		0		10.0487	0		0		0		12.7096	0		0		0
534	2.2301	6.9429	4.6978	0.1244	-0.1002	0.1002	2.4032	0.5153	0		0	0.3222			8.053	0		0		0		7.3878	0		0		0		10.0487	0		0		0		12.7096	0		0		0
535	2.2343	6.8427	4.5976	0.1218	0.1266	0.1266	2.3974	0.5095	0		0	0.3264			8.053	0		0		0		7.3878	0		0		0		10.0487	0		0		0		12.7096	0		0		0
536	2.2385	6.9693	4.7242	0.1251	0.04859	0.04859	2.0069	0.119	0		0	0.3305			8.053	0		0		0		7.3878	0		0		0		10.0487	0		0		0		12.7096	0		0		0
537	2.2427	7.0179	4.7728	0.1264	0.06784	0.06784	2.3052	0.4173	0		0	0.3347			8.053	0		0		0		7.3878	0		0		0		10.0487	0		0		0		12.7096	0		0		0
538	2.2469	7.0858	4.8406	0.1282	0.03837	0.03837	2.7173	0.8294	0		0	0.3389			8.053	0		0		0		7.3878	0		0		0		10.0487	0		0		0		12.7096	0		0		0
539	2.251	7.1241	4.879	0.1292	0.02255	0.02255	2.7765	0.8886	0		0	0.3431			8.053	0		0		0		7.3878	0		0		0		10.0487	0		0		0		12.7096	0		0		0
540	2.2552	7.1467	4.9015	0.1298	-0.09567	0.09567	2.3127	0.4248	0		0	0.3473			8.053	0		0		0		7.3878	0		0		0		10.0487	0		0		0		12.7096	0		0		0
541	2.2594	7.051	4.8059	0.1273	0.2465	0.2465	2.3537	0.4658	0		0	0.3515			8.053	0		0		0		7.3878	0		0		0		10.0487	0		0		0		12.7096	0		0		0
542	2.2636	7.2975	5.0524	0.1338	-0.09528	0.09528	2.3115	0.4236	0		0	0.3556			8.053	0		0		0		7.3878	0		0		0		10.0487	0		0		0		12.7096	0		0		0
543	2.2678	7.2023	4.9571	0.1313	0.008619	0.008619	2.2873	0.3994	0		0	0.3598			8.053	0		0		0		7.3878	0		0		0		10.0487	0		0		0		12.7096	0		0		0
544	2.272	7.2109	4.9657	0.1315	-0.02989	0.02989	2.1278	0.2399	0		0	0.364			8.053	0		0		0		7.3878	0		0		0		10.0487	0		0		0		12.7096	0		0		0
545	2.2762	7.181	4.9359	0.1307	-0.02201	0.02201	2.24	0.3521	0		0	0.3682			8.053	0		0		0		7.3878	0		0		0		10.0487	0		0		0		12.7096	0		0		0
546	2.2803	7.159	4.9138	0.1302	0.02108	0.02108	2.2824	0.3945	0		0	0.3724			8.053	0		0		0		7.3878	0		0		0		10.0487	0		0		0		12.7096	0		0		0
547	2.2845	7.1801	4.9349	0.1307	0.1823	0.1823	2.4817	0.5938	0		0	0.3766			8.053	0		0		0		7.3878	0		0		0		10.0487	0		0		0		12.7096	0		0		0
548	2.2887	7.3623	5.1172	0.1355	-0.03302	0.03302	2.2586	0.3707	0		0	0.3808			8.053	0		0		0		7.3878	0		0		0		10.0487	0		0		0		12.7096	0		0		0
549	2.2929	7.3293	5.0842	0.1347	0.1815	0.1815	2.3682	0.4803	0		0	0.3849			8.053	0		0		0		7.3878	0		0		0		10.0487	0		0		0		12.7096	0		0		0
550	2.2971	7.5108	5.2657	0.1395	0.02855	0.02855	2.7745	0.8866	0		0	0.3891			8.053	0		0		0		7.3878	0.004184		0.004184		0		10.0487	0		0		0		12.7096	0		0		0
551	2.3013	7.5393	5.2942	0.1402	-0.003505	0.003505	2.7969	0.909	0		0	0.3933			8.053	0		0		0		7.3878	0.008368		0.008368		0		10.0487	0		0		0		12.7096	0		0		0
552	2.3054	7.5358	5.2907	0.1401	0.001388	0.001388	2.1386	0.2507	0		0	0.3975			8.053	0		0		0		7.3878	0.01255		0.01255		0		10.0487	0		0		0		12.7096	0		0		0
553	2.3096	7.5372	5.2921	0.1402	0.06139	0.06139	2.2761	0.3882	0		0	0.4017			8.053	0		0		0		7.3878	0.01674		0.01674		0		10.0487	0		0		0		12.7096	0		0		0
554	2.3138	7.5986	5.3535	0.1418	-0.09945	0.09945	2.3827	0.4948	0		0	0.4059			8.053	0		0		0		7.3878	0.02092		0.02092		0		10.0487	0		0		0		12.7096	0		0		0
555	2.318	7.4992	5.254	0.1392	0.02161	0.02161	2.2703	0.3824	0		0	0.41			8.053	0		0		0		7.3878	0.0251		0.0251		0		10.0487	0		0		0		12.7096	0		0		0
556	2.3222	7.5208	5.2756	0.1397	0.02962	0.02962	2.3715	0.4836	0		0	0.4142			8.053	0		0		0		7.3878	0.02929		0.02929		0		10.0487	0		0		0		12.7096	0		0		0
557	2.3264	7.5504	5.3053	0.1405	0.1273	0.1273	2.3987	0.5108	0		0	0.4184			8.053	0		0		0		7.3878	0.03347		0.03347		0		10.0487	0		0		0		12.7096	0		0		0
558	2.3305	7.6777	5.4326	0.1439	-0.003143	0.003143	2.3272	0.4393	0		0	0.4226			8.053	0		0		0		7.3878	0.03766		0.03766		0		10.0487	0		0		0		12.7096	0		0		0
559	2.3347	7.6746	5.4294	0.1438	0.1347	0.1347	2.4242	0.5363	0		0	0.4268			8.053	0		0		0		7.3878	0.04184		0.04184		0		10.0487	0		0		0		12.7096	0		0		0
560	2.3389	7.8093	5.5642	0.1474	-0.02449	0.02449	2.0958	0.2079	0		0	0.431			8.053	0		0		0		7.3878	0.04603		0.04603		0		10.0487	0		0		0		12.7096	0		0		0
561	2.3431	7.7848	5.5397	0.1467	0.1369	0.1369	2.3219	0.434	0		0	0.4351			8.053	0		0		0		7.3878	0.05021		0.05021		0		10.0487	0		0		0		12.7096	0		0		0
562	2.3473	7.9217	5.6765	0.1504	0.0547	0.0547	2.8426	0.9547	0		0	0.4393			8.053	0		0		0		7.3878	0.05439		0.05439		0		10.0487	0		0		0		12.7096	0		0		0
563	2.3515	7.9764	5.7312	0.1518	-0.05549	0.05549	2.8548	0.9669	0		0	0.4435			8.053	0		0		0		7.3878	0.05858		0.05858		0		10.0487	0		0		0		12.7096	0		0		0
564	2.3556	7.9209	5.6758	0.1503	-0.05855	0.05855	2.4409	0.553	0		0	0.4477			8.053	0		0		0		7.3878	0.06276		0.06276		0		10.0487	0		0		0		12.7096	0		0		0
565	2.3598	7.8623	5.6172	0.1488	0.132	0.132	2.3827	0.4948	0		0	0.4519			8.053	0		0		0		7.3878	0.06695		0.06695		0		10.0487	0		0		0		12.7096	0		0		0
566	2.364	7.9943	5.7492	0.1523	-0.2356	0.2356	2.9643	1.0764	0		0	0.4561			8.053	0		0		0		7.3878	0.07113		0.07113		0		10.0487	0		0		0		12.7096	0		0		0
567	2.3682	7.7587	5.5136	0.146	0.08976	0.08976	2.573	0.6851	0		0	0.4603			8.053	0		0		0		7.3878	0.07531		0.07531		0		10.0487	0		0		0		12.7096	0		0		0
568	2.3724	7.8485	5.6033	0.1484	0.009239	0.009239	2.1801	0.2922	0		0	0.4644			8.053	0		0		0		7.3878	0.0795		0.0795		0		10.0487	0		0		0		12.7096	0		0		0
569	2.3766	7.8577	5.6126	0.1487	0.1069	0.1069	2.3584	0.4705	0		0	0.4686			8.053	0		0		0		7.3878	0.08368		0.08368		0		10.0487	0		0		0		12.7096	0		0		0
570	2.3808	7.9646	5.7195	0.1515	0.151	0.151	2.7812	0.8933	0		0	0.4728			8.053	0		0		0		7.3878	0.08787		0.08787		0		10.0487	0		0		0		12.7096	0		0		0
571	2.3849	8.1156	5.8705	0.1555	0.03838	0.03838	2.8932	1.0053	0		0	0.477			8.053	0.004184		0.004184		0		7.3878	0.09205		0.09205		0		10.0487	0		0		0		12.7096	0		0		0
572	2.3891	8.154	5.9089	0.1565	-0.08636	0.08636	2.4112	0.5233	0		0	0.4812			8.053	0.008368		0.008368		0		7.3878	0.09623		0.09623		0		10.0487	0		0		0		12.7096	0		0		0
573	2.3933	8.0676	5.8225	0.1542	0.137	0.137	2.2732	0.3853	0		0	0.4854			8.053	0.01255		0.01255		0		7.3878	0.1004		0.1004		0		10.0487	0		0		0		12.7096	0		0		0
574	2.3975	8.2046	5.9595	0.1579	-0.1279	0.1279	2.5138	0.6259	0		0	0.4895			8.053	0.01674		0.01674		0		7.3878	0.1046		0.1046		0		10.0487	0		0		0		12.7096	0		0		0
575	2.4017	8.0767	5.8316	0.1545	0.1567	0.1567	2.4496	0.5617	0		0	0.4937			8.053	0.02092		0.02092		0		7.3878	0.1088		0.1088		0		10.0487	0		0		0		12.7096	0		0		0
576	2.4059	8.2334	5.9883	0.1586	-0.0178	0.0178	2.2066	0.3187	0		0	0.4979			8.053	0.0251		0.0251		0		7.3878	0.113		0.113		0		10.0487	0		0		0		12.7096	0		0		0
577	2.41	8.2156	5.9705	0.1581	0.1499	0.1499	2.3982	0.5103	0		0	0.5021			8.053	0.02929		0.02929		0		7.3878	0.1172		0.1172		0		10.0487	0		0		0		12.7096	0		0		0
578	2.4142	8.3655	6.1204	0.1621	0.03347	0.03347	2.4391	0.5512	0		0	0.5063			8.053	0.03347		0.03347		0		7.3878	0.1213		0.1213		0		10.0487	0		0		0		12.7096	0		0		0
579	2.4184	8.3989	6.1538	0.163	0.2178	0.2178	2.8194	0.9315	0		0	0.5105			8.053	0.03766		0.03766		0		7.3878	0.1255		0.1255		0		10.0487	0		0		0		12.7096	0		0		0
580	2.4226	8.6168	6.3717	0.1688	-0.1963	0.1963	2.7888	0.9009	0		0	0.5146			8.053	0.04184		0.04184		0		7.3878	0.1297		0.1297		0		10.0487	0		0		0		12.7096	0		0		0
581	2.4268	8.4205	6.1754	0.1636	0.2585	0.2585	2.3935	0.5056	0		0	0.5188			8.053	0.04603		0.04603		0		7.3878	0.1339		0.1339		0		10.0487	0		0		0		12.7096	0		0		0
582	2.431	8.679	6.4339	0.1704	-0.1279	0.1279	2.4286	0.5407	0		0	0.523			8.053	0.05021		0.05021		0		7.3878	0.1381		0.1381		0		10.0487	0		0		0		12.7096	0		0		0
583	2.4351	8.5511	6.3059	0.167	0.06116	0.06116	2.3414	0.4536	0		0	0.5272			8.053	0.05439		0.05439		0		7.3878	0.1423		0.1423		0		10.0487	0		0		0		12.7096	0		0		0
584	2.4393	8.6122	6.3671	0.1686	0.0156	0.0156	2.1699	0.282	0		0	0.5314			8.053	0.05858		0.05858		0		7.3878	0.1464		0.1464		0		10.0487	0		0		0		12.7096	0		0		0
585	2.4435	8.6278	6.3827	0.1691	0.139	0.139	2.2348	0.3469	0		0	0.5356			8.053	0.06276		0.06276		0		7.3878	0.1506		0.1506		0		10.0487	0		0		0		12.7096	0		0		0
586	2.4477	8.7668	6.5217	0.1727	0.05788	0.05788	2.3648	0.4769	0		0	0.5397			8.053	0.06695		0.06695		0		7.3878	0.1548		0.1548		0		10.0487	0		0		0		12.7096	0		0		0
587	2.4519	8.8247	6.5796	0.1743	0.0805	0.0805	2.3786	0.4907	0		0	0.5439			8.053	0.07113		0.07113		0		7.3878	0.159		0.159		0		10.0487	0		0		0		12.7096	0		0		0
588	2.4561	8.9052	6.6601	0.1764	0.01141	0.01141	2.3244	0.4365	0		0	0.5481			8.053	0.07531		0.07531		0		7.3878	0.1632		0.1632		0		10.0487	0		0		0		12.7096	0		0		0
589	2.4603	8.9166	6.6715	0.1767	0.2824	0.2824	2.845	0.9571	0		0	0.5523			8.053	0.0795		0.0795		0		7.3878	0.1674		0.1674		0		10.0487	0		0		0		12.7096	0		0		0
590	2.4644	9.199	6.9539	0.1842	-0.0131	0.0131	3.2725	1.3846	0		0	0.5565			8.053	0.08368		0.08368		0		7.3878	0.1715		0.1715		0		10.0487	0		0		0		12.7096	0		0		0
591	2.4686	9.1859	6.9408	0.1838	0.0783	0.0783	2.5554	0.6675	0		0	0.5607			8.053	0.08787		0.08787		0		7.3878	0.1757		0.1757		0		10.0487	0		0		0		12.7096	0		0		0
592	2.4728	9.2642	7.0191	0.1859	0.1393	0.1393	2.2712	0.3833	0		0	0.5649			8.053	0.09205		0.09205		0		7.3878	0.1799		0.1799		0		10.0487	0		0		0		12.7096	0		0		0
593	2.477	9.4035	7.1584	0.1896	-0.02626	0.02626	2.3119	0.424	0		0	0.569			8.053	0.09623		0.09623		0		7.3878	0.1841		0.1841		0		10.0487	0		0		0		12.7096	0		0		0
594	2.4812	9.3773	7.1321	0.1889	-0.1084	0.1084	2.404	0.5161	0		0	0.5732			8.053	0.1004		0.1004		0		7.3878	0.1883		0.1883		0		10.0487	0		0		0		12.7096	0		0		0
595	2.4854	9.2688	7.0237	0.186	0.1635	0.1635	2.4455	0.5576	0		0	0.5774			8.053	0.1046		0.1046		0		7.3878	0.1925		0.1925		0		10.0487	0		0		0		12.7096	0		0		0
596	2.4895	9.4324	7.1872	0.1904	-0.03377	0.03377	2.4451	0.5572	0		0	0.5816			8.053	0.1088		0.1088		0		7.3878	0.1967		0.1967		0		10.0487	0		0		0		12.7096	0		0		0
597	2.4937	9.3986	7.1535	0.1895	0.09307	0.09307	2.4441	0.5562	0		0	0.5858			8.053	0.113		0.113		0		7.3878	0.2008		0.2008		0		10.0487	0		0		0		12.7096	0		0		0
598	2.4979	9.4917	7.2465	0.1919	-0.03267	0.03267	2.6971	0.8092	0		0	0.59			8.053	0.1172		0.1172		0		7.3878	0.205		0.205		0		10.0487	0		0		0		12.7096	0		0		0
599	2.5021	9.459	7.2139	0.1911	0.1242	0.1242	2.4773	0.5894	0		0	0.5941			8.053	0.1213		0.1213		0		7.3878	0.2092		0.2092		0		10.0487	0		0		0		12.7096	0		0		0
600	2.5063	9.5832	7.3381	0.1944	0.2877	0.2877	2.4613	0.5734	0		0	0.5983			8.053	0.1255		0.1255		0		7.3878	0.2134		0.2134		0		10.0487	0		0		0		12.7096	0		0		0
601	2.5105	9.8709	7.6258	0.202	0.09929	0.09929	2.4389	0.551	0		0	0.6025			8.053	0.1297		0.1297		0		7.3878	0.2176		0.2176		0		10.0487	0		0		0		12.7096	0		0		0
602	2.5146	9.9702	7.7251	0.2046	-0.07729	0.07729	2.8393	0.9514	0		0	0.6067			8.053	0.1339		0.1339		0		7.3878	0.2218		0.2218		0		10.0487	0		0		0		12.7096	0		0		0
603	2.5188	9.8929	7.6478	0.2026	-0.03767	0.03767	2.8041	0.9162	0		0	0.6109			8.053	0.1381		0.1381		0		7.3878	0.2259		0.2259		0		10.0487	0		0		0		12.7096	0		0		0
604	2.523	9.8553	7.6101	0.2016	-0.01287	0.01287	2.4235	0.5356	0		0	0.6151			8.053	0.1423		0.1423		0		7.3878	0.2301		0.2301		0		10.0487	0		0		0		12.7096	0		0		0
605	2.5272	9.8424	7.5973	0.2012	0.1442	0.1442	2.4645	0.5766	0		0	0.6192			8.053	0.1464		0.1464		0		7.3878	0.2343		0.2343		0		10.0487	0		0		0		12.7096	0		0		0
606	2.5314	9.9866	7.7415	0.2051	-0.08964	0.08964	2.4327	0.5448	0		0	0.6234			8.053	0.1506		0.1506		0		7.3878	0.2385		0.2385		0		10.0487	0		0		0		12.7096	0		0		0
607	2.5356	9.897	7.6519	0.2027	0.1925	0.1925	2.4414	0.5535	0		0	0.6276			8.053	0.1548		0.1548		0		7.3878	0.2427		0.2427		0		10.0487	0		0		0		12.7096	0		0		0
608	2.5397	10.0895	7.8443	0.2078	-0.02562	0.02562	2.0894	0.2015	0		0	0.6318			8.053	0.159		0.159		0		7.3878	0.2469		0.2469		0		10.0487	0.004184		0.004184		0		12.7096	0		0		0
609	2.5439	10.0638	7.8187	0.2071	0.2115	0.2115	2.3287	0.4408	0		0	0.636			8.053	0.1632		0.1632		0		7.3878	0.251		0.251		0		10.0487	0.008368		0.008368		0		12.7096	0		0		0
610	2.5481	10.2754	8.0302	0.2127	0.0267	0.0267	2.3158	0.4279	0		0	0.6402			8.053	0.1674		0.1674		0		7.3878	0.2552		0.2552		0		10.0487	0.01255		0.01255		0		12.7096	0		0		0
611	2.5523	10.3021	8.0569	0.2134	0.05244	0.05244	2.3506	0.4627	0		0	0.6444			8.053	0.1715		0.1715		0		7.3878	0.2594		0.2594		0		10.0487	0.01674		0.01674		0		12.7096	0		0		0
612	2.5565	10.3545	8.1094	0.2148	-0.005172	0.005172	2.2464	0.3585	0		0	0.6485			8.053	0.1757		0.1757		0		7.3878	0.2636		0.2636		0		10.0487	0.02092		0.02092		0		12.7096	0		0		0
613	2.5607	10.3493	8.1042	0.2147	0.1073	0.1073	2.2574	0.3695	0		0	0.6527			8.053	0.1799		0.1799		0		7.3878	0.2678		0.2678		0		10.0487	0.0251		0.0251		0		12.7096	0		0		0
614	2.5649	10.4567	8.2115	0.2175	-0.07424	0.07424	2.3883	0.5004	0		0	0.6569			8.053	0.1841		0.1841		0		7.3878	0.272		0.272		0		10.0487	0.02929		0.02929		0		12.7096	0		0		0
615	2.569	10.3824	8.1373	0.2155	0.0351	0.0351	2.3124	0.4245	0		0	0.6611			8.053	0.1883		0.1883		0		7.3878	0.2762		0.2762		0		10.0487	0.03347		0.03347		0		12.7096	0		0		0
616	2.5732	10.4175	8.1724	0.2165	0.1467	0.1467	2.709	0.8211	0		0	0.6653			8.053	0.1925		0.1925		0		7.3878	0.2803		0.2803		0		10.0487	0.03766		0.03766		0		12.7096	0		0		0
617	2.5774	10.5642	8.319	0.2204	-0.05099	0.05099	2.765	0.8771	0		0	0.6695			8.053	0.1967		0.1967		0		7.3878	0.2845		0.2845		0		10.0487	0.04184		0.04184		0		12.7096	0		0		0
618	2.5816	10.5132	8.268	0.219	-0.05218	0.05218	2.2818	0.3939	0		0	0.6736			8.053	0.2008		0.2008		0		7.3878	0.2887		0.2887		0		10.0487	0.04603		0.04603		0		12.7096	0		0		0
619	2.5858	10.461	8.2159	0.2176	0.2442	0.2442	2.4203	0.5324	0		0	0.6778			8.053	0.205		0.205		0		7.3878	0.2929		0.2929		0		10.0487	0.05021		0.05021		0		12.7096	0		0		0
620	2.59	10.7052	8.4601	0.2241	0.0217	0.0217	2.2584	0.3705	0		0	0.682			8.053	0.2092		0.2092		0		7.3878	0.2971		0.2971		0		10.0487	0.05439		0.05439		0		12.7096	0		0		0
621	2.5941	10.7269	8.4818	0.2247	0.2191	0.2191	2.393	0.5051	0		0	0.6862			8.053	0.2134		0.2134		0		7.3878	0.3013		0.3013		0		10.0487	0.05858		0.05858		0		12.7096	0		0		0
622	2.5983	10.946	8.7009	0.2305	-0.08215	0.08215	2.2985	0.4106	0		0	0.6904			8.053	0.2176		0.2176		0		7.3878	0.3054		0.3054		0		10.0487	0.06276		0.06276		0		12.7096	0		0		0
623	2.6025	10.8639	8.6187	0.2283	0.0455	0.0455	2.4432	0.5553	0		0	0.6946			8.053	0.2218		0.2218		0		7.3878	0.3096		0.3096		0		10.0487	0.06695		0.06695		0		12.7096	0		0		0
624	2.6067	10.9094	8.6642	0.2295	0.1601	0.1601	2.352	0.4641	0		0	0.6987			8.053	0.2259		0.2259		0		7.3878	0.3138		0.3138		0		10.0487	0.07113		0.07113		0		12.7096	0		0		0
625	2.6109	11.0694	8.8243	0.2337	-0.1287	0.1287	2.4275	0.5396	0		0	0.7029			8.053	0.2301		0.2301		0		7.3878	0.318		0.318		0		10.0487	0.07531		0.07531		0		12.7096	0		0		0
626	2.6151	10.9407	8.6956	0.2303	0.01649	0.01649	2.3181	0.4302	0		0	0.7071			8.053	0.2343		0.2343		0		7.3878	0.3222		0.3222		0		10.0487	0.0795		0.0795		0		12.7096	0		0		0
627	2.6192	10.9572	8.7121	0.2308	0.04764	0.04764	2.3089	0.421	0		0	0.7113			8.053	0.2385		0.2385		0		7.3878	0.3264		0.3264		0		10.0487	0.08368		0.08368		0		12.7096	0		0		0
628	2.6234	11.0048	8.7597	0.232	0.246	0.246	2.8555	0.9676	0		0	0.7155			8.053	0.2427		0.2427		0		7.3878	0.3305		0.3305		0		10.0487	0.08787		0.08787		0		12.7096	0		0		0
629	2.6276	11.2509	9.0057	0.2385	-0.1076	0.1076	2.804	0.9161	0		0	0.7197			8.053	0.2469		0.2469		0		7.3878	0.3347		0.3347		0		10.0487	0.09205		0.09205		0		12.7096	0		0		0
630	2.6318	11.1432	8.8981	0.2357	0.2598	0.2598	2.4944	0.6065	0		0	0.7238			8.053	0.251		0.251		0		7.3878	0.3389		0.3389		0		10.0487	0.09623		0.09623		0		12.7096	0		0		0
631	2.636	11.403	9.1579	0.2426	-0.0218	0.0218	2.1659	0.278	0		0	0.728			8.053	0.2552		0.2552		0		7.3878	0.3431		0.3431		0		10.0487	0.1004		0.1004		0		12.7096	0		0		0
632	2.6402	11.3812	9.1361	0.242	0.07834	0.07834	2.3364	0.4485	0		0	0.7322			8.053	0.2594		0.2594		0		7.3878	0.3473		0.3473		0		10.0487	0.1046		0.1046		0		12.7096	0		0		0
633	2.6444	11.4596	9.2144	0.2441	-0.07498	0.07498	2.4087	0.5208	0		0	0.7364			8.053	0.2636		0.2636		0		7.3878	0.3515		0.3515		0		10.0487	0.1088		0.1088		0		12.7096	0		0		0
634	2.6485	11.3846	9.1395	0.2421	0.1096	0.1096	2.3989	0.511	0		0	0.7406			8.053	0.2678		0.2678		0		7.3878	0.3556		0.3556		0		10.0487	0.113		0.113		0		12.7096	0		0		0
635	2.6527	11.4942	9.2491	0.245	-0.06875	0.06875	2.4745	0.5866	0		0	0.7448			8.053	0.272		0.272		0		7.3878	0.3598		0.3598		0		10.0487	0.1172		0.1172		0		12.7096	0		0		0
636	2.6569	11.4254	9.1803	0.2432	0.0117	0.0117	2.4459	0.558	0		0	0.749			8.053	0.2762		0.2762		0		7.3878	0.364		0.364		0		10.0487	0.1213		0.1213		0		12.7096	0		0		0
637	2.6611	11.4371	9.192	0.2435	-0.04101	0.04101	2.4757	0.5878	0		0	0.7531			8.053	0.2803		0.2803		0		7.3878	0.3682		0.3682		0		10.0487	0.1255		0.1255		0		12.7096	0		0		0
638	2.6653	11.3961	9.151	0.2424	0.1838	0.1838	2.4681	0.5802	0		0	0.7573			8.053	0.2845		0.2845		0		7.3878	0.3724		0.3724		0		10.0487	0.1297		0.1297		0		12.7096	0		0		0
639	2.6695	11.5799	9.3348	0.2473	0.003306	0.003306	2.0681	0.1802	0		0	0.7615			8.053	0.2887		0.2887		0		7.3878	0.3766		0.3766		0		10.0487	0.1339		0.1339		0		12.7096	0		0		0
640	2.6736	11.5832	9.3381	0.2473	0.008491	0.008491	2.3078	0.4199	0		0	0.7657			8.053	0.2929		0.2929		0		7.3878	0.3808		0.3808		0		10.0487	0.1381		0.1381		0		12.7096	0		0		0
641	2.6778	11.5917	9.3466	0.2476	0.08913	0.08913	2.7398	0.8519	0		0	0.7699			8.053	0.2971		0.2971		0		7.3878	0.3849		0.3849		0		10.0487	0.1423		0.1423		0		12.7096	0		0		0
642	2.682	11.6809	9.4357	0.2499	0.3279	0.3279	3.1496	1.2617	0		0	0.7741			8.053	0.3013		0.3013		0		7.3878	0.3891		0.3891		0		10.0487	0.1464		0.1464		0		12.7096	0		0		0
643	2.6862	12.0088	9.7637	0.2586	-0.2019	0.2019	2.4148	0.5269	0		0	0.7782			8.053	0.3054		0.3054		0		7.3878	0.3933		0.3933		0		10.0487	0.1506		0.1506		0		12.7096	0		0		0
644	2.6904	11.8069	9.5618	0.2533	0.1133	0.1133	2.2287	0.3408	0		0	0.7824			8.053	0.3096		0.3096		0		7.3878	0.3975		0.3975		0		10.0487	0.1548		0.1548		0		12.7096	0		0		0
645	2.6946	11.9202	9.6751	0.2563	-0.1968	0.1968	2.4392	0.5513	0		0	0.7866			8.053	0.3138		0.3138		0		7.3878	0.4017		0.4017		0		10.0487	0.159		0.159		0		12.7096	0		0		0
646	2.6987	11.7234	9.4783	0.2511	0.05917	0.05917	2.2937	0.4058	0		0	0.7908			8.053	0.318		0.318		0		7.3878	0.4059		0.4059		0		10.0487	0.1632		0.1632		0		12.7096	0		0		0
647	2.7029	11.7826	9.5374	0.2526	0.05454	0.05454	2.0348	0.1469	0		0	0.795			8.053	0.3222		0.3222		0		7.3878	0.41		0.41		0		10.0487	0.1674		0.1674		0		12.7096	0		0		0
648	2.7071	11.8371	9.592	0.2541	0.1185	0.1185	2.2495	0.3616	0		0	0.7992			8.053	0.3264		0.3264		0		7.3878	0.4142		0.4142		0		10.0487	0.1715		0.1715		0		12.7096	0		0		0
649	2.7113	11.9556	9.7104	0.2572	0.007295	0.007295	2.2924	0.4045	0		0	0.8033			8.053	0.3305		0.3305		0		7.3878	0.4184		0.4184		0		10.0487	0.1757		0.1757		0		12.7096	0		0		0
650	2.7155	11.9629	9.7177	0.2574	0.1498	0.1498	2.3172	0.4293	0		0	0.8075			8.053	0.3347		0.3347		0		7.3878	0.4226		0.4226		0		10.0487	0.1799		0.1799		0		12.7096	0		0		0
651	2.7197	12.1126	9.8675	0.2614	-0.04496	0.04496	2.2652	0.3773	0		0	0.8117			8.053	0.3389		0.3389		0		7.3878	0.4268		0.4268		0		10.0487	0.1841		0.1841		0		12.7096	0		0		0
652	2.7238	12.0677	9.8225	0.2602	0.2609	0.2609	2.3639	0.476	0		0	0.8159			8.053	0.3431		0.3431		0		7.3878	0.431		0.431		0		10.0487	0.1883		0.1883		0		12.7096	0		0		0
653	2.728	12.3285	10.0834	0.2671	-0.164	0.164	2.3524	0.4645	0		0	0.8201			8.053	0.3473		0.3473		0		7.3878	0.4351		0.4351		0		10.0487	0.1925		0.1925		0		12.7096	0		0		0
654	2.7322	12.1645	9.9194	0.2627	0.07584	0.07584	2.2869	0.399	0		0	0.8243			8.053	0.3515		0.3515		0		7.3878	0.4393		0.4393		0		10.0487	0.1967		0.1967		0		12.7096	0		0		0
655	2.7364	12.2404	9.9952	0.2647	-0.08373	0.08373	2.3006	0.4127	0		0	0.8285			8.053	0.3556		0.3556		0		7.3878	0.4435		0.4435		0		10.0487	0.2008		0.2008		0		12.7096	0		0		0
656	2.7406	12.1566	9.9115	0.2625	0.123	0.123	2.3103	0.4224	0		0	0.8326			8.053	0.3598		0.3598		0		7.3878	0.4477		0.4477		0		10.0487	0.205		0.205		0		12.7096	0		0		0
657	2.7448	12.2796	10.0345	0.2658	0.0351	0.0351	2.8338	0.9459	0		0	0.8368			8.053	0.364		0.364		0		7.3878	0.4519		0.4519		0		10.0487	0.2092		0.2092		0		12.7096	0		0		0
658	2.749	12.3147	10.0696	0.2667	0.05767	0.05767	2.8062	0.9183	0		0	0.841			8.053	0.3682		0.3682		0		7.3878	0.4561		0.4561		0		10.0487	0.2134		0.2134		0		12.7096	0		0		0
659	2.7531	12.3724	10.1273	0.2682	-0.1572	0.1572	2.7535	0.8656	0		0	0.8452			8.053	0.3724		0.3724		0		7.3878	0.4603		0.4603		0		10.0487	0.2176		0.2176		0		12.7096	0		0		0
660	2.7573	12.2152	9.9701	0.2641	0.154	0.154	2.7353	0.8474	0		0	0.8494			8.053	0.3766		0.3766		0		7.3878	0.4644		0.4644		0		10.0487	0.2218		0.2218		0		12.7096	0		0		0
661	2.7615	12.3692	10.124	0.2682	0.06825	0.06825	2.3181	0.4302	0		0	0.8536			8.053	0.3808		0.3808		0		7.3878	0.4686		0.4686		0		10.0487	0.2259		0.2259		0		12.7096	0		0		0
662	2.7657	12.4374	10.1923	0.27	0.105	0.105	2.3979	0.51	0		0	0.8577			8.053	0.3849		0.3849		0		7.3878	0.4728		0.4728		0		10.0487	0.2301		0.2301		0		12.7096	0		0		0
663	2.7699	12.5424	10.2973	0.2727	0.04374	0.04374	2.0877	0.1998	0		0	0.8619			8.053	0.3891		0.3891		0		7.3878	0.477		0.477		0		10.0487	0.2343		0.2343		0		12.7096	0		0		0
664	2.7741	12.5861	10.341	0.2739	0.09337	0.09337	2.2424	0.3545	0		0	0.8661			8.053	0.3933		0.3933		0		7.3878	0.4812		0.4812		0		10.0487	0.2385		0.2385		0		12.7096	0		0		0
665	2.7782	12.6795	10.4344	0.2764	-0.1719	0.1719	2.3958	0.5079	0		0	0.8703			8.053	0.3975		0.3975		0		7.3878	0.4854		0.4854		0		10.0487	0.2427		0.2427		0		12.7096	0		0		0
666	2.7824	12.5076	10.2625	0.2718	0.05291	0.05291	2.2744	0.3865	0		0	0.8745			8.053	0.4017		0.4017		0		7.3878	0.4895		0.4895		0		10.0487	0.2469		0.2469		0		12.7096	0		0		0
667	2.7866	12.5605	10.3154	0.2732	-0.02518	0.02518	2.276	0.3881	0		0	0.8787			8.053	0.4059		0.4059		0		7.3878	0.4937		0.4937		0		10.0487	0.251		0.251		0		12.7096	0		0		0
668	2.7908	12.5353	10.2902	0.2726	0.2247	0.2247	2.3525	0.4646	0		0	0.8828			8.053	0.41		0.41		0		7.3878	0.4979		0.4979		0		10.0487	0.2552		0.2552		0		12.7096	0		0		0
669	2.795	12.76	10.5149	0.2785	-0.1308	0.1308	2.2462	0.3583	0		0	0.887			8.053	0.4142		0.4142		0		7.3878	0.5021		0.5021		0		10.0487	0.2594		0.2594		0		12.7096	0		0		0
670	2.7992	12.6292	10.3841	0.275	0.1623	0.1623	2.3747	0.4868	0		0	0.8912			8.053	0.4184		0.4184		0		7.3878	0.5063		0.5063		0		10.0487	0.2636		0.2636		0		12.7096	0		0		0
671	2.8033	12.7915	10.5464	0.2793	0.06402	0.06402	2.7676	0.8797	0		0	0.8954			8.053	0.4226		0.4226		0		7.3878	0.5105		0.5105		0		10.0487	0.2678		0.2678		0		12.7096	0.004184		0.004184		0
672	2.8075	12.8556	10.6104	0.281	-0.0916	0.0916	2.7714	0.8835	0		0	0.8996			8.053	0.4268		0.4268		0		7.3878	0.5146		0.5146		0		10.0487	0.272		0.272		0		12.7096	0.008368		0.008368		0
673	2.8117	12.764	10.5188	0.2786	0.01615	0.01615	2.2929	0.405	0		0	0.9038			8.053	0.431		0.431		0		7.3878	0.5188		0.5188		0		10.0487	0.2762		0.2762		0		12.7096	0.01255		0.01255		0
674	2.8159	12.7801	10.535	0.279	0.08788	0.08788	2.2793	0.3914	0		0	0.9079			8.053	0.4351		0.4351		0		7.3878	0.523		0.523		0		10.0487	0.2803		0.2803		0		12.7096	0.01674		0.01674		0
675	2.8201	12.868	10.6229	0.2814	-0.0173	0.0173	2.3408	0.4529	0		0	0.9121			8.053	0.4393		0.4393		0		7.3878	0.5272		0.5272		0		10.0487	0.2845		0.2845		0		12.7096	0.02092		0.02092		0
676	2.8243	12.8507	10.6056	0.2809	0.0725	0.0725	2.3755	0.4876	0		0	0.9163			8.053	0.4435		0.4435		0		7.3878	0.5314		0.5314		0		10.0487	0.2887		0.2887		0		12.7096	0.0251		0.0251		0
677	2.8285	12.9232	10.6781	0.2828	-0.0849	0.0849	2.4313	0.5434	0		0	0.9205			8.053	0.4477		0.4477		0		7.3878	0.5356		0.5356		0		10.0487	0.2929		0.2929		0		12.7096	0.02929		0.02929		0
678	2.8326	12.8383	10.5932	0.2806	0.2144	0.2144	2.508	0.6201	0		0	0.9247			8.053	0.4519		0.4519		0		7.3878	0.5397		0.5397		0		10.0487	0.2971		0.2971		0		12.7096	0.03347		0.03347		0
679	2.8368	13.0526	10.8075	0.2863	-0.07872	0.07872	2.1225	0.2346	0		0	0.9289			8.053	0.4561		0.4561		0		7.3878	0.5439		0.5439		0		10.0487	0.3013		0.3013		0		12.7096	0.03766		0.03766		0
680	2.841	12.9739	10.7288	0.2842	0.04511	0.04511	2.3353	0.4474	0		0	0.9331			8.053	0.4603		0.4603		0		7.3878	0.5481		0.5481		0		10.0487	0.3054		0.3054		0		12.7096	0.04184		0.04184		0
681	2.8452	13.019	10.7739	0.2854	0.09499	0.09499	3.1667	1.2788	0		0	0.9372			8.053	0.4644		0.4644		0		7.3878	0.5523		0.5523		0		10.0487	0.3096		0.3096		0		12.7096	0.04603		0.04603		0
682	2.8494	13.114	10.8689	0.2879	0.01871	0.01871	2.9025	1.0146	0		0	0.9414			8.053	0.4686		0.4686		0		7.3878	0.5565		0.5565		0		10.0487	0.3138		0.3138		0		12.7096	0.05021		0.05021		0
683	2.8536	13.1327	10.8876	0.2884	-0.09352	0.09352	2.5648	0.6769	0		0	0.9456			8.053	0.4728		0.4728		0		7.3878	0.5607		0.5607		0		10.0487	0.318		0.318		0		12.7096	0.05439		0.05439		0
684	2.8577	13.0392	10.7941	0.2859	-0.0002536	0.0002536	2.511	0.6231	0		0	0.9498			8.053	0.477		0.477		0		7.3878	0.5649		0.5649		0		10.0487	0.3222		0.3222		0		12.7096	0.05858		0.05858		0
685	2.8619	13.039	10.7938	0.2859	-0.0587	0.0587	2.6038	0.7159	0		0	0.954			8.053	0.4812		0.4812		0		7.3878	0.569		0.569		0		10.0487	0.3264		0.3264		0		12.7096	0.06276		0.06276		0
686	2.8661	12.9803	10.7351	0.2843	0.05399	0.05399	2.4332	0.5453	0		0	0.9582			8.053	0.4854		0.4854		0		7.3878	0.5732		0.5732		0		10.0487	0.3305		0.3305		0		12.7096	0.06695		0.06695		0
687	2.8703	13.0343	10.7891	0.2858	-0.02947	0.02947	2.0361	0.1482	0		0	0.9623			8.053	0.4895		0.4895		0		7.3878	0.5774		0.5774		0		10.0487	0.3347		0.3347		0		12.7096	0.07113		0.07113		0
688	2.8745	13.0048	10.7597	0.285	0.1755	0.1755	2.2699	0.382	0		0	0.9665			8.053	0.4937		0.4937		0		7.3878	0.5816		0.5816		0		10.0487	0.3389		0.3389		0		12.7096	0.07531		0.07531		0
689	2.8787	13.1803	10.9352	0.2896	-0.02913	0.02913	2.3746	0.4867	0		0	0.9707			8.053	0.4979		0.4979		0		7.3878	0.5858		0.5858		0		10.0487	0.3431		0.3431		0		12.7096	0.0795		0.0795		0
690	2.8828	13.1512	10.906	0.2889	0.2053	0.2053	2.45	0.5621	0		0	0.9749			8.053	0.5021		0.5021		0		7.3878	0.59		0.59		0		10.0487	0.3473		0.3473		0		12.7096	0.08368		0.08368		0
691	2.887	13.3564	11.1113	0.2943	-0.1404	0.1404	2.372	0.4841	0		0	0.9791			8.053	0.5063		0.5063		0		7.3878	0.5941		0.5941		0		10.0487	0.3515		0.3515		0		12.7096	0.08787		0.08787		0
692	2.8912	13.216	10.9709	0.2906	0.1388	0.1388	2.387	0.4991	0		0	0.9833			8.053	0.5105		0.5105		0		7.3878	0.5983		0.5983		0		10.0487	0.3556		0.3556		0		12.7096	0.09205		0.09205		0
693	2.8954	13.3548	11.1097	0.2943	-0.02968	0.02968	2.9385	1.0506	0		0	0.9874			8.053	0.5146		0.5146		0		7.3878	0.6025		0.6025		0		10.0487	0.3598		0.3598		0		12.7096	0.09623		0.09623		0
694	2.8996	13.3251	11.08	0.2935	0.04967	0.04967	2.964	1.0761	0		0	0.9916			8.053	0.5188		0.5188		0		7.3878	0.6067		0.6067		0		10.0487	0.364		0.364		0		12.7096	0.1004		0.1004		0
695	2.9038	13.3748	11.1297	0.2948	-0.08045	0.08045	2.8218	0.9339	41	6.6522	0	0.9958		6	8.053	0.523		0	0.5188	0.004184		7.3878	0.6109		0	0.6067	0.004184		10.0487	0.3682		0	0.364	0.004184		12.7096	0.1046		0	0.1004	0.004184
696	2.9079	13.2943	11.0492	0.2927	-0.03562	0.03562	2.421	0.5331	0		0	0.004184			8.053	0.5272		0		0.008368		7.3878	0.6151		0		0.008368		10.0487	0.3724		0		0.008368		12.7096	0.1088		0		0.008368
697	2.9121	13.2587	11.0136	0.2917	-0.1284	0.1284	2.342	0.4541	0		0	0.008368			8.053	0.5314		0		0.01255		7.3878	0.6192		0		0.01255		10.0487	0.3766		0		0.01255		12.7096	0.113		0		0.01255
698	2.9163	13.1303	10.8852	0.2883	-0.05435	0.05435	2.296	0.4081	0		0	0.01255			8.053	0.5356		0		0.01674		7.3878	0.6234		0		0.01674		10.0487	0.3808		0		0.01674		12.7096	0.1172		0		0.01674
699	2.9205	13.076	10.8309	0.2869	-0.06546	0.06546	2.3659	0.478	0		0	0.01674			8.053	0.5397		0		0.02092		7.3878	0.6276		0		0.02092		10.0487	0.3849		0		0.02092		12.7096	0.1213		0		0.02092
700	2.9247	13.0105	10.7654	0.2851	0.03383	0.03383	2.3994	0.5115	0		0	0.02092			8.053	0.5439		0		0.0251		7.3878	0.6318		0		0.0251		10.0487	0.3891		0		0.0251		12.7096	0.1255		0		0.0251
701	2.9289	13.0444	10.7992	0.286	-0.2658	0.2658	2.3413	0.4534	0		0	0.0251			8.053	0.5481		0		0.02929		7.3878	0.636		0		0.02929		10.0487	0.3933		0		0.02929		12.7096	0.1297		0		0.02929
702	2.9331	12.7785	10.5334	0.279	-0.07625	0.07625	2.3291	0.4412	0		0	0.02929			8.053	0.5523		0		0.03347		7.3878	0.6402		0		0.03347		10.0487	0.3975		0		0.03347		12.7096	0.1339		0		0.03347
703	2.9372	12.7023	10.4571	0.277	-0.4469	0.4469	2.3596	0.4717	0		0	0.03347			8.053	0.5565		0		0.03766		7.3878	0.6444		0		0.03766		10.0487	0.4017		0		0.03766		12.7096	0	0.1339	0		0	0.03347
704	2.9414	12.2553	10.0102	0.2651	-0.1149	0.1149	2.3231	0.4352	0		0	0.03766			8.053	0.5607		0		0.04184		7.3878	0.6485		0		0.04184		10.0487	0.4059		0		0.04184		12.7096	0		0		0
705	2.9456	12.1404	9.8953	0.2621	-0.4967	0.4967	2.566	0.6781	0		0	0.04184			8.053	0.5649		0		0.04603		7.3878	0.6527		0		0.04603		10.0487	0.41		0		0.04603		12.7096	0		0		0
706	2.9498	11.6437	9.3986	0.2489	-0.1991	0.1991	2.3781	0.4902	0		0	0.04603			8.053	0.569		0		0.05021		7.3878	0.6569		0		0.05021		10.0487	0.4142		0		0.05021		12.7096	0		0		0
707	2.954	11.4446	9.1995	0.2437	-0.36	0.36	2.9673	1.0794	0		0	0.05021			8.053	0.5732		0		0.05439		7.3878	0.6611		0		0.05439		10.0487	0.4184		0		0.05439		12.7096	0		0		0
708	2.9582	11.0846	8.8395	0.2341	-0.3213	0.3213	2.9222	1.0343	0		0	0.05439			8.053	0.5774		0		0.05858		7.3878	0.6653		0		0.05858		10.0487	0.4226		0		0.05858		12.7096	0		0		0
709	2.9623	10.7633	8.5182	0.2256	-0.2599	0.2599	2.4658	0.5779	0		0	0.05858			8.053	0.5816		0		0.06276		7.3878	0.6695		0		0.06276		10.0487	0.4268		0		0.06276		12.7096	0		0		0
710	2.9665	10.5034	8.2583	0.2187	-0.147	0.147	2.5434	0.6555	0		0	0.06276			8.053	0.5858		0		0.06695		7.3878	0.6736		0		0.06695		10.0487	0.431		0		0.06695		12.7096	0		0		0
711	2.9707	10.3564	8.1113	0.2148	-0.5203	0.5203	2.6487	0.7609	0		0	0.06695			8.053	0.59		0		0.07113		7.3878	0.6778		0		0.07113		10.0487	0.4351		0		0.07113		12.7096	0		0		0
712	2.9749	9.8361	7.591	0.2011	0.0429	0.0429	2.7918	0.9039	0		0	0.07113			8.053	0.5941		0		0.07531		7.3878	0.682		0		0.07531		10.0487	0	0.4351	0		0	0.07113	12.7096	0		0		0
713	2.9791	9.879	7.6339	0.2022	-0.4007	0.4007	2.5813	0.6934	0		0	0.07531			8.053	0.5983		0		0.0795		7.3878	0.6862		0		0.0795		10.0487	0		0		0		12.7096	0		0		0
714	2.9833	9.4783	7.2332	0.1916	-0.221	0.221	2.449	0.5611	0		0	0.0795			8.053	0.6025		0		0.08368		7.3878	0.6904		0		0.08368		10.0487	0		0		0		12.7096	0		0		0
715	2.9874	9.2573	7.0122	0.1857	-0.3996	0.3996	2.6548	0.7669	0		0	0.08368			8.053	0.6067		0		0.08787		7.3878	0.6946		0		0.08787		10.0487	0		0		0		12.7096	0		0		0
716	2.9916	8.8577	6.6126	0.1752	-0.2158	0.2158	2.4573	0.5694	0		0	0.08787			8.053	0.6109		0		0.09205		7.3878	0.6987		0		0.09205		10.0487	0		0		0		12.7096	0		0		0
717	2.9958	8.6419	6.3968	0.1694	-0.3522	0.3522	2.6885	0.8006	0		0	0.09205			8.053	0.6151		0		0.09623		7.3878	0.7029		0		0.09623		10.0487	0		0		0		12.7096	0		0		0
718	3	8.2897	6.0446	0.1601	-0.1609	0.1609	3.458	1.5701	0		0	0.09623			8.053	0.6192		0		0.1004		7.3878	0.7071		0		0.1004		10.0487	0		0		0		12.7096	0		0		0
719	3.0042	8.1289	5.8837	0.1558	-0.1251	0.1251	2.9402	1.0523	0		0	0.1004			8.053	0.6234		0		0.1046		7.3878	0.7113		0		0.1046		10.0487	0		0		0		12.7096	0		0		0
720	3.0084	8.0038	5.7586	0.1525	-0.2388	0.2388	2.9834	1.0955	0		0	0.1046			8.053	0	0.6234	0		0	0.1046	7.3878	0.7155		0		0.1088		10.0487	0		0		0		12.7096	0		0		0
721	3.0126	7.765	5.5198	0.1462	-0.07159	0.07159	2.7597	0.8718	0		0	0.1088			8.053	0		0		0		7.3878	0.7197		0		0.113		10.0487	0		0		0		12.7096	0		0		0
722	3.0167	7.6934	5.4483	0.1443	-0.3081	0.3081	3.2522	1.3643	0		0	0.113			8.053	0		0		0		7.3878	0.7238		0		0.1172		10.0487	0		0		0		12.7096	0		0		0
723	3.0209	7.3852	5.1401	0.1361	1.1326	1.1326	4.4451	2.5572	0		0	0.1172			8.053	0		0		0		7.3878	0	0.7238	0		0	0.1172	10.0487	0		0		0		12.7096	0		0		0
724	3.0251	8.5178	6.2727	0.1661	-1.1198	1.1198	3.9835	2.0956	0		0	0.1213			8.053	0		0		0		7.3878	0		0		0		10.0487	0		0		0		12.7096	0		0		0
725	3.0293	7.398	5.1529	0.1365	-0.04751	0.04751	3.9113	2.0234	0		0	0.1255			8.053	0		0		0		7.3878	0		0		0		10.0487	0		0		0		12.7096	0		0		0
726	3.0335	7.3505	5.1054	0.1352	-0.04559	0.04559	3.0689	1.181	0		0	0.1297			8.053	0		0		0		7.3878	0		0		0		10.0487	0		0		0		12.7096	0		0		0
727	3.0377	7.3049	5.0598	0.134	-0.307	0.307	3.1757	1.2878	0		0	0.1339			8.053	0		0		0		7.3878	0		0		0		10.0487	0		0		0		12.7096	0		0		0
728	3.0418	6.998	4.7528	0.1259	0.2106	0.2106	4.3984	2.5105	0		0	0.1381			8.053	0		0		0		7.3878	0		0		0		10.0487	0		0		0		12.7096	0		0		0
729	3.046	7.2085	4.9634	0.1315	-0.4579	0.4579	4.9334	3.0455	0		0	0.1423			8.053	0		0		0		7.3878	0		0		0		10.0487	0		0		0		12.7096	0		0		0
730	3.0502	6.7506	4.5054	0.1193	0.7042	0.7042	3.686	1.7981	0		0	0.1464			8.053	0		0		0		7.3878	0		0		0		10.0487	0		0		0		12.7096	0		0		0
731	3.0544	7.4548	5.2097	0.138	-0.1621	0.1621	6.5267	4.6388	0		0	0.1506			8.053	0		0		0		7.3878	0		0		0		10.0487	0		0		0		12.7096	0		0		0
732	3.0586	7.2927	5.0476	0.1337	-0.5463	0.5463	3.3839	1.496	0		0	0.1548			8.053	0		0		0		7.3878	0		0		0		10.0487	0		0		0		12.7096	0		0		0
733	3.0628	6.7464	4.5013	0.1192	1.2698	1.2698	4.2742	2.3864	0		0	0.159			8.053	0		0		0		7.3878	0		0		0		10.0487	0		0		0		12.7096	0		0		0
734	3.0669	8.0162	5.7711	0.1529	-1.3689	1.3689	3.8319	1.944	0		0	0.1632			8.053	0		0		0		7.3878	0		0		0		10.0487	0		0		0		12.7096	0		0		0
735	3.0711	6.6473	4.4022	0.1166	-0.02156	0.02156	3.2106	1.3227	0		0	0.1674			8.053	0		0		0		7.3878	0		0		0		10.0487	0		0		0		12.7096	0		0		0
736	3.0753	6.6257	4.3806	0.116	-0.1626	0.1626	3.9762	2.0883	0		0	0.1715			8.053	0		0		0		7.3878	0		0		0		10.0487	0		0		0		12.7096	0		0		0
737	3.0795	6.4631	4.218	0.1117	-0.2161	0.2161	2.9679	1.08	0		0	0.1757			8.053	0		0		0		7.3878	0		0		0		10.0487	0		0		0		12.7096	0		0		0
738	3.0837	6.247	4.0019	0.106	0.1145	0.1145	2.5694	0.6816	0		0	0.1799			8.053	0		0		0		7.3878	0		0		0		10.0487	0		0		0		12.7096	0		0		0
739	3.0879	6.3616	4.1164	0.109	-0.02617	0.02617	3.4182	1.5303	0		0	0.1841			8.053	0		0		0		7.3878	0		0		0		10.0487	0		0		0		12.7096	0		0		0
740	3.0921	6.3354	4.0903	0.1083	-0.0992	0.0992	3.2962	1.4083	0		0	0.1883			8.053	0		0		0		7.3878	0		0		0		10.0487	0		0		0		12.7096	0		0		0
741	3.0962	6.2362	3.9911	0.1057	0.2084	0.2084	2.8403	0.9524	0		0	0.1925			8.053	0		0		0		7.3878	0		0		0		10.0487	0		0		0		12.7096	0		0		0
742	3.1004	6.4446	4.1995	0.1112	0.176	0.176	3.2674	1.3795	0		0	0.1967			8.053	0		0		0		7.3878	0		0		0		10.0487	0		0		0		12.7096	0		0		0
743	3.1046	6.6206	4.3755	0.1159	-0.09006	0.09006	2.5408	0.6529	0		0	0.2008			8.053	0		0		0		7.3878	0		0		0		10.0487	0		0		0		12.7096	0		0		0
744	3.1088	6.5305	4.2854	0.1135	0.07938	0.07938	3.6048	1.7169	0		0	0.205			8.053	0		0		0		7.3878	0		0		0		10.0487	0		0		0		12.7096	0		0		0
745	3.113	6.6099	4.3648	0.1156	-0.3052	0.3052	2.9389	1.051	0		0	0.2092			8.053	0		0		0		7.3878	0		0		0		10.0487	0		0		0		12.7096	0		0		0
746	3.1172	6.3047	4.0596	0.1075	0.05726	0.05726	3.4483	1.5604	0		0	0.2134			8.053	0		0		0		7.3878	0		0		0		10.0487	0		0		0		12.7096	0		0		0
747	3.1213	6.362	4.1169	0.109	-0.09146	0.09146	3.2484	1.3605	0		0	0.2176			8.053	0		0		0		7.3878	0		0		0		10.0487	0		0		0		12.7096	0		0		0
748	3.1255	6.2705	4.0254	0.1066	0.3433	0.3433	3.0498	1.1619	0		0	0.2218			8.053	0		0		0		7.3878	0		0		0		10.0487	0		0		0		12.7096	0		0		0
749	3.1297	6.6139	4.3687	0.1157	0.03467	0.03467	3.3213	1.4334	0		0	0.2259			8.053	0		0		0		7.3878	0		0		0		10.0487	0		0		0		12.7096	0		0		0
750	3.1339	6.6485	4.4034	0.1166	-0.2931	0.2931	3.0153	1.1274	0		0	0.2301			8.053	0		0		0		7.3878	0		0		0		10.0487	0		0		0		12.7096	0		0		0
751	3.1381	6.3554	4.1103	0.1089	-0.1774	0.1774	2.6291	0.7412	0		0	0.2343			8.053	0		0		0		7.3878	0		0		0		10.0487	0		0		0		12.7096	0		0		0
752	3.1423	6.178	3.9328	0.1042	0.02996	0.02996	2.5383	0.6504	0		0	0.2385			8.053	0		0		0		7.3878	0		0		0		10.0487	0		0		0		12.7096	0		0		0
753	3.1464	6.2079	3.9628	0.105	-0.1321	0.1321	3.3563	1.4684	0		0	0.2427			8.053	0		0		0		7.3878	0		0		0		10.0487	0		0		0		12.7096	0		0		0
754	3.1506	6.0758	3.8307	0.1015	0.01158	0.01158	2.6008	0.7129	0		0	0.2469			8.053	0		0		0		7.3878	0		0		0		10.0487	0		0		0		12.7096	0		0		0
755	3.1548	6.0874	3.8422	0.1018	0.123	0.123	2.8523	0.9644	0		0	0.251			8.053	0		0		0		7.3878	0		0		0		10.0487	0		0		0		12.7096	0		0		0
756	3.159	6.2104	3.9653	0.105	-0.04833	0.04833	2.5681	0.6802	0		0	0.2552			8.053	0		0		0		7.3878	0		0		0		10.0487	0		0		0		12.7096	0		0		0
757	3.1632	6.1621	3.9169	0.1037	-0.269	0.269	2.9294	1.0415	0		0	0.2594			8.053	0		0		0		7.3878	0		0		0		10.0487	0		0		0		12.7096	0		0		0
758	3.1674	5.893	3.6479	0.09662	0.08102	0.08102	2.543	0.6551	0		0	0.2636			8.053	0		0		0		7.3878	0		0		0		10.0487	0		0		0		12.7096	0		0		0
759	3.1715	5.9741	3.7289	0.09877	0.1608	0.1608	2.5489	0.661	0		0	0.2678			8.053	0		0		0		7.3878	0		0		0		10.0487	0		0		0		12.7096	0		0		0
760	3.1757	6.1348	3.8897	0.103	-0.05558	0.05558	2.7802	0.8923	0		0	0.272			8.053	0		0		0		7.3878	0		0		0		10.0487	0		0		0		12.7096	0		0		0
761	3.1799	6.0793	3.8341	0.1016	0.009974	0.009974	2.997	1.1091	0		0	0.2762			8.053	0		0		0		7.3878	0		0		0		10.0487	0		0		0		12.7096	0		0		0
762	3.1841	6.0892	3.8441	0.1018	-0.09862	0.09862	2.8291	0.9412	0		0	0.2803			8.053	0		0		0		7.3878	0		0		0		10.0487	0		0		0		12.7096	0		0		0
763	3.1883	5.9906	3.7455	0.09921	-0.05965	0.05965	2.4638	0.5759	0		0	0.2845			8.053	0		0		0		7.3878	0		0		0		10.0487	0		0		0		12.7096	0		0		0
764	3.1925	5.931	3.6858	0.09763	0.1744	0.1744	2.7084	0.8205	0		0	0.2887			8.053	0		0		0		7.3878	0		0		0		10.0487	0		0		0		12.7096	0		0		0
765	3.1967	6.1054	3.8602	0.1022	-0.05812	0.05812	2.5706	0.6827	0		0	0.2929			8.053	0		0		0		7.3878	0		0		0		10.0487	0		0		0		12.7096	0		0		0
766	3.2008	6.0472	3.8021	0.1007	-0.09443	0.09443	2.4686	0.5807	0		0	0.2971			8.053	0		0		0		7.3878	0		0		0		10.0487	0		0		0		12.7096	0		0		0
767	3.205	5.9528	3.7077	0.09821	-0.07371	0.07371	2.2466	0.3587	0		0	0.3013			8.053	0		0		0		7.3878	0		0		0		10.0487	0		0		0		12.7096	0		0		0
768	3.2092	5.8791	3.634	0.09625	0.1703	0.1703	2.3493	0.4614	0		41	0.3054			8.053	0		0		0		7.3878	0		0		0		10.0487	0		0		0		12.7096	0		0		0
769	3.2134	6.0494	3.8042	0.1008	-0.08099	0.08099	2.3723	0.4844	0		0	0.3096			7.3778	0		0		0		6.6284	0		0		0		9.6258	0		0		0		12.6232	0		0		0
770	3.2176	5.9684	3.7232	0.09862	0.509	0.509	3.1168	1.2289	0		0	0.3138			7.3778	0		0		0		6.6284	0		0		0		9.6258	0		0		0		12.6232	0		0		0
771	3.2218	6.4774	4.2323	0.1121	-0.4076	0.4076	3.0747	1.1868	0		0	0.318			7.3778	0		0		0		6.6284	0		0		0		9.6258	0		0		0		12.6232	0		0		0
772	3.2259	6.0698	3.8247	0.1013	0.1378	0.1378	2.5144	0.6265	0		0	0.3222			7.3778	0		0		0		6.6284	0		0		0		9.6258	0		0		0		12.6232	0		0		0
773	3.2301	6.2076	3.9625	0.105	-0.2187	0.2187	3.0346	1.1468	0		0	0.3264			7.3778	0		0		0		6.6284	0		0		0		9.6258	0		0		0		12.6232	0		0		0
774	3.2343	5.989	3.7438	0.09916	0.1338	0.1338	2.563	0.6751	0		0	0.3305			7.3778	0		0		0		6.6284	0		0		0		9.6258	0		0		0		12.6232	0		0		0
775	3.2385	6.1228	3.8776	0.1027	-0.07659	0.07659	2.8986	1.0108	0		0	0.3347			7.3778	0		0		0		6.6284	0		0		0		9.6258	0		0		0		12.6232	0		0		0
776	3.2427	6.0462	3.8011	0.1007	0.08198	0.08198	2.9702	1.0823	0		0	0.3389			7.3778	0		0		0		6.6284	0		0		0		9.6258	0		0		0		12.6232	0		0		0
777	3.2469	6.1282	3.883	0.1029	-0.0844	0.0844	2.4842	0.5963	0		0	0.3431			7.3778	0		0		0		6.6284	0		0		0		9.6258	0		0		0		12.6232	0		0		0
778	3.251	6.0438	3.7986	0.1006	0.1388	0.1388	2.6252	0.7373	0		0	0.3473			7.3778	0		0		0		6.6284	0		0		0		9.6258	0		0		0		12.6232	0		0		0
779	3.2552	6.1825	3.9374	0.1043	-0.1305	0.1305	3.0869	1.199	0		0	0.3515			7.3778	0		0		0		6.6284	0		0		0		9.6258	0		0		0		12.6232	0		0		0
780	3.2594	6.052	3.8069	0.1008	0.1677	0.1677	3.0528	1.1649	0		0	0.3556			7.3778	0		0		0		6.6284	0		0		0		9.6258	0		0		0		12.6232	0		0		0
781	3.2636	6.2198	3.9746	0.1053	-0.1914	0.1914	2.6502	0.7623	0		0	0.3598			7.3778	0		0		0		6.6284	0		0		0		9.6258	0		0		0		12.6232	0		0		0
782	3.2678	6.0283	3.7832	0.1002	0.1693	0.1693	2.4546	0.5667	0		0	0.364			7.3778	0		0		0		6.6284	0		0		0		9.6258	0		0		0		12.6232	0		0		0
783	3.272	6.1977	3.9525	0.1047	-0.2383	0.2383	2.4665	0.5786	0		0	0.3682			7.3778	0		0		0		6.6284	0		0		0		9.6258	0		0		0		12.6232	0		0		0
784	3.2762	5.9593	3.7142	0.09838	0.16	0.16	2.4662	0.5783	0		0	0.3724			7.3778	0		0		0		6.6284	0		0		0		9.6258	0		0		0		12.6232	0		0		0
785	3.2803	6.1194	3.8742	0.1026	-0.08181	0.08181	2.4455	0.5576	0		0	0.3766			7.3778	0		0		0		6.6284	0		0		0		9.6258	0		0		0		12.6232	0		0		0
786	3.2845	6.0376	3.7924	0.1005	0.2331	0.2331	2.6803	0.7924	0		0	0.3808			7.3778	0		0		0		6.6284	0		0		0		9.6258	0		0		0		12.6232	0		0		0
787	3.2887	6.2706	4.0255	0.1066	-0.1549	0.1549	2.3686	0.4807	0		0	0.3849			7.3778	0		0		0		6.6284	0		0		0		9.6258	0		0		0		12.6232	0		0		0
788	3.2929	6.1157	3.8706	0.1025	0.1772	0.1772	2.3982	0.5103	0		0	0.3891			7.3778	0		0		0		6.6284	0		0		0		9.6258	0		0		0		12.6232	0		0		0
789	3.2971	6.2929	4.0478	0.1072	-0.218	0.218	3.2486	1.3607	0		0	0.3933			7.3778	0		0		0		6.6284	0		0		0		9.6258	0		0		0		12.6232	0		0		0
790	3.3013	6.0749	3.8297	0.1014	-0.04835	0.04835	2.8706	0.9827	0		0	0.3975			7.3778	0		0		0		6.6284	0		0		0		9.6258	0		0		0		12.6232	0		0		0
791	3.3054	6.0265	3.7814	0.1002	0.02988	0.02988	2.2037	0.3158	0		0	0.4017			7.3778	0		0		0		6.6284	0		0		0		9.6258	0		0		0		12.6232	0		0		0
792	3.3096	6.0564	3.8113	0.101	0.07946	0.07946	2.4229	0.535	0		0	0.4059			7.3778	0		0		0		6.6284	0		0		0		9.6258	0		0		0		12.6232	0		0		0
793	3.3138	6.1359	3.8907	0.1031	0.09342	0.09342	2.5162	0.6283	0		0	0.41			7.3778	0		0		0		6.6284	0		0		0		9.6258	0		0		0		12.6232	0		0		0
794	3.318	6.2293	3.9842	0.1055	0.1442	0.1442	2.67	0.7821	0		0	0.4142			7.3778	0		0		0		6.6284	0		0		0		9.6258	0		0		0		12.6232	0		0		0
795	3.3222	6.3735	4.1283	0.1093	-0.3487	0.3487	2.5811	0.6932	0		0	0.4184			7.3778	0		0		0		6.6284	0		0		0		9.6258	0		0		0		12.6232	0		0		0
796	3.3264	6.0248	3.7797	0.1001	0.1953	0.1953	2.824	0.9361	0		0	0.4226			7.3778	0		0		0		6.6284	0		0		0		9.6258	0		0		0		12.6232	0		0		0
797	3.3305	6.2201	3.975	0.1053	-0.1257	0.1257	2.9202	1.0323	0		0	0.4268			7.3778	0		0		0		6.6284	0		0		0		9.6258	0		0		0		12.6232	0		0		0
798	3.3347	6.0944	3.8493	0.102	0.07127	0.07127	2.491	0.6031	0		0	0.431			7.3778	0		0		0		6.6284	0		0		0		9.6258	0		0		0		12.6232	0		0		0
799	3.3389	6.1656	3.9205	0.1038	-0.07943	0.07943	2.2235	0.3356	0		0	0.4351			7.3778	0		0		0		6.6284	0		0		0		9.6258	0		0		0		12.6232	0		0		0
800	3.3431	6.0862	3.8411	0.1017	0.1465	0.1465	2.3921	0.5042	0		0	0.4393			7.3778	0		0		0		6.6284	0		0		0		9.6258	0		0		0		12.6232	0		0		0
801	3.3473	6.2327	3.9876	0.1056	-0.05352	0.05352	2.3049	0.417	0		0	0.4435			7.3778	0		0		0		6.6284	0		0		0		9.6258	0		0		0		12.6232	0		0		0
802	3.3515	6.1792	3.9341	0.1042	0.1792	0.1792	2.4836	0.5957	0		0	0.4477			7.3778	0		0		0		6.6284	0		0		0		9.6258	0		0		0		12.6232	0		0		0
803	3.3556	6.3584	4.1133	0.109	0.1289	0.1289	2.4577	0.5698	0		0	0.4519			7.3778	0		0		0		6.6284	0		0		0		9.6258	0		0		0		12.6232	0		0		0
804	3.3598	6.4873	4.2422	0.1124	0.0693	0.0693	2.8214	0.9335	0		0	0.4561			7.3778	0		0		0		6.6284	0		0		0		9.6258	0		0		0		12.6232	0		0		0
805	3.364	6.5566	4.3115	0.1142	-0.2759	0.2759	3.0085	1.1206	0		0	0.4603			7.3778	0		0		0		6.6284	0		0		0		9.6258	0		0		0		12.6232	0		0		0
806	3.3682	6.2808	4.0356	0.1069	-0.001703	0.001703	2.3777	0.4898	0		0	0.4644			7.3778	0		0		0		6.6284	0		0		0		9.6258	0		0		0		12.6232	0		0		0
807	3.3724	6.2791	4.0339	0.1068	0.1261	0.1261	2.2869	0.399	0		0	0.4686			7.3778	0		0		0		6.6284	0		0		0		9.6258	0		0		0		12.6232	0		0		0
808	3.3766	6.4052	4.1601	0.1102	0.1068	0.1068	2.3895	0.5016	0		0	0.4728			7.3778	0		0		0		6.6284	0		0		0		9.6258	0		0		0		12.6232	0		0		0
809	3.3808	6.512	4.2669	0.113	-0.09042	0.09042	2.3613	0.4734	0		0	0.477			7.3778	0		0		0		6.6284	0		0		0		9.6258	0		0		0		12.6232	0		0		0
810	3.3849	6.4216	4.1765	0.1106	0.07175	0.07175	2.3556	0.4677	0		0	0.4812			7.3778	0		0		0		6.6284	0		0		0		9.6258	0		0		0		12.6232	0		0		0
811	3.3891	6.4934	4.2482	0.1125	-0.02776	0.02776	2.4052	0.5173	0		0	0.4854			7.3778	0		0		0		6.6284	0		0		0		9.6258	0		0		0		12.6232	0		0		0
812	3.3933	6.4656	4.2205	0.1118	0.2401	0.2401	2.8427	0.9548	0		0	0.4895			7.3778	0		0		0		6.6284	0		0		0		9.6258	0		0		0		12.6232	0		0		0
813	3.3975	6.7057	4.4606	0.1181	-0.1037	0.1037	2.8146	0.9267	0		0	0.4937			7.3778	0		0		0		6.6284	0		0		0		9.6258	0		0		0		12.6232	0		0		0
814	3.4017	6.602	4.3568	0.1154	0.1211	0.1211	2.3555	0.4676	0		0	0.4979			7.3778	0		0		0		6.6284	0		0		0		9.6258	0		0		0		12.6232	0		0		0
815	3.4059	6.7231	4.478	0.1186	-0.01763	0.01763	2.2582	0.3703	0		0	0.5021			7.3778	0		0		0		6.6284	0.004184		0.004184		0		9.6258	0		0		0		12.6232	0		0		0
816	3.41	6.7055	4.4603	0.1181	0.05294	0.05294	2.2462	0.3583	0		0	0.5063			7.3778	0		0		0		6.6284	0.008368		0.008368		0		9.6258	0		0		0		12.6232	0		0		0
817	3.4142	6.7584	4.5133	0.1195	0.1016	0.1016	2.2885	0.4006	0		0	0.5105			7.3778	0		0		0		6.6284	0.01255		0.01255		0		9.6258	0		0		0		12.6232	0		0		0
818	3.4184	6.86	4.6149	0.1222	0.109	0.109	2.2988	0.4109	0		0	0.5146			7.3778	0		0		0		6.6284	0.01674		0.01674		0		9.6258	0		0		0		12.6232	0		0		0
819	3.4226	6.9691	4.7239	0.1251	0.01776	0.01776	2.7981	0.9102	0		0	0.5188			7.3778	0		0		0		6.6284	0.02092		0.02092		0		9.6258	0		0		0		12.6232	0		0		0
820	3.4268	6.9868	4.7417	0.1256	-0.09393	0.09393	2.8211	0.9332	0		0	0.523			7.3778	0		0		0		6.6284	0.0251		0.0251		0		9.6258	0		0		0		12.6232	0		0		0
821	3.431	6.8929	4.6478	0.1231	-0.02187	0.02187	2.3886	0.5007	0		0	0.5272			7.3778	0		0		0		6.6284	0.02929		0.02929		0		9.6258	0		0		0		12.6232	0		0		0
822	3.4351	6.871	4.6259	0.1225	0.2446	0.2446	2.445	0.5571	0		0	0.5314			7.3778	0		0		0		6.6284	0.03347		0.03347		0		9.6258	0		0		0		12.6232	0		0		0
823	3.4393	7.1156	4.8705	0.129	-0.01081	0.01081	2.0524	0.1645	0		0	0.5356			7.3778	0		0		0		6.6284	0.03766		0.03766		0		9.6258	0		0		0		12.6232	0		0		0
824	3.4435	7.1048	4.8597	0.1287	0.161	0.161	2.3406	0.4527	0		0	0.5397			7.3778	0		0		0		6.6284	0.04184		0.04184		0		9.6258	0		0		0		12.6232	0		0		0
825	3.4477	7.2658	5.0207	0.133	-0.0841	0.0841	2.4049	0.517	0		0	0.5439			7.3778	0		0		0		6.6284	0.04603		0.04603		0		9.6258	0		0		0		12.6232	0		0		0
826	3.4519	7.1817	4.9366	0.1308	-0.003645	0.003645	2.333	0.4451	0		0	0.5481			7.3778	0		0		0		6.6284	0.05021		0.05021		0		9.6258	0		0		0		12.6232	0		0		0
827	3.4561	7.1781	4.933	0.1307	0.1775	0.1775	2.4547	0.5668	0		0	0.5523			7.3778	0		0		0		6.6284	0.05439		0.05439		0		9.6258	0		0		0		12.6232	0		0		0
828	3.4603	7.3556	5.1105	0.1354	0.1033	0.1033	2.8745	0.9866	0		0	0.5565			7.3778	0		0		0		6.6284	0.05858		0.05858		0		9.6258	0		0		0		12.6232	0		0		0
829	3.4644	7.4589	5.2137	0.1381	-0.06308	0.06308	2.9238	1.0359	0		0	0.5607			7.3778	0		0		0		6.6284	0.06276		0.06276		0		9.6258	0		0		0		12.6232	0		0		0
830	3.4686	7.3958	5.1507	0.1364	-0.03059	0.03059	2.3615	0.4736	0		0	0.5649			7.3778	0		0		0		6.6284	0.06695		0.06695		0		9.6258	0		0		0		12.6232	0		0		0
831	3.4728	7.3652	5.1201	0.1356	-0.05592	0.05592	2.1327	0.2448	0		0	0.569			7.3778	0		0		0		6.6284	0.07113		0.07113		0		9.6258	0		0		0		12.6232	0		0		0
832	3.477	7.3093	5.0642	0.1341	0.3304	0.3304	2.3925	0.5046	0		0	0.5732			7.3778	0		0		0		6.6284	0.07531		0.07531		0		9.6258	0		0		0		12.6232	0		0		0
833	3.4812	7.6397	5.3946	0.1429	-0.148	0.148	2.4964	0.6085	0		0	0.5774			7.3778	0.004184		0.004184		0		6.6284	0.0795		0.0795		0		9.6258	0		0		0		12.6232	0		0		0
834	3.4854	7.4917	5.2465	0.139	0.08118	0.08118	2.3839	0.496	0		0	0.5816			7.3778	0.008368		0.008368		0		6.6284	0.08368		0.08368		0		9.6258	0		0		0		12.6232	0		0		0
835	3.4895	7.5728	5.3277	0.1411	0.01362	0.01362	2.3544	0.4665	0		0	0.5858			7.3778	0.01255		0.01255		0		6.6284	0.08787		0.08787		0		9.6258	0		0		0		12.6232	0		0		0
836	3.4937	7.5865	5.3413	0.1415	0.07357	0.07357	2.4046	0.5167	0		0	0.59			7.3778	0.01674		0.01674		0		6.6284	0.09205		0.09205		0		9.6258	0		0		0		12.6232	0		0		0
837	3.4979	7.66	5.4149	0.1434	0.1769	0.1769	2.9255	1.0376	0		0	0.5941			7.3778	0.02092		0.02092		0		6.6284	0.09623		0.09623		0		9.6258	0		0		0		12.6232	0		0		0
838	3.5021	7.837	5.5918	0.1481	-0.0996	0.0996	2.87	0.9821	0		0	0.5983			7.3778	0.0251		0.0251		0		6.6284	0.1004		0.1004		0		9.6258	0		0		0		12.6232	0		0		0
839	3.5063	7.7374	5.4922	0.1455	0.3428	0.3428	2.2161	0.3283	0		0	0.6025			7.3778	0.02929		0.02929		0		6.6284	0.1046		0.1046		0		9.6258	0		0		0		12.6232	0		0		0
840	3.5105	8.0802	5.8351	0.1546	-0.05776	0.05776	2.3421	0.4542	0		0	0.6067			7.3778	0.03347		0.03347		0		6.6284	0.1088		0.1088		0		9.6258	0		0		0		12.6232	0		0		0
841	3.5146	8.0224	5.7773	0.153	-0.009476	0.009476	2.4384	0.5505	0		0	0.6109			7.3778	0.03766		0.03766		0		6.6284	0.113		0.113		0		9.6258	0		0		0		12.6232	0		0		0
842	3.5188	8.013	5.7678	0.1528	0.02244	0.02244	2.4161	0.5282	0		0	0.6151			7.3778	0.04184		0.04184		0		6.6284	0.1172		0.1172		0		9.6258	0		0		0		12.6232	0		0		0
843	3.523	8.0354	5.7903	0.1534	-0.03264	0.03264	2.4689	0.581	0		0	0.6192			7.3778	0.04603		0.04603		0		6.6284	0.1213		0.1213		0		9.6258	0		0		0		12.6232	0		0		0
844	3.5272	8.0028	5.7576	0.1525	0.1766	0.1766	2.4809	0.593	0		0	0.6234			7.3778	0.05021		0.05021		0		6.6284	0.1255		0.1255		0		9.6258	0		0		0		12.6232	0		0		0
845	3.5314	8.1794	5.9343	0.1572	0.06731	0.06731	2.8508	0.9629	0		0	0.6276			7.3778	0.05439		0.05439		0		6.6284	0.1297		0.1297		0		9.6258	0		0		0		12.6232	0		0		0
846	3.5356	8.2467	6.0016	0.159	0.2753	0.2753	2.952	1.0641	0		0	0.6318			7.3778	0.05858		0.05858		0		6.6284	0.1339		0.1339		0		9.6258	0		0		0		12.6232	0		0		0
847	3.5397	8.522	6.2769	0.1663	-0.06816	0.06816	2.0879	0.2	0		0	0.636			7.3778	0.06276		0.06276		0		6.6284	0.1381		0.1381		0		9.6258	0		0		0		12.6232	0		0		0
848	3.5439	8.4538	6.2087	0.1645	-0.09368	0.09368	2.2806	0.3927	0		0	0.6402			7.3778	0.06695		0.06695		0		6.6284	0.1423		0.1423		0		9.6258	0		0		0		12.6232	0		0		0
849	3.5481	8.3602	6.115	0.162	0.05289	0.05289	2.4055	0.5176	0		0	0.6444			7.3778	0.07113		0.07113		0		6.6284	0.1464		0.1464		0		9.6258	0		0		0		12.6232	0		0		0
850	3.5523	8.4131	6.1679	0.1634	0.0426	0.0426	2.4205	0.5326	0		0	0.6485			7.3778	0.07531		0.07531		0		6.6284	0.1506		0.1506		0		9.6258	0		0		0		12.6232	0		0		0
851	3.5565	8.4557	6.2105	0.1645	0.2436	0.2436	2.4664	0.5785	0		0	0.6527			7.3778	0.0795		0.0795		0		6.6284	0.1548		0.1548		0		9.6258	0		0		0		12.6232	0		0		0
852	3.5607	8.6993	6.4542	0.171	-0.005519	0.005519	2.4064	0.5185	0		0	0.6569			7.3778	0.08368		0.08368		0		6.6284	0.159		0.159		0		9.6258	0		0		0		12.6232	0		0		0
853	3.5649	8.6938	6.4487	0.1708	0.1058	0.1058	2.8388	0.9509	0		0	0.6611			7.3778	0.08787		0.08787		0		6.6284	0.1632		0.1632		0		9.6258	0		0		0		12.6232	0		0		0
854	3.569	8.7996	6.5544	0.1736	0.001795	0.001795	2.8075	0.9196	0		0	0.6653			7.3778	0.09205		0.09205		0		6.6284	0.1674		0.1674		0		9.6258	0		0		0		12.6232	0		0		0
855	3.5732	8.8014	6.5562	0.1737	0.008658	0.008658	2.1462	0.2583	0		0	0.6695			7.3778	0.09623		0.09623		0		6.6284	0.1715		0.1715		0		9.6258	0		0		0		12.6232	0		0		0
856	3.5774	8.81	6.5649	0.1739	0.2258	0.2258	2.3788	0.4909	0		0	0.6736			7.3778	0.1004		0.1004		0		6.6284	0.1757		0.1757		0		9.6258	0		0		0		12.6232	0		0		0
857	3.5816	9.0358	6.7907	0.1799	-0.08953	0.08953	2.3146	0.4267	0		0	0.6778			7.3778	0.1046		0.1046		0		6.6284	0.1799		0.1799		0		9.6258	0		0		0		12.6232	0		0		0
858	3.5858	8.9463	6.7011	0.1775	0.1607	0.1607	2.3813	0.4934	0		0	0.682			7.3778	0.1088		0.1088		0		6.6284	0.1841		0.1841		0		9.6258	0		0		0		12.6232	0		0		0
859	3.59	9.107	6.8618	0.1818	-0.1412	0.1412	2.4497	0.5618	0		0	0.6862			7.3778	0.113		0.113		0		6.6284	0.1883		0.1883		0		9.6258	0		0		0		12.6232	0		0		0
860	3.5941	8.9658	6.7206	0.178	0.03131	0.03131	2.3178	0.4299	0		0	0.6904			7.3778	0.1172		0.1172		0		6.6284	0.1925		0.1925		0		9.6258	0		0		0		12.6232	0		0		0
861	3.5983	8.9971	6.752	0.1788	0.2934	0.2934	2.8833	0.9954	0		0	0.6946			7.3778	0.1213		0.1213		0		6.6284	0.1967		0.1967		0		9.6258	0		0		0		12.6232	0		0		0
862	3.6025	9.2905	7.0454	0.1866	-0.1092	0.1092	2.9144	1.0265	0		0	0.6987			7.3778	0.1255		0.1255		0		6.6284	0.2008		0.2008		0		9.6258	0		0		0		12.6232	0		0		0
863	3.6067	9.1813	6.9362	0.1837	0.1033	0.1033	2.2877	0.3998	0		0	0.7029			7.3778	0.1297		0.1297		0		6.6284	0.205		0.205		0		9.6258	0		0		0		12.6232	0		0		0
864	3.6109	9.2846	7.0395	0.1865	0.04932	0.04932	2.3938	0.5059	0		0	0.7071			7.3778	0.1339		0.1339		0		6.6284	0.2092		0.2092		0		9.6258	0		0		0		12.6232	0		0		0
865	3.6151	9.3339	7.0888	0.1878	0.1076	0.1076	2.4392	0.5513	0		0	0.7113			7.3778	0.1381		0.1381		0		6.6284	0.2134		0.2134		0		9.6258	0		0		0		12.6232	0		0		0
866	3.6192	9.4415	7.1964	0.1906	0.1401	0.1401	2.3384	0.4505	0		0	0.7155			7.3778	0.1423		0.1423		0		6.6284	0.2176		0.2176		0		9.6258	0		0		0		12.6232	0		0		0
867	3.6234	9.5816	7.3365	0.1943	-0.04624	0.04624	2.3877	0.4998	0		0	0.7197			7.3778	0.1464		0.1464		0		6.6284	0.2218		0.2218		0		9.6258	0		0		0		12.6232	0		0		0
868	3.6276	9.5354	7.2903	0.1931	0.2551	0.2551	2.8843	0.9964	0		0	0.7238			7.3778	0.1506		0.1506		0		6.6284	0.2259		0.2259		0		9.6258	0		0		0		12.6232	0		0		0
869	3.6318	9.7905	7.5454	0.1999	-0.254	0.254	2.8811	0.9932	0		0	0.728			7.3778	0.1548		0.1548		0		6.6284	0.2301		0.2301		0		9.6258	0		0		0		12.6232	0		0		0
870	3.636	9.5364	7.2913	0.1931	0.1952	0.1952	2.3773	0.4894	0		0	0.7322			7.3778	0.159		0.159		0		6.6284	0.2343		0.2343		0		9.6258	0		0		0		12.6232	0		0		0
871	3.6402	9.7317	7.4865	0.1983	-0.07123	0.07123	2.2988	0.4109	0		0	0.7364			7.3778	0.1632		0.1632		0		6.6284	0.2385		0.2385		0		9.6258	0.004184		0.004184		0		12.6232	0		0		0
872	3.6444	9.6604	7.4153	0.1964	0.188	0.188	2.4642	0.5763	0		0	0.7406			7.3778	0.1674		0.1674		0		6.6284	0.2427		0.2427		0		9.6258	0.008368		0.008368		0		12.6232	0		0		0
873	3.6485	9.8484	7.6033	0.2014	0.1031	0.1031	2.2539	0.366	0		0	0.7448			7.3778	0.1715		0.1715		0		6.6284	0.2469		0.2469		0		9.6258	0.01255		0.01255		0		12.6232	0		0		0
874	3.6527	9.9516	7.7064	0.2041	0.07978	0.07978	2.4562	0.5683	0		0	0.749			7.3778	0.1757		0.1757		0		6.6284	0.251		0.251		0		9.6258	0.01674		0.01674		0		12.6232	0		0		0
875	3.6569	10.0313	7.7862	0.2062	0.1572	0.1572	2.4269	0.539	0		0	0.7531			7.3778	0.1799		0.1799		0		6.6284	0.2552		0.2552		0		9.6258	0.02092		0.02092		0		12.6232	0		0		0
876	3.6611	10.1885	7.9434	0.2104	0.1161	0.1161	2.8136	0.9257	0		0	0.7573			7.3778	0.1841		0.1841		0		6.6284	0.2594		0.2594		0		9.6258	0.0251		0.0251		0		12.6232	0		0		0
877	3.6653	10.3046	8.0595	0.2135	-0.09458	0.09458	2.8621	0.9742	0		0	0.7615			7.3778	0.1883		0.1883		0		6.6284	0.2636		0.2636		0		9.6258	0.02929		0.02929		0		12.6232	0		0		0
878	3.6695	10.21	7.9649	0.211	0.173	0.173	2.3814	0.4935	0		0	0.7657			7.3778	0.1925		0.1925		0		6.6284	0.2678		0.2678		0		9.6258	0.03347		0.03347		0		12.6232	0		0		0
879	3.6736	10.383	8.1379	0.2156	-0.07102	0.07102	2.2211	0.3332	0		0	0.7699			7.3778	0.1967		0.1967		0		6.6284	0.272		0.272		0		9.6258	0.03766		0.03766		0		12.6232	0		0		0
880	3.6778	10.312	8.0669	0.2137	0.2461	0.2461	2.3868	0.4989	0		0	0.7741			7.3778	0.2008		0.2008		0		6.6284	0.2762		0.2762		0		9.6258	0.04184		0.04184		0		12.6232	0		0		0
881	3.682	10.5581	8.3129	0.2202	-0.2981	0.2981	2.5947	0.7068	0		0	0.7782			7.3778	0.205		0.205		0		6.6284	0.2803		0.2803		0		9.6258	0.04603		0.04603		0		12.6232	0		0		0
882	3.6862	10.26	8.0149	0.2123	0.2357	0.2357	2.4674	0.5795	0		0	0.7824			7.3778	0.2092		0.2092		0		6.6284	0.2845		0.2845		0		9.6258	0.05021		0.05021		0		12.6232	0		0		0
883	3.6904	10.4957	8.2506	0.2185	-0.01565	0.01565	2.4081	0.5202	0		0	0.7866			7.3778	0.2134		0.2134		0		6.6284	0.2887		0.2887		0		9.6258	0.05439		0.05439		0		12.6232	0		0		0
884	3.6946	10.4801	8.235	0.2181	0.1559	0.1559	2.8569	0.969	0		0	0.7908			7.3778	0.2176		0.2176		0		6.6284	0.2929		0.2929		0		9.6258	0.05858		0.05858		0		12.6232	0		0		0
885	3.6987	10.636	8.3909	0.2223	0.2082	0.2082	2.9335	1.0456	0		0	0.795			7.3778	0.2218		0.2218		0		6.6284	0.2971		0.2971		0		9.6258	0.06276		0.06276		0		12.6232	0		0		0
886	3.7029	10.8442	8.5991	0.2278	0.05961	0.05961	2.16	0.2721	0		0	0.7992			7.3778	0.2259		0.2259		0		6.6284	0.3013		0.3013		0		9.6258	0.06695		0.06695		0		12.6232	0		0		0
887	3.7071	10.9038	8.6587	0.2293	-0.05689	0.05689	2.363	0.4751	0		0	0.8033			7.3778	0.2301		0.2301		0		6.6284	0.3054		0.3054		0		9.6258	0.07113		0.07113		0		12.6232	0		0		0
888	3.7113	10.8469	8.6018	0.2278	0.2551	0.2551	2.9118	1.0239	0		0	0.8075			7.3778	0.2343		0.2343		0		6.6284	0.3096		0.3096		0		9.6258	0.07531		0.07531		0		12.6232	0		0		0
889	3.7155	11.102	8.8569	0.2346	0.1598	0.1598	2.5302	0.6423	0		0	0.8117			7.3778	0.2385		0.2385		0		6.6284	0.3138		0.3138		0		9.6258	0.0795		0.0795		0		12.6232	0		0		0
890	3.7197	11.2618	9.0167	0.2388	-0.1627	0.1627	2.5835	0.6956	0		0	0.8159			7.3778	0.2427		0.2427		0		6.6284	0.318		0.318		0		9.6258	0.08368		0.08368		0		12.6232	0		0		0
891	3.7238	11.0992	8.854	0.2345	0.1213	0.1213	2.5159	0.628	0		0	0.8201			7.3778	0.2469		0.2469		0		6.6284	0.3222		0.3222		0		9.6258	0.08787		0.08787		0		12.6232	0		0		0
892	3.728	11.2204	8.9753	0.2377	-0.1773	0.1773	2.5386	0.6507	0		0	0.8243			7.3778	0.251		0.251		0		6.6284	0.3264		0.3264		0		9.6258	0.09205		0.09205		0		12.6232	0		0		0
893	3.7322	11.0431	8.7979	0.233	0.1344	0.1344	2.5619	0.674	0		0	0.8285			7.3778	0.2552		0.2552		0		6.6284	0.3305		0.3305		0		9.6258	0.09623		0.09623		0		12.6232	0		0		0
894	3.7364	11.1775	8.9324	0.2366	0.2024	0.2024	2.2587	0.3708	0		0	0.8326			7.3778	0.2594		0.2594		0		6.6284	0.3347		0.3347		0		9.6258	0.1004		0.1004		0		12.6232	0		0		0
895	3.7406	11.3799	9.1348	0.242	0.08059	0.08059	2.4989	0.611	0		0	0.8368			7.3778	0.2636		0.2636		0		6.6284	0.3389		0.3389		0		9.6258	0.1046		0.1046		0		12.6232	0		0		0
896	3.7448	11.4605	9.2154	0.2441	0.1045	0.1045	2.8881	1.0002	0		0	0.841			7.3778	0.2678		0.2678		0		6.6284	0.3431		0.3431		0		9.6258	0.1088		0.1088		0		12.6232	0		0		0
897	3.749	11.565	9.3199	0.2469	-0.05738	0.05738	2.9099	1.022	0		0	0.8452			7.3778	0.272		0.272		0		6.6284	0.3473		0.3473		0		9.6258	0.113		0.113		0		12.6232	0		0		0
898	3.7531	11.5076	9.2625	0.2453	0.1241	0.1241	2.3858	0.4979	0		0	0.8494			7.3778	0.2762		0.2762		0		6.6284	0.3515		0.3515		0		9.6258	0.1172		0.1172		0		12.6232	0		0		0
899	3.7573	11.6317	9.3866	0.2486	0.1004	0.1004	2.4773	0.5894	0		0	0.8536			7.3778	0.2803		0.2803		0		6.6284	0.3556		0.3556		0		9.6258	0.1213		0.1213		0		12.6232	0		0		0
900	3.7615	11.7321	9.487	0.2513	0.03244	0.03244	2.4249	0.537	0		0	0.8577			7.3778	0.2845		0.2845		0		6.6284	0.3598		0.3598		0		9.6258	0.1255		0.1255		0		12.6232	0		0		0
901	3.7657	11.7645	9.5194	0.2521	-0.07898	0.07898	2.4609	0.573	0		0	0.8619			7.3778	0.2887		0.2887		0		6.6284	0.364		0.364		0		9.6258	0.1297		0.1297		0		12.6232	0		0		0
902	3.7699	11.6856	9.4404	0.2501	-0.03391	0.03391	2.2643	0.3764	0		0	0.8661			7.3778	0.2929		0.2929		0		6.6284	0.3682		0.3682		0		9.6258	0.1339		0.1339		0		12.6232	0		0		0
903	3.7741	11.6516	9.4065	0.2492	0.1768	0.1768	2.4305	0.5426	0		0	0.8703			7.3778	0.2971		0.2971		0		6.6284	0.3724		0.3724		0		9.6258	0.1381		0.1381		0		12.6232	0		0		0
904	3.7782	11.8285	9.5833	0.2538	0.1421	0.1421	3.1224	1.2345	0		0	0.8745			7.3778	0.3013		0.3013		0		6.6284	0.3766		0.3766		0		9.6258	0.1423		0.1423		0		12.6232	0		0		0
905	3.7824	11.9705	9.7254	0.2576	-0.01694	0.01694	2.8248	0.9369	0		0	0.8787			7.3778	0.3054		0.3054		0		6.6284	0.3808		0.3808		0		9.6258	0.1464		0.1464		0		12.6232	0		0		0
906	3.7866	11.9536	9.7084	0.2572	-0.1245	0.1245	2.3797	0.4918	0		0	0.8828			7.3778	0.3096		0.3096		0		6.6284	0.3849		0.3849		0		9.6258	0.1506		0.1506		0		12.6232	0		0		0
907	3.7908	11.8291	9.5839	0.2539	0.2007	0.2007	2.4499	0.562	0		0	0.887			7.3778	0.3138		0.3138		0		6.6284	0.3891		0.3891		0		9.6258	0.1548		0.1548		0		12.6232	0		0		0
908	3.795	12.0298	9.7846	0.2592	0.04261	0.04261	2.4561	0.5682	0		0	0.8912			7.3778	0.318		0.318		0		6.6284	0.3933		0.3933		0		9.6258	0.159		0.159		0		12.6232	0		0		0
909	3.7992	12.0724	9.8272	0.2603	0.1326	0.1326	2.4714	0.5835	0		0	0.8954			7.3778	0.3222		0.3222		0		6.6284	0.3975		0.3975		0		9.6258	0.1632		0.1632		0		12.6232	0		0		0
910	3.8033	12.2049	9.9598	0.2638	0.07628	0.07628	2.0882	0.2003	0		0	0.8996			7.3778	0.3264		0.3264		0		6.6284	0.4017		0.4017		0		9.6258	0.1674		0.1674		0		12.6232	0		0		0
911	3.8075	12.2812	10.0361	0.2658	-0.008029	0.008029	2.3049	0.417	0		0	0.9038			7.3778	0.3305		0.3305		0		6.6284	0.4059		0.4059		0		9.6258	0.1715		0.1715		0		12.6232	0		0		0
912	3.8117	12.2732	10.0281	0.2656	-0.00865	0.00865	2.3181	0.4302	0		0	0.9079			7.3778	0.3347		0.3347		0		6.6284	0.41		0.41		0		9.6258	0.1757		0.1757		0		12.6232	0		0		0
913	3.8159	12.2645	10.0194	0.2654	0.07715	0.07715	2.3652	0.4773	0		0	0.9121			7.3778	0.3389		0.3389		0		6.6284	0.4142		0.4142		0		9.6258	0.1799		0.1799		0		12.6232	0		0		0
914	3.8201	12.3417	10.0966	0.2674	0.03632	0.03632	2.8372	0.9493	0		0	0.9163			7.3778	0.3431		0.3431		0		6.6284	0.4184		0.4184		0		9.6258	0.1841		0.1841		0		12.6232	0		0		0
915	3.8243	12.378	10.1329	0.2684	0.08059	0.08059	2.8376	0.9497	0		0	0.9205			7.3778	0.3473		0.3473		0		6.6284	0.4226		0.4226		0		9.6258	0.1883		0.1883		0		12.6232	0		0		0
916	3.8285	12.4586	10.2135	0.2705	-0.1538	0.1538	2.3906	0.5027	0		0	0.9247			7.3778	0.3515		0.3515		0		6.6284	0.4268		0.4268		0		9.6258	0.1925		0.1925		0		12.6232	0		0		0
917	3.8326	12.3048	10.0597	0.2665	0.1797	0.1797	2.3634	0.4755	0		0	0.9289			7.3778	0.3556		0.3556		0		6.6284	0.431		0.431		0		9.6258	0.1967		0.1967		0		12.6232	0		0		0
918	3.8368	12.4845	10.2394	0.2712	0.0477	0.0477	2.0605	0.1726	0		0	0.9331			7.3778	0.3598		0.3598		0		6.6284	0.4351		0.4351		0		9.6258	0.2008		0.2008		0		12.6232	0		0		0
919	3.841	12.5322	10.2871	0.2725	0.107	0.107	2.2768	0.3889	0		0	0.9372			7.3778	0.364		0.364		0		6.6284	0.4393		0.4393		0		9.6258	0.205		0.205		0		12.6232	0		0		0
920	3.8452	12.6392	10.3941	0.2753	0.1639	0.1639	2.2887	0.4008	0		0	0.9414			7.3778	0.3682		0.3682		0		6.6284	0.4435		0.4435		0		9.6258	0.2092		0.2092		0		12.6232	0.004184		0.004184		0
921	3.8494	12.8031	10.558	0.2797	-0.095	0.095	2.43	0.5421	0		0	0.9456			7.3778	0.3724		0.3724		0		6.6284	0.4477		0.4477		0		9.6258	0.2134		0.2134		0		12.6232	0.008368		0.008368		0
922	3.8536	12.7081	10.463	0.2771	0.1759	0.1759	2.8015	0.9136	0		0	0.9498			7.3778	0.3766		0.3766		0		6.6284	0.4519		0.4519		0		9.6258	0.2176		0.2176		0		12.6232	0.01255		0.01255		0
923	3.8577	12.884	10.6389	0.2818	-0.1334	0.1334	2.7836	0.8957	0		0	0.954			7.3778	0.3808		0.3808		0		6.6284	0.4561		0.4561		0		9.6258	0.2218		0.2218		0		12.6232	0.01674		0.01674		0
924	3.8619	12.7506	10.5055	0.2783	0.1565	0.1565	2.2999	0.412	0		0	0.9582			7.3778	0.3849		0.3849		0		6.6284	0.4603		0.4603		0		9.6258	0.2259		0.2259		0		12.6232	0.02092		0.02092		0
925	3.8661	12.9072	10.662	0.2824	-0.08136	0.08136	2.3477	0.4598	0		0	0.9623			7.3778	0.3891		0.3891		0		6.6284	0.4644		0.4644		0		9.6258	0.2301		0.2301		0		12.6232	0.0251		0.0251		0
926	3.8703	12.8258	10.5807	0.2803	0.04372	0.04372	2.106	0.2181	0		0	0.9665			7.3778	0.3933		0.3933		0		6.6284	0.4686		0.4686		0		9.6258	0.2343		0.2343		0		12.6232	0.02929		0.02929		0
927	3.8745	12.8695	10.6244	0.2814	0.1648	0.1648	2.3512	0.4633	0		0	0.9707			7.3778	0.3975		0.3975		0		6.6284	0.4728		0.4728		0		9.6258	0.2385		0.2385		0		12.6232	0.03347		0.03347		0
928	3.8787	13.0343	10.7892	0.2858	-0.0755	0.0755	2.3052	0.4173	0		0	0.9749			7.3778	0.4017		0.4017		0		6.6284	0.477		0.477		0		9.6258	0.2427		0.2427		0		12.6232	0.03766		0.03766		0
929	3.8828	12.9588	10.7137	0.2838	0.2232	0.2232	2.3629	0.475	0		0	0.9791			7.3778	0.4059		0.4059		0		6.6284	0.4812		0.4812		0		9.6258	0.2469		0.2469		0		12.6232	0.04184		0.04184		0
930	3.887	13.1821	10.9369	0.2897	-0.07222	0.07222	2.791	0.9031	0		0	0.9833			7.3778	0.41		0.41		0		6.6284	0.4854		0.4854		0		9.6258	0.251		0.251		0		12.6232	0.04603		0.04603		0
931	3.8912	13.1099	10.8647	0.2878	0.03309	0.03309	2.8071	0.9192	0		0	0.9874			7.3778	0.4142		0.4142		0		6.6284	0.4895		0.4895		0		9.6258	0.2552		0.2552		0		12.6232	0.05021		0.05021		0
932	3.8954	13.1429	10.8978	0.2887	0.1092	0.1092	2.3557	0.4678	0		0	0.9916			7.3778	0.4184		0.4184		0		6.6284	0.4937		0.4937		0		9.6258	0.2594		0.2594		0		12.6232	0.05439		0.05439		0
933	3.8996	13.2522	11.007	0.2915	-0.1001	0.1001	2.4132	0.5253	0		0	0.9958			7.3778	0.4226		0.4226		0		6.6284	0.4979		0.4979		0		9.6258	0.2636		0.2636		0		12.6232	0.05858		0.05858		0
934	3.9038	13.1521	10.9069	0.2889	0.09605	0.09605	2.172	0.2841	0		0	1			7.3778	0.4268		0.4268		0		6.6284	0.5021		0.5021		0		9.6258	0.2678		0.2678		0		12.6232	0.06276		0.06276		0
935	3.9079	13.2481	11.003	0.2914	-0.02455	0.02455	2.3281	0.4402	0		0	1.0042			7.3778	0.431		0.431		0		6.6284	0.5063		0.5063		0		9.6258	0.272		0.272		0		12.6232	0.06695		0.06695		0
936	3.9121	13.2236	10.9784	0.2908	0.02326	0.02326	2.293	0.4051	0		0	1.0084			7.3778	0.4351		0.4351		0		6.6284	0.5105		0.5105		0		9.6258	0.2762		0.2762		0		12.6232	0.07113		0.07113		0
937	3.9163	13.2468	11.0017	0.2914	0.1257	0.1257	2.7627	0.8748	0		0	1.0126			7.3778	0.4393		0.4393		0		6.6284	0.5146		0.5146		0		9.6258	0.2803		0.2803		0		12.6232	0.07531		0.07531		0
938	3.9205	13.3726	11.1274	0.2947	-0.2003	0.2003	2.8716	0.9837	41	7.4935	0	1.0167		7	7.3778	0.4435		0	0.4393	0.004184		6.6284	0.5188		0	0.5146	0.004184		9.6258	0.2845		0	0.2803	0.004184		12.6232	0.0795		0	0.07531	0.004184
939	3.9247	13.1722	10.9271	0.2894	-0.04215	0.04215	2.289	0.4011	0		0	0.004184			7.3778	0.4477		0		0.008368		6.6284	0.523		0		0.008368		9.6258	0.2887		0		0.008368		12.6232	0.08368		0		0.008368
940	3.9289	13.1301	10.885	0.2883	-0.2185	0.2185	2.3318	0.4439	0		0	0.008368			7.3778	0.4519		0		0.01255		6.6284	0.5272		0		0.01255		9.6258	0.2929		0		0.01255		12.6232	0.08787		0		0.01255
941	3.9331	12.9116	10.6665	0.2825	0.1643	0.1643	2.3312	0.4433	0		0	0.01255			7.3778	0.4561		0		0.01674		6.6284	0.5314		0		0.01674		9.6258	0.2971		0		0.01674		12.6232	0.09205		0		0.01674
942	3.9372	13.076	10.8308	0.2869	-0.1672	0.1672	2.0325	0.1446	0		0	0.01674			7.3778	0.4603		0		0.02092		6.6284	0.5356		0		0.02092		9.6258	0.3013		0		0.02092		12.6232	0.09623		0		0.02092
943	3.9414	12.9088	10.6636	0.2825	-0.1089	0.1089	2.2561	0.3682	0		0	0.02092			7.3778	0.4644		0		0.0251		6.6284	0.5397		0		0.0251		9.6258	0.3054		0		0.0251		12.6232	0.1004		0		0.0251
944	3.9456	12.7999	10.5548	0.2796	-0.2609	0.2609	2.8281	0.9402	0		0	0.0251			7.3778	0.4686		0		0.02929		6.6284	0.5439		0		0.02929		9.6258	0.3096		0		0.02929		12.6232	0.1046		0		0.02929
945	3.9498	12.539	10.2939	0.2727	-0.3277	0.3277	2.8635	0.9756	0		0	0.02929			7.3778	0.4728		0		0.03347		6.6284	0.5481		0		0.03347		9.6258	0.3138		0		0.03347		12.6232	0	0.1046	0		0	0.02929
946	3.954	12.2114	9.9662	0.264	-0.1336	0.1336	2.3789	0.491	0		0	0.03347			7.3778	0.477		0		0.03766		6.6284	0.5523		0		0.03766		9.6258	0.318		0		0.03766		12.6232	0		0		0
947	3.9582	12.0777	9.8326	0.2604	-0.2762	0.2762	2.438	0.5501	0		0	0.03766			7.3778	0.4812		0		0.04184		6.6284	0.5565		0		0.04184		9.6258	0.3222		0		0.04184		12.6232	0		0		0
948	3.9623	11.8016	9.5565	0.2531	-0.2592	0.2592	2.5414	0.6535	0		0	0.04184			7.3778	0.4854		0		0.04603		6.6284	0.5607		0		0.04603		9.6258	0.3264		0		0.04603		12.6232	0		0		0
949	3.9665	11.5424	9.2973	0.2463	-0.3786	0.3786	2.5919	0.704	0		0	0.04603			7.3778	0.4895		0		0.05021		6.6284	0.5649		0		0.05021		9.6258	0.3305		0		0.05021		12.6232	0		0		0
950	3.9707	11.1638	8.9187	0.2362	-0.6396	0.6396	2.4458	0.5579	0		0	0.05021			7.3778	0.4937		0		0.05439		6.6284	0.569		0		0.05439		9.6258	0.3347		0		0.05439		12.6232	0		0		0
951	3.9749	10.5242	8.2791	0.2193	-0.1702	0.1702	2.4051	0.5172	0		0	0.05439			7.3778	0.4979		0		0.05858		6.6284	0.5732		0		0.05858		9.6258	0.3389		0		0.05858		12.6232	0		0		0
952	3.9791	10.3541	8.1089	0.2148	-0.3687	0.3687	2.5925	0.7046	0		0	0.05858			7.3778	0.5021		0		0.06276		6.6284	0.5774		0		0.06276		9.6258	0.3431		0		0.06276		12.6232	0		0		0
953	3.9833	9.9854	7.7402	0.205	0.04782	0.04782	2.9188	1.0309	0		0	0.06276			7.3778	0.5063		0		0.06695		6.6284	0.5816		0		0.06695		9.6258	0.3473		0		0.06695		12.6232	0		0		0
954	3.9874	10.0332	7.7881	0.2063	-0.5665	0.5665	3.0479	1.16	0		0	0.06695			7.3778	0.5105		0		0.07113		6.6284	0.5858		0		0.07113		9.6258	0.3515		0		0.07113		12.6232	0		0		0
955	3.9916	9.4666	7.2215	0.1913	-0.2876	0.2876	2.5917	0.7038	0		0	0.07113			7.3778	0.5146		0		0.07531		6.6284	0.59		0		0.07531		9.6258	0	0.3515	0		0	0.07113	12.6232	0		0		0
956	3.9958	9.179	6.9339	0.1837	-0.2138	0.2138	3.0501	1.1622	0		0	0.07531			7.3778	0.5188		0		0.0795		6.6284	0.5941		0		0.0795		9.6258	0		0		0		12.6232	0		0		0
957	4	8.9652	6.7201	0.178	0.02491	0.02491	3.4602	1.5723	0		0	0.0795			7.3778	0.523		0		0.08368		6.6284	0.5983		0		0.08368		9.6258	0		0		0		12.6232	0		0		0
958	4.0042	8.9901	6.745	0.1787	-0.2501	0.2501	2.4804	0.5925	0		0	0.08368			7.3778	0.5272		0		0.08787		6.6284	0.6025		0		0.08787		9.6258	0		0		0		12.6232	0		0		0
959	4.0084	8.74	6.4949	0.172	-0.1676	0.1676	2.5834	0.6955	0		0	0.08787			7.3778	0.5314		0		0.09205		6.6284	0.6067		0		0.09205		9.6258	0		0		0		12.6232	0		0		0
960	4.0126	8.5724	6.3273	0.1676	-0.4174	0.4174	2.6636	0.7757	0		0	0.09205			7.3778	0.5356		0		0.09623		6.6284	0.6109		0		0.09623		9.6258	0		0		0		12.6232	0		0		0
961	4.0167	8.1551	5.9099	0.1565	-0.1905	0.1905	2.6052	0.7173	0		0	0.09623			7.3778	0.5397		0		0.1004		6.6284	0.6151		0		0.1004		9.6258	0		0		0		12.6232	0		0		0
962	4.0209	7.9646	5.7195	0.1515	-0.1625	0.1625	2.5779	0.69	0		0	0.1004			7.3778	0.5439		0		0.1046		6.6284	0.6192		0		0.1046		9.6258	0		0		0		12.6232	0		0		0
963	4.0251	7.8021	5.557	0.1472	0.1346	0.1346	2.9839	1.096	0		0	0.1046			7.3778	0.5481		0		0.1088		6.6284	0.6234		0		0.1088		9.6258	0		0		0		12.6232	0		0		0
964	4.0293	7.9367	5.6916	0.1508	-0.3643	0.3643	3.0223	1.1344	0		0	0.1088			7.3778	0.5523		0		0.113		6.6284	0.6276		0		0.113		9.6258	0		0		0		12.6232	0		0		0
965	4.0335	7.5725	5.3273	0.1411	0.03747	0.03747	2.6425	0.7546	0		0	0.113			7.3778	0.5565		0		0.1172		6.6284	0.6318		0		0.1172		9.6258	0		0		0		12.6232	0		0		0
966	4.0377	7.6099	5.3648	0.1421	-0.358	0.358	2.49	0.6021	0		0	0.1172			7.3778	0.5607		0		0.1213		6.6284	0.636		0		0.1213		9.6258	0		0		0		12.6232	0		0		0
967	4.0418	7.252	5.0068	0.1326	-0.01001	0.01001	2.5376	0.6497	0		0	0.1213			7.3778	0	0.5607	0		0	0.1213	6.6284	0.6402		0		0.1255		9.6258	0		0		0		12.6232	0		0		0
968	4.046	7.2419	4.9968	0.1324	-0.311	0.311	2.6889	0.801	0		0	0.1255			7.3778	0		0		0		6.6284	0.6444		0		0.1297		9.6258	0		0		0		12.6232	0		0		0
969	4.0502	6.9309	4.6858	0.1241	-0.01322	0.01322	2.6306	0.7427	0		0	0.1297			7.3778	0		0		0		6.6284	0.6485		0		0.1339		9.6258	0		0		0		12.6232	0		0		0
970	4.0544	6.9177	4.6726	0.1238	0.02516	0.02516	2.5783	0.6904	0		0	0.1339			7.3778	0		0		0		6.6284	0.6527		0		0.1381		9.6258	0		0		0		12.6232	0		0		0
971	4.0586	6.9429	4.6978	0.1244	-0.1282	0.1282	2.4592	0.5713	0		0	0.1381			7.3778	0		0		0		6.6284	0.6569		0		0.1423		9.6258	0		0		0		12.6232	0		0		0
972	4.0628	6.8147	4.5695	0.121	0.01723	0.01723	2.618	0.7301	0		0	0.1423			7.3778	0		0		0		6.6284	0.6611		0		0.1464		9.6258	0		0		0		12.6232	0		0		0
973	4.0669	6.8319	4.5868	0.1215	-0.04696	0.04696	2.4364	0.5485	0		0	0.1464			7.3778	0		0		0		6.6284	0.6653		0		0.1506		9.6258	0		0		0		12.6232	0		0		0
974	4.0711	6.7849	4.5398	0.1202	-0.03817	0.03817	2.7582	0.8703	0		0	0.1506			7.3778	0		0		0		6.6284	0.6695		0		0.1548		9.6258	0		0		0		12.6232	0		0		0
975	4.0753	6.7468	4.5016	0.1192	-0.02259	0.02259	2.9007	1.0128	0		0	0.1548			7.3778	0		0		0		6.6284	0.6736		0		0.159		9.6258	0		0		0		12.6232	0		0		0
976	4.0795	6.7242	4.479	0.1186	-0.0879	0.0879	2.5895	0.7016	0		0	0.159			7.3778	0		0		0		6.6284	0.6778		0		0.1632		9.6258	0		0		0		12.6232	0		0		0
977	4.0837	6.6363	4.3911	0.1163	0.1148	0.1148	2.5831	0.6952	0		0	0.1632			7.3778	0		0		0		6.6284	0.682		0		0.1674		9.6258	0		0		0		12.6232	0		0		0
978	4.0879	6.7511	4.506	0.1194	-0.1666	0.1666	2.5267	0.6388	0		0	0.1674			7.3778	0		0		0		6.6284	0.6862		0		0.1715		9.6258	0		0		0		12.6232	0		0		0
979	4.0921	6.5845	4.3394	0.1149	0.1836	0.1836	2.5237	0.6358	0		0	0.1715			7.3778	0		0		0		6.6284	0	0.6862	0		0	0.1715	9.6258	0		0		0		12.6232	0		0		0
980	4.0962	6.7682	4.523	0.1198	-0.1906	0.1906	2.5745	0.6866	0		0	0.1757			7.3778	0		0		0		6.6284	0		0		0		9.6258	0		0		0		12.6232	0		0		0
981	4.1004	6.5775	4.3324	0.1148	0.1403	0.1403	2.6044	0.7165	0		0	0.1799			7.3778	0		0		0		6.6284	0		0		0		9.6258	0		0		0		12.6232	0		0		0
982	4.1046	6.7178	4.4727	0.1185	-0.2923	0.2923	2.4947	0.6068	0		0	0.1841			7.3778	0		0		0		6.6284	0		0		0		9.6258	0		0		0		12.6232	0		0		0
983	4.1088	6.4255	4.1804	0.1107	-0.084	0.084	2.4358	0.5479	0		0	0.1883			7.3778	0		0		0		6.6284	0		0		0		9.6258	0		0		0		12.6232	0		0		0
984	4.113	6.3415	4.0963	0.1085	-0.07765	0.07765	2.5623	0.6744	0		0	0.1925			7.3778	0		0		0		6.6284	0		0		0		9.6258	0		0		0		12.6232	0		0		0
985	4.1172	6.2638	4.0187	0.1064	0.07155	0.07155	2.5374	0.6495	0		0	0.1967			7.3778	0		0		0		6.6284	0		0		0		9.6258	0		0		0		12.6232	0		0		0
986	4.1213	6.3354	4.0902	0.1083	0.09447	0.09447	2.9012	1.0133	0		0	0.2008			7.3778	0		0		0		6.6284	0		0		0		9.6258	0		0		0		12.6232	0		0		0
987	4.1255	6.4298	4.1847	0.1108	-0.105	0.105	2.9126	1.0247	0		0	0.205			7.3778	0		0		0		6.6284	0		0		0		9.6258	0		0		0		12.6232	0		0		0
988	4.1297	6.3249	4.0797	0.1081	-0.09599	0.09599	2.4538	0.5659	0		0	0.2092			7.3778	0		0		0		6.6284	0		0		0		9.6258	0		0		0		12.6232	0		0		0
989	4.1339	6.2289	3.9838	0.1055	0.2491	0.2491	2.5837	0.6958	0		0	0.2134			7.3778	0		0		0		6.6284	0		0		0		9.6258	0		0		0		12.6232	0		0		0
990	4.1381	6.4779	4.2328	0.1121	-0.0004479	0.0004479	2.2025	0.3146	0		0	0.2176			7.3778	0		0		0		6.6284	0		0		0		9.6258	0		0		0		12.6232	0		0		0
991	4.1423	6.4775	4.2324	0.1121	0.2133	0.2133	2.3548	0.4669	0		0	0.2218			7.3778	0		0		0		6.6284	0		0		0		9.6258	0		0		0		12.6232	0		0		0
992	4.1464	6.6907	4.4456	0.1178	-0.3046	0.3046	2.4679	0.58	0		0	0.2259			7.3778	0		0		0		6.6284	0		0		0		9.6258	0		0		0		12.6232	0		0		0
993	4.1506	6.3861	4.141	0.1097	-0.2139	0.2139	2.4081	0.5202	0		0	0.2301			7.3778	0		0		0		6.6284	0		0		0		9.6258	0		0		0		12.6232	0		0		0
994	4.1548	6.1722	3.9271	0.104	-0.02058	0.02058	2.7259	0.838	0		0	0.2343			7.3778	0		0		0		6.6284	0		0		0		9.6258	0		0		0		12.6232	0		0		0
995	4.159	6.1517	3.9065	0.1035	-0.06052	0.06052	2.5068	0.6189	0		0	0.2385			7.3778	0		0		0		6.6284	0		0		0		9.6258	0		0		0		12.6232	0		0		0
996	4.1632	6.0911	3.846	0.1019	0.0821	0.0821	2.4349	0.547	0		0	0.2427			7.3778	0		0		0		6.6284	0		0		0		9.6258	0		0		0		12.6232	0		0		0
997	4.1674	6.1733	3.9281	0.104	0.2077	0.2077	2.5051	0.6172	0		0	0.2469			7.3778	0		0		0		6.6284	0		0		0		9.6258	0		0		0		12.6232	0		0		0
998	4.1715	6.381	4.1358	0.1095	-0.3396	0.3396	3.1875	1.2996	0		0	0.251			7.3778	0		0		0		6.6284	0		0		0		9.6258	0		0		0		12.6232	0		0		0
999	4.1757	6.0414	3.7962	0.1006	0.08982	0.08982	3.0342	1.1463	0		0	0.2552			7.3778	0		0		0		6.6284	0		0		0		9.6258	0		0		0		12.6232	0		0		0
1000	4.1799	6.1312	3.886	0.1029	0.05216	0.05216	2.9298	1.0419	0		0	0.2594			7.3778	0		0		0		6.6284	0		0		0		9.6258	0		0		0		12.6232	0		0		0
1001	4.1841	6.1833	3.9382	0.1043	-0.06679	0.06679	2.4979	0.61	0		0	0.2636			7.3778	0		0		0		6.6284	0		0		0		9.6258	0		0		0		12.6232	0		0		0
1002	4.1883	6.1165	3.8714	0.1025	0.531	0.531	2.6643	0.7764	0		0	0.2678			7.3778	0		0		0		6.6284	0		0		0		9.6258	0		0		0		12.6232	0		0		0
1003	4.1925	6.6475	4.4024	0.1166	-0.3361	0.3361	3.2156	1.3277	0		0	0.272			7.3778	0		0		0		6.6284	0		0		0		9.6258	0		0		0		12.6232	0		0		0
1004	4.1967	6.3115	4.0663	0.1077	-0.5107	0.5107	2.9411	1.0532	0		0	0.2762			7.3778	0		0		0		6.6284	0		0		0		9.6258	0		0		0		12.6232	0		0		0
1005	4.2008	5.8008	3.5557	0.09418	0.4601	0.4601	3.268	1.3801	0		0	0.2803			7.3778	0		0		0		6.6284	0		0		0		9.6258	0		0		0		12.6232	0		0		0
1006	4.205	6.2608	4.0157	0.1064	-0.4319	0.4319	2.7842	0.8963	0		0	0.2845			7.3778	0		0		0		6.6284	0		0		0		9.6258	0		0		0		12.6232	0		0		0
1007	4.2092	5.829	3.5838	0.09493	0.2103	0.2103	2.5866	0.6987	0		0	0.2887			7.3778	0		0		0		6.6284	0		0		0		9.6258	0		0		0		12.6232	0		0		0
1008	4.2134	6.0393	3.7942	0.1005	-0.02129	0.02129	2.5517	0.6638	0		0	0.2929			7.3778	0		0		0		6.6284	0		0		0		9.6258	0		0		0		12.6232	0		0		0
1009	4.2176	6.018	3.7729	0.09993	-0.03577	0.03577	3.0477	1.1598	0		0	0.2971			7.3778	0		0		0		6.6284	0		0		0		9.6258	0		0		0		12.6232	0		0		0
1010	4.2218	5.9822	3.7371	0.09899	-0.06267	0.06267	2.6292	0.7413	0		0	0.3013			7.3778	0		0		0		6.6284	0		0		0		9.6258	0		0		0		12.6232	0		0		0
1011	4.2259	5.9195	3.6744	0.09733	0.4277	0.4277	2.9301	1.0422	0		0	0.3054			7.3778	0		0		0		6.6284	0		0		0		9.6258	0		0		0		12.6232	0		0		0
1012	4.2301	6.3473	4.1021	0.1087	-0.3828	0.3828	2.9103	1.0224	0		0	0.3096			7.3778	0		0		0		6.6284	0		0		0		9.6258	0		0		0		12.6232	0		0		0
1013	4.2343	5.9645	3.7193	0.09852	0.3618	0.3618	2.4989	0.611	0		0	0.3138			7.3778	0		0		0		6.6284	0		0		0		9.6258	0		0		0		12.6232	0		0		0
1014	4.2385	6.3262	4.0811	0.1081	-0.2614	0.2614	2.3564	0.4685	0		0	0.318			7.3778	0		0		0		6.6284	0		0		0		9.6258	0		0		0		12.6232	0		0		0
1015	4.2427	6.0649	3.8197	0.1012	-0.05734	0.05734	2.4752	0.5873	0		0	0.3222			7.3778	0		0		0		6.6284	0		0		0		9.6258	0		0		0		12.6232	0		0		0
1016	4.2469	6.0075	3.7624	0.09966	-0.1385	0.1385	2.6132	0.7253	0		0	0.3264			7.3778	0		0		0		6.6284	0		0		0		9.6258	0		0		0		12.6232	0		0		0
1017	4.251	5.869	3.6239	0.09599	-0.09686	0.09686	2.4591	0.5712	0		0	0.3305			7.3778	0		0		0		6.6284	0		0		0		9.6258	0		0		0		12.6232	0		0		0
1018	4.2552	5.7722	3.527	0.09342	-0.2014	0.2014	2.4405	0.5526	0		0	0.3347			7.3778	0		0		0		6.6284	0		0		0		9.6258	0		0		0		12.6232	0		0		0
1019	4.2594	5.5708	3.3256	0.08809	0.5652	0.5652	2.8471	0.9592	0		0	0.3389			7.3778	0		0		0		6.6284	0		0		0		9.6258	0		0		0		12.6232	0		0		0
1020	4.2636	6.136	3.8908	0.1031	0.0473	0.0473	2.3722	0.4843	0		0	0.3431			7.3778	0		0		0		6.6284	0		0		0		9.6258	0		0		0		12.6232	0		0		0
1021	4.2678	6.1833	3.9381	0.1043	-0.2445	0.2445	2.4306	0.5427	0		0	0.3473			7.3778	0		0		0		6.6284	0		0		0		9.6258	0		0		0		12.6232	0		0		0
1022	4.272	5.9388	3.6937	0.09784	-0.3748	0.3748	3.2675	1.3796	0		0	0.3515			7.3778	0		0		0		6.6284	0		0		0		9.6258	0		0		0		12.6232	0		0		0
1023	4.2762	5.564	3.3189	0.08791	0.0593	0.0593	2.7885	0.9006	0		41	0.3556			7.3778	0		0		0		6.6284	0		0		0		9.6258	0		0		0		12.6232	0		0		0
1024	4.2803	5.6233	3.3782	0.08948	0.1139	0.1139	3.8202	1.9323	0		0	0.3598			7.0657	0		0		0		6.3149	0		0		0		9.3181	0		0		0		12.3214	0		0		0
1025	4.2845	5.7373	3.4921	0.0925	1.2891	1.2891	4.0028	2.1149	0		0	0.364			7.0657	0		0		0		6.3149	0		0		0		9.3181	0		0		0		12.3214	0		0		0
1026	4.2887	7.0263	4.7812	0.1266	0.385	0.385	3.0374	1.1495	0		0	0.3682			7.0657	0		0		0		6.3149	0		0		0		9.3181	0		0		0		12.3214	0		0		0
1027	4.2929	7.4113	5.1662	0.1368	-0.2093	0.2093	2.9705	1.0826	0		0	0.3724			7.0657	0		0		0		6.3149	0		0		0		9.3181	0		0		0		12.3214	0		0		0
1028	4.2971	7.202	4.9569	0.1313	-1.2625	1.2625	3.4308	1.5429	0		0	0.3766			7.0657	0		0		0		6.3149	0		0		0		9.3181	0		0		0		12.3214	0		0		0
1029	4.3013	5.9395	3.6944	0.09786	-0.3287	0.3287	3.5965	1.7086	0		0	0.3808			7.0657	0		0		0		6.3149	0		0		0		9.3181	0		0		0		12.3214	0		0		0
1030	4.3054	5.6109	3.3657	0.08915	0.03402	0.03402	2.6782	0.7903	0		0	0.3849			7.0657	0		0		0		6.3149	0		0		0		9.3181	0		0		0		12.3214	0		0		0
1031	4.3096	5.6449	3.3998	0.09005	0.4663	0.4663	2.9838	1.0959	0		0	0.3891			7.0657	0		0		0		6.3149	0		0		0		9.3181	0		0		0		12.3214	0		0		0
1032	4.3138	6.1112	3.866	0.1024	-0.02906	0.02906	2.4524	0.5645	0		0	0.3933			7.0657	0		0		0		6.3149	0		0		0		9.3181	0		0		0		12.3214	0		0		0
1033	4.318	6.0821	3.837	0.1016	-0.3996	0.3996	3.1648	1.2769	0		0	0.3975			7.0657	0		0		0		6.3149	0		0		0		9.3181	0		0		0		12.3214	0		0		0
1034	4.3222	5.6825	3.4374	0.09105	-0.0575	0.0575	3.1092	1.2213	0		0	0.4017			7.0657	0		0		0		6.3149	0		0		0		9.3181	0		0		0		12.3214	0		0		0
1035	4.3264	5.625	3.3799	0.08952	0.1973	0.1973	3.2414	1.3535	0		0	0.4059			7.0657	0		0		0		6.3149	0		0		0		9.3181	0		0		0		12.3214	0		0		0
1036	4.3305	5.8223	3.5772	0.09475	0.4609	0.4609	3.1106	1.2227	0		0	0.41			7.0657	0		0		0		6.3149	0		0		0		9.3181	0		0		0		12.3214	0		0		0
1037	4.3347	6.2832	4.0381	0.107	0.4052	0.4052	3.2082	1.3203	0		0	0.4142			7.0657	0		0		0		6.3149	0		0		0		9.3181	0		0		0		12.3214	0		0		0
1038	4.3389	6.6884	4.4433	0.1177	0.02359	0.02359	2.995	1.1071	0		0	0.4184			7.0657	0		0		0		6.3149	0		0		0		9.3181	0		0		0		12.3214	0		0		0
1039	4.3431	6.712	4.4669	0.1183	-0.5869	0.5869	3.3658	1.4779	0		0	0.4226			7.0657	0		0		0		6.3149	0		0		0		9.3181	0		0		0		12.3214	0		0		0
1040	4.3473	6.125	3.8799	0.1028	-0.3415	0.3415	2.8387	0.9508	0		0	0.4268			7.0657	0		0		0		6.3149	0		0		0		9.3181	0		0		0		12.3214	0		0		0
1041	4.3515	5.7835	3.5384	0.09372	0.5128	0.5128	2.9688	1.0809	0		0	0.431			7.0657	0		0		0		6.3149	0		0		0		9.3181	0		0		0		12.3214	0		0		0
1042	4.3556	6.2963	4.0512	0.1073	-0.001811	0.001811	2.6105	0.7226	0		0	0.4351			7.0657	0		0		0		6.3149	0		0		0		9.3181	0		0		0		12.3214	0		0		0
1043	4.3598	6.2945	4.0494	0.1073	-0.383	0.383	2.6501	0.7622	0		0	0.4393			7.0657	0		0		0		6.3149	0		0		0		9.3181	0		0		0		12.3214	0		0		0
1044	4.364	5.9115	3.6664	0.09711	-0.121	0.121	2.9215	1.0336	0		0	0.4435			7.0657	0		0		0		6.3149	0		0		0		9.3181	0		0		0		12.3214	0		0		0
1045	4.3682	5.7904	3.5453	0.09391	0.04533	0.04533	2.3213	0.4334	0		0	0.4477			7.0657	0		0		0		6.3149	0		0		0		9.3181	0		0		0		12.3214	0		0		0
1046	4.3724	5.8358	3.5907	0.09511	0.3533	0.3533	3.0348	1.1469	0		0	0.4519			7.0657	0		0		0		6.3149	0		0		0		9.3181	0		0		0		12.3214	0		0		0
1047	4.3766	6.1891	3.944	0.1045	0.672	0.672	2.8801	0.9922	0		0	0.4561			7.0657	0		0		0		6.3149	0		0		0		9.3181	0		0		0		12.3214	0		0		0
1048	4.3808	6.8611	4.616	0.1223	-0.1605	0.1605	2.9096	1.0217	0		0	0.4603			7.0657	0		0		0		6.3149	0		0		0		9.3181	0		0		0		12.3214	0		0		0
1049	4.3849	6.7006	4.4555	0.118	0.5817	0.5817	3.2698	1.3819	0		0	0.4644			7.0657	0		0		0		6.3149	0		0		0		9.3181	0		0		0		12.3214	0		0		0
1050	4.3891	7.2823	5.0372	0.1334	-1.0933	1.0933	3.6715	1.7836	0		0	0.4686			7.0657	0		0		0		6.3149	0		0		0		9.3181	0		0		0		12.3214	0		0		0
1051	4.3933	6.189	3.9439	0.1045	-0.1441	0.1441	2.692	0.8041	0		0	0.4728			7.0657	0		0		0		6.3149	0		0		0		9.3181	0		0		0		12.3214	0		0		0
1052	4.3975	6.0449	3.7998	0.1006	0.1029	0.1029	2.7139	0.826	0		0	0.477			7.0657	0		0		0		6.3149	0		0		0		9.3181	0		0		0		12.3214	0		0		0
1053	4.4017	6.1478	3.9026	0.1034	0.3184	0.3184	2.8997	1.0118	0		0	0.4812			7.0657	0		0		0		6.3149	0		0		0		9.3181	0		0		0		12.3214	0		0		0
1054	4.4059	6.4662	4.2211	0.1118	0.007679	0.007679	2.0159	0.128	0		0	0.4854			7.0657	0		0		0		6.3149	0		0		0		9.3181	0		0		0		12.3214	0		0		0
1055	4.41	6.4739	4.2288	0.112	-0.0115	0.0115	2.3476	0.4597	0		0	0.4895			7.0657	0		0		0		6.3149	0		0		0		9.3181	0		0		0		12.3214	0		0		0
1056	4.4142	6.4624	4.2173	0.1117	-0.1758	0.1758	2.5551	0.6672	0		0	0.4937			7.0657	0		0		0		6.3149	0		0		0		9.3181	0		0		0		12.3214	0		0		0
1057	4.4184	6.2865	4.0414	0.107	0.2756	0.2756	2.5806	0.6927	0		0	0.4979			7.0657	0		0		0		6.3149	0		0		0		9.3181	0		0		0		12.3214	0		0		0
1058	4.4226	6.5621	4.317	0.1143	0.1866	0.1866	2.4513	0.5634	0		0	0.5021			7.0657	0		0		0		6.3149	0.004184		0.004184		0		9.3181	0		0		0		12.3214	0		0		0
1059	4.4268	6.7487	4.5036	0.1193	-0.06595	0.06595	3.0328	1.1449	0		0	0.5063			7.0657	0		0		0		6.3149	0.008368		0.008368		0		9.3181	0		0		0		12.3214	0		0		0
1060	4.431	6.6828	4.4376	0.1175	-0.07195	0.07195	2.9327	1.0448	0		0	0.5105			7.0657	0		0		0		6.3149	0.01255		0.01255		0		9.3181	0		0		0		12.3214	0		0		0
1061	4.4351	6.6108	4.3657	0.1156	0.142	0.142	2.4755	0.5876	0		0	0.5146			7.0657	0		0		0		6.3149	0.01674		0.01674		0		9.3181	0		0		0		12.3214	0		0		0
1062	4.4393	6.7528	4.5077	0.1194	-0.03136	0.03136	2.386	0.4981	0		0	0.5188			7.0657	0		0		0		6.3149	0.02092		0.02092		0		9.3181	0		0		0		12.3214	0		0		0
1063	4.4435	6.7214	4.4763	0.1186	0.3471	0.3471	2.7958	0.9079	0		0	0.523			7.0657	0		0		0		6.3149	0.0251		0.0251		0		9.3181	0		0		0		12.3214	0		0		0
1064	4.4477	7.0686	4.8235	0.1278	0.5054	0.5054	2.6971	0.8092	0		0	0.5272			7.0657	0		0		0		6.3149	0.02929		0.02929		0		9.3181	0		0		0		12.3214	0		0		0
1065	4.4519	7.5739	5.3288	0.1411	-0.1565	0.1565	2.4575	0.5696	0		0	0.5314			7.0657	0		0		0		6.3149	0.03347		0.03347		0		9.3181	0		0		0		12.3214	0		0		0
1066	4.4561	7.4175	5.1723	0.137	-0.5139	0.5139	3.0036	1.1157	0		0	0.5356			7.0657	0		0		0		6.3149	0.03766		0.03766		0		9.3181	0		0		0		12.3214	0		0		0
1067	4.4603	6.9036	4.6585	0.1234	0.3547	0.3547	3.0086	1.1207	0		0	0.5397			7.0657	0		0		0		6.3149	0.04184		0.04184		0		9.3181	0		0		0		12.3214	0		0		0
1068	4.4644	7.2583	5.0132	0.1328	0.1756	0.1756	3.0401	1.1522	0		0	0.5439			7.0657	0.004184		0.004184		0		6.3149	0.04603		0.04603		0		9.3181	0		0		0		12.3214	0		0		0
1069	4.4686	7.4339	5.1888	0.1374	-0.1263	0.1263	2.5878	0.6999	0		0	0.5481			7.0657	0.008368		0.008368		0		6.3149	0.05021		0.05021		0		9.3181	0		0		0		12.3214	0		0		0
1070	4.4728	7.3076	5.0625	0.1341	-0.237	0.237	2.437	0.5491	0		0	0.5523			7.0657	0.01255		0.01255		0		6.3149	0.05439		0.05439		0		9.3181	0		0		0		12.3214	0		0		0
1071	4.477	7.0706	4.8255	0.1278	0.2536	0.2536	2.569	0.6811	0		0	0.5565			7.0657	0.01674		0.01674		0		6.3149	0.05858		0.05858		0		9.3181	0		0		0		12.3214	0		0		0
1072	4.4812	7.3241	5.079	0.1345	0.01937	0.01937	2.6738	0.7859	0		0	0.5607			7.0657	0.02092		0.02092		0		6.3149	0.06276		0.06276		0		9.3181	0		0		0		12.3214	0		0		0
1073	4.4854	7.3435	5.0984	0.135	0.3089	0.3089	2.6351	0.7472	0		0	0.5649			7.0657	0.0251		0.0251		0		6.3149	0.06695		0.06695		0		9.3181	0		0		0		12.3214	0		0		0
1074	4.4895	7.6524	5.4073	0.1432	-0.1536	0.1536	2.6378	0.7499	0		0	0.569			7.0657	0.02929		0.02929		0		6.3149	0.07113		0.07113		0		9.3181	0		0		0		12.3214	0		0		0
1075	4.4937	7.4988	5.2537	0.1392	0.1438	0.1438	2.5604	0.6725	0		0	0.5732			7.0657	0.03347		0.03347		0		6.3149	0.07531		0.07531		0		9.3181	0		0		0		12.3214	0		0		0
1076	4.4979	7.6426	5.3974	0.143	0.1732	0.1732	2.9058	1.0179	0		0	0.5774			7.0657	0.03766		0.03766		0		6.3149	0.0795		0.0795		0		9.3181	0		0		0		12.3214	0		0		0
1077	4.5021	7.8157	5.5706	0.1476	-0.04406	0.04406	2.8547	0.9668	0		0	0.5816			7.0657	0.04184		0.04184		0		6.3149	0.08368		0.08368		0		9.3181	0		0		0		12.3214	0		0		0
1078	4.5063	7.7717	5.5266	0.1464	0.1708	0.1708	2.211	0.3231	0		0	0.5858			7.0657	0.04603		0.04603		0		6.3149	0.08787		0.08787		0		9.3181	0		0		0		12.3214	0		0		0
1079	4.5105	7.9425	5.6974	0.1509	0.486	0.486	2.5625	0.6746	0		0	0.59			7.0657	0.05021		0.05021		0		6.3149	0.09205		0.09205		0		9.3181	0		0		0		12.3214	0		0		0
1080	4.5146	8.4286	6.1834	0.1638	-0.07756	0.07756	2.4034	0.5155	0		0	0.5941			7.0657	0.05439		0.05439		0		6.3149	0.09623		0.09623		0		9.3181	0		0		0		12.3214	0		0		0
1081	4.5188	8.351	6.1059	0.1617	-0.09262	0.09262	2.4501	0.5622	0		0	0.5983			7.0657	0.05858		0.05858		0		6.3149	0.1004		0.1004		0		9.3181	0		0		0		12.3214	0		0		0
1082	4.523	8.2584	6.0133	0.1593	-0.3081	0.3081	2.8838	0.9959	0		0	0.6025			7.0657	0.06276		0.06276		0		6.3149	0.1046		0.1046		0		9.3181	0		0		0		12.3214	0		0		0
1083	4.5272	7.9503	5.7052	0.1511	0.067	0.067	2.4043	0.5164	0		0	0.6067			7.0657	0.06695		0.06695		0		6.3149	0.1088		0.1088		0		9.3181	0		0		0		12.3214	0		0		0
1084	4.5314	8.0173	5.7722	0.1529	0.1397	0.1397	2.5403	0.6524	0		0	0.6109			7.0657	0.07113		0.07113		0		6.3149	0.113		0.113		0		9.3181	0		0		0		12.3214	0		0		0
1085	4.5356	8.1569	5.9118	0.1566	0.2257	0.2257	2.9373	1.0494	0		0	0.6151			7.0657	0.07531		0.07531		0		6.3149	0.1172		0.1172		0		9.3181	0		0		0		12.3214	0		0		0
1086	4.5397	8.3826	6.1375	0.1626	-0.01299	0.01299	2.7569	0.869	0		0	0.6192			7.0657	0.0795		0.0795		0		6.3149	0.1213		0.1213		0		9.3181	0		0		0		12.3214	0		0		0
1087	4.5439	8.3696	6.1245	0.1622	0.4833	0.4833	2.8207	0.9328	0		0	0.6234			7.0657	0.08368		0.08368		0		6.3149	0.1255		0.1255		0		9.3181	0		0		0		12.3214	0		0		0
1088	4.5481	8.8529	6.6078	0.175	-0.1827	0.1827	2.6217	0.7338	0		0	0.6276			7.0657	0.08787		0.08787		0		6.3149	0.1297		0.1297		0		9.3181	0		0		0		12.3214	0		0		0
1089	4.5523	8.6702	6.4251	0.1702	0.156	0.156	2.3925	0.5046	0		0	0.6318			7.0657	0.09205		0.09205		0		6.3149	0.1339		0.1339		0		9.3181	0		0		0		12.3214	0		0		0
1090	4.5565	8.8262	6.581	0.1743	0.07045	0.07045	2.5081	0.6202	0		0	0.636			7.0657	0.09623		0.09623		0		6.3149	0.1381		0.1381		0		9.3181	0		0		0		12.3214	0		0		0
1091	4.5607	8.8966	6.6515	0.1762	0.1538	0.1538	2.5255	0.6376	0		0	0.6402			7.0657	0.1004		0.1004		0		6.3149	0.1423		0.1423		0		9.3181	0		0		0		12.3214	0		0		0
1092	4.5649	9.0505	6.8053	0.1803	-0.2046	0.2046	2.5782	0.6903	0		0	0.6444			7.0657	0.1046		0.1046		0		6.3149	0.1464		0.1464		0		9.3181	0		0		0		12.3214	0		0		0
1093	4.569	8.8459	6.6007	0.1748	-0.02999	0.02999	2.4015	0.5136	0		0	0.6485			7.0657	0.1088		0.1088		0		6.3149	0.1506		0.1506		0		9.3181	0		0		0		12.3214	0		0		0
1094	4.5732	8.8159	6.5708	0.174	0.0207	0.0207	2.1805	0.2926	0		0	0.6527			7.0657	0.113		0.113		0		6.3149	0.1548		0.1548		0		9.3181	0		0		0		12.3214	0		0		0
1095	4.5774	8.8366	6.5915	0.1746	0.1586	0.1586	2.2997	0.4118	0		0	0.6569			7.0657	0.1172		0.1172		0		6.3149	0.159		0.159		0		9.3181	0		0		0		12.3214	0		0		0
1096	4.5816	8.9952	6.7501	0.1788	0.2263	0.2263	3.1865	1.2986	0		0	0.6611			7.0657	0.1213		0.1213		0		6.3149	0.1632		0.1632		0		9.3181	0		0		0		12.3214	0		0		0
1097	4.5858	9.2215	6.9764	0.1848	0.1151	0.1151	2.9484	1.0605	0		0	0.6653			7.0657	0.1255		0.1255		0		6.3149	0.1674		0.1674		0		9.3181	0		0		0		12.3214	0		0		0
1098	4.59	9.3366	7.0915	0.1878	-0.2304	0.2304	2.904	1.0161	0		0	0.6695			7.0657	0.1297		0.1297		0		6.3149	0.1715		0.1715		0		9.3181	0		0		0		12.3214	0		0		0
1099	4.5941	9.1062	6.8611	0.1817	0.1804	0.1804	2.6109	0.723	0		0	0.6736			7.0657	0.1339		0.1339		0		6.3149	0.1757		0.1757		0		9.3181	0		0		0		12.3214	0		0		0
1100	4.5983	9.2866	7.0415	0.1865	0.116	0.116	2.6123	0.7244	0		0	0.6778			7.0657	0.1381		0.1381		0		6.3149	0.1799		0.1799		0		9.3181	0		0		0		12.3214	0		0		0
1101	4.6025	9.4026	7.1575	0.1896	0.5157	0.5157	2.9986	1.1107	0		0	0.682			7.0657	0.1423		0.1423		0		6.3149	0.1841		0.1841		0		9.3181	0.004184		0.004184		0		12.3214	0		0		0
1102	4.6067	9.9183	7.6732	0.2032	0.04363	0.04363	2.219	0.3311	0		0	0.6862			7.0657	0.1464		0.1464		0		6.3149	0.1883		0.1883		0		9.3181	0.008368		0.008368		0		12.3214	0		0		0
1103	4.6109	9.962	7.7169	0.2044	-0.1664	0.1664	2.3988	0.5109	0		0	0.6904			7.0657	0.1506		0.1506		0		6.3149	0.1925		0.1925		0		9.3181	0.01255		0.01255		0		12.3214	0		0		0
1104	4.6151	9.7955	7.5504	0.2	-0.2297	0.2297	2.6649	0.777	0		0	0.6946			7.0657	0.1548		0.1548		0		6.3149	0.1967		0.1967		0		9.3181	0.01674		0.01674		0		12.3214	0		0		0
1105	4.6192	9.5658	7.3207	0.1939	0.01702	0.01702	2.3173	0.4294	0		0	0.6987			7.0657	0.159		0.159		0		6.3149	0.2008		0.2008		0		9.3181	0.02092		0.02092		0		12.3214	0		0		0
1106	4.6234	9.5829	7.3377	0.1944	0.09022	0.09022	2.3305	0.4426	0		0	0.7029			7.0657	0.1632		0.1632		0		6.3149	0.205		0.205		0		9.3181	0.0251		0.0251		0		12.3214	0		0		0
1107	4.6276	9.6731	7.4279	0.1967	0.1713	0.1713	2.5566	0.6687	0		0	0.7071			7.0657	0.1674		0.1674		0		6.3149	0.2092		0.2092		0		9.3181	0.02929		0.02929		0		12.3214	0		0		0
1108	4.6318	9.8444	7.5993	0.2013	-0.08735	0.08735	2.4839	0.596	0		0	0.7113			7.0657	0.1715		0.1715		0		6.3149	0.2134		0.2134		0		9.3181	0.03347		0.03347		0		12.3214	0		0		0
1109	4.636	9.757	7.5119	0.199	0.3142	0.3142	2.8458	0.9579	0		0	0.7155			7.0657	0.1757		0.1757		0		6.3149	0.2176		0.2176		0		9.3181	0.03766		0.03766		0		12.3214	0		0		0
1110	4.6402	10.0712	7.8261	0.2073	0.05058	0.05058	2.71	0.8221	0		0	0.7197			7.0657	0.1799		0.1799		0		6.3149	0.2218		0.2218		0		9.3181	0.04184		0.04184		0		12.3214	0		0		0
1111	4.6444	10.1218	7.8767	0.2086	0.1242	0.1242	2.7971	0.9092	0		0	0.7238			7.0657	0.1841		0.1841		0		6.3149	0.2259		0.2259		0		9.3181	0.04603		0.04603		0		12.3214	0		0		0
1112	4.6485	10.246	8.0009	0.2119	0.0751	0.0751	2.3572	0.4693	0		0	0.728			7.0657	0.1883		0.1883		0		6.3149	0.2301		0.2301		0		9.3181	0.05021		0.05021		0		12.3214	0		0		0
1113	4.6527	10.3211	8.076	0.2139	0.1828	0.1828	2.3929	0.505	0		0	0.7322			7.0657	0.1925		0.1925		0		6.3149	0.2343		0.2343		0		9.3181	0.05439		0.05439		0		12.3214	0		0		0
1114	4.6569	10.504	8.2589	0.2188	0.05227	0.05227	2.4287	0.5408	0		0	0.7364			7.0657	0.1967		0.1967		0		6.3149	0.2385		0.2385		0		9.3181	0.05858		0.05858		0		12.3214	0		0		0
1115	4.6611	10.5563	8.3111	0.2201	-0.1642	0.1642	2.4055	0.5176	0		0	0.7406			7.0657	0.2008		0.2008		0		6.3149	0.2427		0.2427		0		9.3181	0.06276		0.06276		0		12.3214	0		0		0
1116	4.6653	10.3921	8.1469	0.2158	-0.1355	0.1355	2.4908	0.6029	0		0	0.7448			7.0657	0.205		0.205		0		6.3149	0.2469		0.2469		0		9.3181	0.06695		0.06695		0		12.3214	0		0		0
1117	4.6695	10.2566	8.0115	0.2122	0.137	0.137	2.3648	0.4769	0		0	0.749			7.0657	0.2092		0.2092		0		6.3149	0.251		0.251		0		9.3181	0.07113		0.07113		0		12.3214	0		0		0
1118	4.6736	10.3936	8.1485	0.2158	0.01241	0.01241	2.1364	0.2485	0		0	0.7531			7.0657	0.2134		0.2134		0		6.3149	0.2552		0.2552		0		9.3181	0.07531		0.07531		0		12.3214	0		0		0
1119	4.6778	10.4061	8.1609	0.2162	0.2156	0.2156	2.4522	0.5643	0		0	0.7573			7.0657	0.2176		0.2176		0		6.3149	0.2594		0.2594		0		9.3181	0.0795		0.0795		0		12.3214	0		0		0
1120	4.682	10.6217	8.3766	0.2219	-0.1231	0.1231	2.6404	0.7525	0		0	0.7615			7.0657	0.2218		0.2218		0		6.3149	0.2636		0.2636		0		9.3181	0.08368		0.08368		0		12.3214	0		0		0
1121	4.6862	10.4986	8.2535	0.2186	0.1098	0.1098	2.5732	0.6853	0		0	0.7657			7.0657	0.2259		0.2259		0		6.3149	0.2678		0.2678		0		9.3181	0.08787		0.08787		0		12.3214	0		0		0
1122	4.6904	10.6085	8.3633	0.2215	0.09949	0.09949	2.5948	0.7069	0		0	0.7699			7.0657	0.2301		0.2301		0		6.3149	0.272		0.272		0		9.3181	0.09205		0.09205		0		12.3214	0		0		0
1123	4.6946	10.708	8.4628	0.2242	0.2936	0.2936	3.0312	1.1433	0		0	0.7741			7.0657	0.2343		0.2343		0		6.3149	0.2762		0.2762		0		9.3181	0.09623		0.09623		0		12.3214	0		0		0
1124	4.6987	11.0016	8.7565	0.2319	-0.02945	0.02945	2.8635	0.9756	0		0	0.7782			7.0657	0.2385		0.2385		0		6.3149	0.2803		0.2803		0		9.3181	0.1004		0.1004		0		12.3214	0		0		0
1125	4.7029	10.9721	8.727	0.2312	-0.1474	0.1474	2.4017	0.5139	0		0	0.7824			7.0657	0.2427		0.2427		0		6.3149	0.2845		0.2845		0		9.3181	0.1046		0.1046		0		12.3214	0		0		0
1126	4.7071	10.8247	8.5796	0.2273	0.3104	0.3104	2.513	0.6251	0		0	0.7866			7.0657	0.2469		0.2469		0		6.3149	0.2887		0.2887		0		9.3181	0.1088		0.1088		0		12.3214	0		0		0
1127	4.7113	11.1351	8.89	0.2355	-0.1452	0.1452	2.3523	0.4644	0		0	0.7908			7.0657	0.251		0.251		0		6.3149	0.2929		0.2929		0		9.3181	0.113		0.113		0		12.3214	0		0		0
1128	4.7155	10.9899	8.7448	0.2316	0.07087	0.07087	2.4135	0.5256	0		0	0.795			7.0657	0.2552		0.2552		0		6.3149	0.2971		0.2971		0		9.3181	0.1172		0.1172		0		12.3214	0		0		0
1129	4.7197	11.0608	8.8156	0.2335	-0.02336	0.02336	2.3411	0.4532	0		0	0.7992			7.0657	0.2594		0.2594		0		6.3149	0.3013		0.3013		0		9.3181	0.1213		0.1213		0		12.3214	0		0		0
1130	4.7238	11.0374	8.7923	0.2329	-0.02604	0.02604	2.381	0.4931	0		0	0.8033			7.0657	0.2636		0.2636		0		6.3149	0.3054		0.3054		0		9.3181	0.1255		0.1255		0		12.3214	0		0		0
1131	4.728	11.0114	8.7662	0.2322	-0.07362	0.07362	2.7619	0.874	0		0	0.8075			7.0657	0.2678		0.2678		0		6.3149	0.3096		0.3096		0		9.3181	0.1297		0.1297		0		12.3214	0		0		0
1132	4.7322	10.9377	8.6926	0.2302	1.1248	1.1248	5.1419	3.254	0		0	0.8117			7.0657	0.272		0.272		0		6.3149	0.3138		0.3138		0		9.3181	0.1339		0.1339		0		12.3214	0		0		0
1133	4.7364	12.0625	9.8174	0.26	-0.06956	0.06956	2.8957	1.0078	0		0	0.8159			7.0657	0.2762		0.2762		0		6.3149	0.318		0.318		0		9.3181	0.1381		0.1381		0		12.3214	0		0		0
1134	4.7406	11.993	9.7478	0.2582	1.0049	1.0049	3.4377	1.5498	0		0	0.8201			7.0657	0.2803		0.2803		0		6.3149	0.3222		0.3222		0		9.3181	0.1423		0.1423		0		12.3214	0		0		0
1135	4.7448	12.9979	10.7527	0.2848	-1.6932	1.6932	4.8893	3.0014	0		0	0.8243			7.0657	0.2845		0.2845		0		6.3149	0.3264		0.3264		0		9.3181	0.1464		0.1464		0		12.3214	0		0		0
1136	4.749	11.3046	9.0595	0.24	-0.09045	0.09045	5.2993	3.4114	0		0	0.8285			7.0657	0.2887		0.2887		0		6.3149	0.3305		0.3305		0		9.3181	0.1506		0.1506		0		12.3214	0		0		0
1137	4.7531	11.2142	8.969	0.2376	0.03742	0.03742	4.4708	2.5829	0		0	0.8326			7.0657	0.2929		0.2929		0		6.3149	0.3347		0.3347		0		9.3181	0.1548		0.1548		0		12.3214	0		0		0
1138	4.7573	11.2516	9.0065	0.2386	0.1551	0.1551	2.9971	1.1092	0		0	0.8368			7.0657	0.2971		0.2971		0		6.3149	0.3389		0.3389		0		9.3181	0.159		0.159		0		12.3214	0		0		0
1139	4.7615	11.4067	9.1616	0.2427	1.3913	1.3913	6.8435	4.9556	0		0	0.841			7.0657	0.3013		0.3013		0		6.3149	0.3431		0.3431		0		9.3181	0.1632		0.1632		0		12.3214	0		0		0
1140	4.7657	12.7981	10.5529	0.2795	-0.2802	0.2802	3.2921	1.4042	0		0	0.8452			7.0657	0.3054		0.3054		0		6.3149	0.3473		0.3473		0		9.3181	0.1674		0.1674		0		12.3214	0		0		0
1141	4.7699	12.5179	10.2728	0.2721	-0.7922	0.7922	6.0168	4.129	0		0	0.8494			7.0657	0.3096		0.3096		0		6.3149	0.3515		0.3515		0		9.3181	0.1715		0.1715		0		12.3214	0		0		0
1142	4.7741	11.7257	9.4806	0.2511	-0.1363	0.1363	4.7764	2.8885	0		0	0.8536			7.0657	0.3138		0.3138		0		6.3149	0.3556		0.3556		0		9.3181	0.1757		0.1757		0		12.3214	0		0		0
1143	4.7782	11.5894	9.3442	0.2475	0.2177	0.2177	2.5772	0.6893	0		0	0.8577			7.0657	0.318		0.318		0		6.3149	0.3598		0.3598		0		9.3181	0.1799		0.1799		0		12.3214	0		0		0
1144	4.7824	11.8071	9.562	0.2533	0.5432	0.5432	3.0612	1.1733	0		0	0.8619			7.0657	0.3222		0.3222		0		6.3149	0.364		0.364		0		9.3181	0.1841		0.1841		0		12.3214	0		0		0
1145	4.7866	12.3503	10.1052	0.2677	-0.09557	0.09557	2.96	1.0721	0		0	0.8661			7.0657	0.3264		0.3264		0		6.3149	0.3682		0.3682		0		9.3181	0.1883		0.1883		0		12.3214	0		0		0
1146	4.7908	12.2547	10.0096	0.2651	-0.5868	0.5868	3.9514	2.0635	0		0	0.8703			7.0657	0.3305		0.3305		0		6.3149	0.3724		0.3724		0		9.3181	0.1925		0.1925		0		12.3214	0		0		0
1147	4.795	11.6679	9.4228	0.2496	-0.05884	0.05884	3.1083	1.2204	0		0	0.8745			7.0657	0.3347		0.3347		0		6.3149	0.3766		0.3766		0		9.3181	0.1967		0.1967		0		12.3214	0		0		0
1148	4.7992	11.609	9.3639	0.248	0.02555	0.02555	3.9448	2.0569	0		0	0.8787			7.0657	0.3389		0.3389		0		6.3149	0.3808		0.3808		0		9.3181	0.2008		0.2008		0		12.3214	0		0		0
1149	4.8033	11.6346	9.3895	0.2487	0.2385	0.2385	2.412	0.5241	0		0	0.8828			7.0657	0.3431		0.3431		0		6.3149	0.3849		0.3849		0		9.3181	0.205		0.205		0		12.3214	0		0		0
1150	4.8075	11.8731	9.6279	0.255	0.3341	0.3341	3.4079	1.52	0		0	0.887			7.0657	0.3473		0.3473		0		6.3149	0.3891		0.3891		0		9.3181	0.2092		0.2092		0		12.3214	0		0		0
1151	4.8117	12.2072	9.9621	0.2639	-0.1711	0.1711	2.9151	1.0272	0		0	0.8912			7.0657	0.3515		0.3515		0		6.3149	0.3933		0.3933		0		9.3181	0.2134		0.2134		0		12.3214	0		0		0
1152	4.8159	12.0361	9.7909	0.2593	-0.04817	0.04817	4.3046	2.4167	0		0	0.8954			7.0657	0.3556		0.3556		0		6.3149	0.3975		0.3975		0		9.3181	0.2176		0.2176		0		12.3214	0		0		0
1153	4.8201	11.9879	9.7428	0.2581	0.1565	0.1565	3.7704	1.8825	0		0	0.8996			7.0657	0.3598		0.3598		0		6.3149	0.4017		0.4017		0		9.3181	0.2218		0.2218		0		12.3214	0		0		0
1154	4.8243	12.1444	9.8993	0.2622	0.1252	0.1252	2.4602	0.5723	0		0	0.9038			7.0657	0.364		0.364		0		6.3149	0.4059		0.4059		0		9.3181	0.2259		0.2259		0		12.3214	0		0		0
1155	4.8285	12.2697	10.0245	0.2655	0.347	0.347	3.1523	1.2644	0		0	0.9079			7.0657	0.3682		0.3682		0		6.3149	0.41		0.41		0		9.3181	0.2301		0.2301		0		12.3214	0		0		0
1156	4.8326	12.6166	10.3715	0.2747	0.06688	0.06688	3.339	1.4511	0		0	0.9121			7.0657	0.3724		0.3724		0		6.3149	0.4142		0.4142		0		9.3181	0.2343		0.2343		0		12.3214	0		0		0
1157	4.8368	12.6835	10.4384	0.2765	-0.6379	0.6379	5.0994	3.2115	0		0	0.9163			7.0657	0.3766		0.3766		0		6.3149	0.4184		0.4184		0		9.3181	0.2385		0.2385		0		12.3214	0		0		0
1158	4.841	12.0456	9.8005	0.2596	-0.02543	0.02543	3.3957	1.5078	0		0	0.9205			7.0657	0.3808		0.3808		0		6.3149	0.4226		0.4226		0		9.3181	0.2427		0.2427		0		12.3214	0		0		0
1159	4.8452	12.0202	9.7751	0.2589	-0.09245	0.09245	2.4962	0.6083	0		0	0.9247			7.0657	0.3849		0.3849		0		6.3149	0.4268		0.4268		0		9.3181	0.2469		0.2469		0		12.3214	0		0		0
1160	4.8494	11.9277	9.6826	0.2565	0.3048	0.3048	2.9791	1.0912	0		0	0.9289			7.0657	0.3891		0.3891		0		6.3149	0.431		0.431		0		9.3181	0.251		0.251		0		12.3214	0		0		0
1161	4.8536	12.2326	9.9875	0.2645	0.1825	0.1825	4.1472	2.2593	0		0	0.9331			7.0657	0.3933		0.3933		0		6.3149	0.4351		0.4351		0		9.3181	0.2552		0.2552		0		12.3214	0		0		0
1162	4.8577	12.4151	10.17	0.2694	0.1401	0.1401	3.595	1.7071	0		0	0.9372			7.0657	0.3975		0.3975		0		6.3149	0.4393		0.4393		0		9.3181	0.2594		0.2594		0		12.3214	0		0		0
1163	4.8619	12.5552	10.3101	0.2731	-0.2206	0.2206	2.8608	0.9729	0		0	0.9414			7.0657	0.4017		0.4017		0		6.3149	0.4435		0.4435		0		9.3181	0.2636		0.2636		0		12.3214	0		0		0
1164	4.8661	12.3346	10.0895	0.2672	-0.2179	0.2179	2.8594	0.9715	0		0	0.9456			7.0657	0.4059		0.4059		0		6.3149	0.4477		0.4477		0		9.3181	0.2678		0.2678		0		12.3214	0		0		0
1165	4.8703	12.1168	9.8716	0.2615	0.4235	0.4235	2.6162	0.7283	0		0	0.9498			7.0657	0.41		0.41		0		6.3149	0.4519		0.4519		0		9.3181	0.272		0.272		0		12.3214	0		0		0
1166	4.8745	12.5403	10.2951	0.2727	-0.1524	0.1524	2.8156	0.9277	0		0	0.954			7.0657	0.4142		0.4142		0		6.3149	0.4561		0.4561		0		9.3181	0.2762		0.2762		0		12.3214	0.004184		0.004184		0
1167	4.8787	12.3879	10.1427	0.2687	0.008448	0.008448	2.6656	0.7777	0		0	0.9582			7.0657	0.4184		0.4184		0		6.3149	0.4603		0.4603		0		9.3181	0.2803		0.2803		0		12.3214	0.008368		0.008368		0
1168	4.8828	12.3963	10.1512	0.2689	0.06711	0.06711	3.1433	1.2554	0		0	0.9623			7.0657	0.4226		0.4226		0		6.3149	0.4644		0.4644		0		9.3181	0.2845		0.2845		0		12.3214	0.01255		0.01255		0
1169	4.887	12.4634	10.2183	0.2707	-0.1391	0.1391	2.5314	0.6435	0		0	0.9665			7.0657	0.4268		0.4268		0		6.3149	0.4686		0.4686		0		9.3181	0.2887		0.2887		0		12.3214	0.01674		0.01674		0
1170	4.8912	12.3243	10.0792	0.267	0.1685	0.1685	2.6273	0.7394	0		0	0.9707			7.0657	0.431		0.431		0		6.3149	0.4728		0.4728		0		9.3181	0.2929		0.2929		0		12.3214	0.02092		0.02092		0
1171	4.8954	12.4928	10.2477	0.2714	0.3034	0.3034	2.9255	1.0376	0		0	0.9749			7.0657	0.4351		0.4351		0		6.3149	0.477		0.477		0		9.3181	0.2971		0.2971		0		12.3214	0.0251		0.0251		0
1172	4.8996	12.7963	10.5511	0.2795	0.276	0.276	3.22	1.3321	0		0	0.9791			7.0657	0.4393		0.4393		0		6.3149	0.4812		0.4812		0		9.3181	0.3013		0.3013		0		12.3214	0.02929		0.02929		0
1173	4.9038	13.0722	10.8271	0.2868	-0.3003	0.3003	2.5041	0.6162	41	7.5082	0	0.9833		8	7.0657	0.4435		0	0.4393	0.004184		6.3149	0.4854		0	0.4812	0.004184		9.3181	0.3054		0	0.3013	0.004184		12.3214	0.03347		0	0.02929	0.004184
1174	4.9079	12.772	10.5269	0.2788	-0.1988	0.1988	3.3656	1.4777	0		0	0.004184			7.0657	0.4477		0		0.008368		6.3149	0.4895		0		0.008368		9.3181	0.3096		0		0.008368		12.3214	0.03766		0		0.008368
1175	4.9121	12.5732	10.328	0.2736	-0.09494	0.09494	3.1147	1.2268	0		0	0.008368			7.0657	0.4519		0		0.01255		6.3149	0.4937		0		0.01255		9.3181	0.3138		0		0.01255		12.3214	0.04184		0		0.01255
1176	4.9163	12.4782	10.2331	0.271	0.1998	0.1998	2.9053	1.0174	0		0	0.01255			7.0657	0.4561		0		0.01674		6.3149	0.4979		0		0.01674		9.3181	0.318		0		0.01674		12.3214	0.04603		0		0.01674
1177	4.9205	12.678	10.4329	0.2763	-0.02281	0.02281	2.4764	0.5885	0		0	0.01674			7.0657	0.4603		0		0.02092		6.3149	0.5021		0		0.02092		9.3181	0.3222		0		0.02092		12.3214	0.05021		0		0.02092
1178	4.9247	12.6552	10.4101	0.2757	0.3862	0.3862	3.3516	1.4637	0		0	0.02092			7.0657	0.4644		0		0.0251		6.3149	0.5063		0		0.0251		9.3181	0.3264		0		0.0251		12.3214	0.05439		0		0.0251
1179	4.9289	13.0414	10.7963	0.286	-0.3841	0.3841	3.2701	1.3822	0		0	0.0251			7.0657	0.4686		0		0.02929		6.3149	0.5105		0		0.02929		9.3181	0.3305		0		0.02929		12.3214	0.05858		0		0.02929
1180	4.9331	12.6573	10.4122	0.2758	0.1162	0.1162	2.9037	1.0158	0		0	0.02929			7.0657	0.4728		0		0.03347		6.3149	0.5146		0		0.03347		9.3181	0.3347		0		0.03347		12.3214	0.06276		0		0.03347
1181	4.9372	12.7735	10.5284	0.2789	-0.2907	0.2907	2.6116	0.7237	0		0	0.03347			7.0657	0.477		0		0.03766		6.3149	0.5188		0		0.03766		9.3181	0.3389		0		0.03766		12.3214	0.06695		0		0.03766
1182	4.9414	12.4828	10.2376	0.2712	0.1556	0.1556	2.8144	0.9265	0		0	0.03766			7.0657	0.4812		0		0.04184		6.3149	0.523		0		0.04184		9.3181	0.3431		0		0.04184		12.3214	0.07113		0		0.04184
1183	4.9456	12.6384	10.3932	0.2753	-0.2185	0.2185	3.1067	1.2188	0		0	0.04184			7.0657	0.4854		0		0.04603		6.3149	0.5272		0		0.04603		9.3181	0.3473		0		0.04603		12.3214	0.07531		0		0.04603
1184	4.9498	12.4198	10.1747	0.2695	-0.1468	0.1468	2.7381	0.8502	0		0	0.04603			7.0657	0.4895		0		0.05021		6.3149	0.5314		0		0.05021		9.3181	0.3515		0		0.05021		12.3214	0.0795		0		0.05021
1185	4.954	12.2731	10.0279	0.2656	-0.2019	0.2019	2.8729	0.985	0		0	0.05021			7.0657	0.4937		0		0.05439		6.3149	0.5356		0		0.05439		9.3181	0.3556		0		0.05439		12.3214	0	0.0795	0		0	0.05021
1186	4.9582	12.0712	9.826	0.2603	-0.2252	0.2252	2.588	0.7001	0		0	0.05439			7.0657	0.4979		0		0.05858		6.3149	0.5397		0		0.05858		9.3181	0.3598		0		0.05858		12.3214	0		0		0
1187	4.9623	11.846	9.6009	0.2543	-0.4029	0.4029	3.1757	1.2878	0		0	0.05858			7.0657	0.5021		0		0.06276		6.3149	0.5439		0		0.06276		9.3181	0.364		0		0.06276		12.3214	0		0		0
1188	4.9665	11.4431	9.198	0.2436	-0.47	0.47	3.1815	1.2936	0		0	0.06276			7.0657	0.5063		0		0.06695		6.3149	0.5481		0		0.06695		9.3181	0.3682		0		0.06695		12.3214	0		0		0
1189	4.9707	10.9731	8.7279	0.2312	-0.565	0.565	2.7348	0.8469	0		0	0.06695			7.0657	0.5105		0		0.07113		6.3149	0.5523		0		0.07113		9.3181	0.3724		0		0.07113		12.3214	0		0		0
1190	4.9749	10.4081	8.163	0.2162	0.4505	0.4505	3.4796	1.5917	0		0	0.07113			7.0657	0.5146		0		0.07531		6.3149	0.5565		0		0.07531		9.3181	0.3766		0		0.07531		12.3214	0		0		0
1191	4.9791	10.8586	8.6135	0.2281	-0.07072	0.07072	3.432	1.5441	0		0	0.07531			7.0657	0.5188		0		0.0795		6.3149	0.5607		0		0.0795		9.3181	0.3808		0		0.0795		12.3214	0		0		0
1192	4.9833	10.7879	8.5428	0.2263	-0.1823	0.1823	2.9035	1.0156	0		0	0.0795			7.0657	0.523		0		0.08368		6.3149	0.5649		0		0.08368		9.3181	0.3849		0		0.08368		12.3214	0		0		0
1193	4.9874	10.6056	8.3604	0.2214	-0.8573	0.8573	4.3936	2.5057	0		0	0.08368			7.0657	0.5272		0		0.08787		6.3149	0.569		0		0.08787		9.3181	0.3891		0		0.08787		12.3214	0		0		0
1194	4.9916	9.7483	7.5031	0.1987	-0.715	0.715	4.0916	2.2037	0		0	0.08787			7.0657	0.5314		0		0.09205		6.3149	0.5732		0		0.09205		9.3181	0.3933		0		0.09205		12.3214	0		0		0
1195	4.9958	9.0333	6.7881	0.1798	-0.1706	0.1706	4.0803	2.1924	0		0	0.09205			7.0657	0.5356		0		0.09623		6.3149	0.5774		0		0.09623		9.3181	0	0.3933	0		0	0.09205	12.3214	0		0		0
1196	5	8.8627	6.6175	0.1753	0.3181	0.3181	6.055	4.1671	0		0	0.09623			7.0657	0.5397		0		0.1004		6.3149	0.5816		0		0.1004		9.3181	0		0		0		12.3214	0		0		0
1197	5.0042	9.1808	6.9356	0.1837	-0.1237	0.1237	2.6353	0.7474	0		0	0.1004			7.0657	0.5439		0		0.1046		6.3149	0.5858		0		0.1046		9.3181	0		0		0		12.3214	0		0		0
1198	5.0084	9.0571	6.812	0.1804	-0.4354	0.4354	3.8023	1.9144	0		0	0.1046			7.0657	0.5481		0		0.1088		6.3149	0.59		0		0.1088		9.3181	0		0		0		12.3214	0		0		0
1199	5.0126	8.6217	6.3766	0.1689	-1.1898	1.1898	4.0534	2.1655	0		0	0.1088			7.0657	0.5523		0		0.113		6.3149	0.5941		0		0.113		9.3181	0		0		0		12.3214	0		0		0
1200	5.0167	7.4319	5.1868	0.1374	0.4341	0.4341	4.4902	2.6023	0		0	0.113			7.0657	0.5565		0		0.1172		6.3149	0.5983		0		0.1172		9.3181	0		0		0		12.3214	0		0		0
1201	5.0209	7.866	5.6209	0.1489	-0.3104	0.3104	4.4184	2.5305	0		0	0.1172			7.0657	0.5607		0		0.1213		6.3149	0.6025		0		0.1213		9.3181	0		0		0		12.3214	0		0		0
1202	5.0251	7.5556	5.3105	0.1407	0.03818	0.03818	4.235	2.3471	0		0	0.1213			7.0657	0.5649		0		0.1255		6.3149	0.6067		0		0.1255		9.3181	0		0		0		12.3214	0		0		0
1203	5.0293	7.5938	5.3486	0.1417	0.2286	0.2286	3.9462	2.0583	0		0	0.1255			7.0657	0.569		0		0.1297		6.3149	0.6109		0		0.1297		9.3181	0		0		0		12.3214	0		0		0
1204	5.0335	7.8224	5.5773	0.1477	0.4772	0.4772	3.8158	1.9279	0		0	0.1297			7.0657	0.5732		0		0.1339		6.3149	0.6151		0		0.1339		9.3181	0		0		0		12.3214	0		0		0
1205	5.0377	8.2996	6.0544	0.1604	-1.5963	1.5963	4.6455	2.7576	0		0	0.1339			7.0657	0.5774		0		0.1381		6.3149	0.6192		0		0.1381		9.3181	0		0		0		12.3214	0		0		0
1206	5.0418	6.7032	4.4581	0.1181	0.2582	0.2582	2.9314	1.0435	0		0	0.1381			7.0657	0	0.5774	0		0	0.1381	6.3149	0.6234		0		0.1423		9.3181	0		0		0		12.3214	0		0		0
1207	5.046	6.9614	4.7163	0.1249	-0.2571	0.2571	4.5663	2.6784	0		0	0.1423			7.0657	0		0		0		6.3149	0.6276		0		0.1464		9.3181	0		0		0		12.3214	0		0		0
1208	5.0502	6.7044	4.4592	0.1181	0.03586	0.03586	2.7259	0.838	0		0	0.1464			7.0657	0		0		0		6.3149	0.6318		0		0.1506		9.3181	0		0		0		12.3214	0		0		0
1209	5.0544	6.7402	4.4951	0.1191	-0.6577	0.6577	3.3013	1.4134	0		0	0.1506			7.0657	0		0		0		6.3149	0.636		0		0.1548		9.3181	0		0		0		12.3214	0		0		0
1210	5.0586	6.0825	3.8374	0.1016	0.3652	0.3652	3.5681	1.6802	0		0	0.1548			7.0657	0		0		0		6.3149	0	0.636	0		0	0.1548	9.3181	0		0		0		12.3214	0		0		0
1211	5.0628	6.4477	4.2026	0.1113	-0.2389	0.2389	3.2556	1.3677	0		0	0.159			7.0657	0		0		0		6.3149	0		0		0		9.3181	0		0		0		12.3214	0		0		0
1212	5.0669	6.2088	3.9637	0.105	0.2789	0.2789	4.1786	2.2907	0		0	0.1632			7.0657	0		0		0		6.3149	0		0		0		9.3181	0		0		0		12.3214	0		0		0
1213	5.0711	6.4877	4.2426	0.1124	0.425	0.425	3.3238	1.4359	0		0	0.1674			7.0657	0		0		0		6.3149	0		0		0		9.3181	0		0		0		12.3214	0		0		0
1214	5.0753	6.9127	4.6676	0.1236	-0.4534	0.4534	2.8568	0.9689	0		0	0.1715			7.0657	0		0		0		6.3149	0		0		0		9.3181	0		0		0		12.3214	0		0		0
1215	5.0795	6.4593	4.2142	0.1116	0.21	0.21	5.7883	3.9004	0		0	0.1757			7.0657	0		0		0		6.3149	0		0		0		9.3181	0		0		0		12.3214	0		0		0
1216	5.0837	6.6694	4.4243	0.1172	-0.06581	0.06581	2.897	1.0091	0		0	0.1799			7.0657	0		0		0		6.3149	0		0		0		9.3181	0		0		0		12.3214	0		0		0
1217	5.0879	6.6036	4.3584	0.1154	-0.3892	0.3892	3.3998	1.5119	0		0	0.1841			7.0657	0		0		0		6.3149	0		0		0		9.3181	0		0		0		12.3214	0		0		0
1218	5.0921	6.2143	3.9692	0.1051	0.8626	0.8626	5.6024	3.7145	0		0	0.1883			7.0657	0		0		0		6.3149	0		0		0		9.3181	0		0		0		12.3214	0		0		0
1219	5.0962	7.0769	4.8318	0.128	0.6443	0.6443	3.6674	1.7795	0		0	0.1925			7.0657	0		0		0		6.3149	0		0		0		9.3181	0		0		0		12.3214	0		0		0
1220	5.1004	7.7212	5.4761	0.145	0.4073	0.4073	6.771	4.8831	0		0	0.1967			7.0657	0		0		0		6.3149	0		0		0		9.3181	0		0		0		12.3214	0		0		0
1221	5.1046	8.1285	5.8834	0.1558	-2.0074	2.0074	5.3326	3.4447	0		0	0.2008			7.0657	0		0		0		6.3149	0		0		0		9.3181	0		0		0		12.3214	0		0		0
1222	5.1088	6.1212	3.876	0.1027	0.171	0.171	3.5614	1.6735	0		0	0.205			7.0657	0		0		0		6.3149	0		0		0		9.3181	0		0		0		12.3214	0		0		0
1223	5.113	6.2921	4.047	0.1072	0.002944	0.002944	2.9474	1.0595	0		0	0.2092			7.0657	0		0		0		6.3149	0		0		0		9.3181	0		0		0		12.3214	0		0		0
1224	5.1172	6.2951	4.0499	0.1073	-0.01234	0.01234	5.0636	3.1757	0		0	0.2134			7.0657	0		0		0		6.3149	0		0		0		9.3181	0		0		0		12.3214	0		0		0
1225	5.1213	6.2827	4.0376	0.1069	-0.06392	0.06392	3.721	1.8331	0		0	0.2176			7.0657	0		0		0		6.3149	0		0		0		9.3181	0		0		0		12.3214	0		0		0
1226	5.1255	6.2188	3.9737	0.1053	0.4568	0.4568	3.5258	1.6379	0		0	0.2218			7.0657	0		0		0		6.3149	0		0		0		9.3181	0		0		0		12.3214	0		0		0
1227	5.1297	6.6756	4.4305	0.1174	-0.6816	0.6816	3.5646	1.6767	0		0	0.2259			7.0657	0		0		0		6.3149	0		0		0		9.3181	0		0		0		12.3214	0		0		0
1228	5.1339	5.994	3.7488	0.0993	0.1165	0.1165	2.7094	0.8215	0		0	0.2301			7.0657	0		0		0		6.3149	0		0		0		9.3181	0		0		0		12.3214	0		0		0
1229	5.1381	6.1105	3.8654	0.1024	-0.2436	0.2436	3.7076	1.8197	0		0	0.2343			7.0657	0		0		0		6.3149	0		0		0		9.3181	0		0		0		12.3214	0		0		0
1230	5.1423	5.8669	3.6217	0.09593	-0.04663	0.04663	2.8423	0.9544	0		0	0.2385			7.0657	0		0		0		6.3149	0		0		0		9.3181	0		0		0		12.3214	0		0		0
1231	5.1464	5.8202	3.5751	0.0947	0.2752	0.2752	2.8832	0.9953	0		0	0.2427			7.0657	0		0		0		6.3149	0		0		0		9.3181	0		0		0		12.3214	0		0		0
1232	5.1506	6.0954	3.8503	0.102	-0.03762	0.03762	2.946	1.0581	0		0	0.2469			7.0657	0		0		0		6.3149	0		0		0		9.3181	0		0		0		12.3214	0		0		0
1233	5.1548	6.0578	3.8127	0.101	0.007823	0.007823	2.8056	0.9177	0		0	0.251			7.0657	0		0		0		6.3149	0		0		0		9.3181	0		0		0		12.3214	0		0		0
1234	5.159	6.0656	3.8205	0.1012	-0.1797	0.1797	2.9109	1.023	0		0	0.2552			7.0657	0		0		0		6.3149	0		0		0		9.3181	0		0		0		12.3214	0		0		0
1235	5.1632	5.886	3.6408	0.09644	0.07584	0.07584	2.6579	0.77	0		0	0.2594			7.0657	0		0		0		6.3149	0		0		0		9.3181	0		0		0		12.3214	0		0		0
1236	5.1674	5.9618	3.7167	0.09845	0.1284	0.1284	2.731	0.8431	0		0	0.2636			7.0657	0		0		0		6.3149	0		0		0		9.3181	0		0		0		12.3214	0		0		0
1237	5.1715	6.0902	3.845	0.1018	0.01946	0.01946	2.472	0.5841	0		0	0.2678			7.0657	0		0		0		6.3149	0		0		0		9.3181	0		0		0		12.3214	0		0		0
1238	5.1757	6.1096	3.8645	0.1024	-0.1599	0.1599	2.806	0.9181	0		0	0.272			7.0657	0		0		0		6.3149	0		0		0		9.3181	0		0		0		12.3214	0		0		0
1239	5.1799	5.9497	3.7046	0.09813	0.04684	0.04684	3.0278	1.1399	0		0	0.2762			7.0657	0		0		0		6.3149	0		0		0		9.3181	0		0		0		12.3214	0		0		0
1240	5.1841	5.9966	3.7515	0.09937	0.09635	0.09635	3.1534	1.2655	0		0	0.2803			7.0657	0		0		0		6.3149	0		0		0		9.3181	0		0		0		12.3214	0		0		0
1241	5.1883	6.0929	3.8478	0.1019	0.01059	0.01059	2.4199	0.532	0		0	0.2845			7.0657	0		0		0		6.3149	0		0		0		9.3181	0		0		0		12.3214	0		0		0
1242	5.1925	6.1035	3.8584	0.1022	0.08761	0.08761	2.47	0.5821	0		0	0.2887			7.0657	0		0		0		6.3149	0		0		0		9.3181	0		0		0		12.3214	0		0		0
1243	5.1967	6.1911	3.946	0.1045	-0.3205	0.3205	2.8394	0.9515	0		0	0.2929			7.0657	0		0		0		6.3149	0		0		0		9.3181	0		0		0		12.3214	0		0		0
1244	5.2008	5.8706	3.6255	0.09603	-0.02131	0.02131	2.585	0.6971	0		0	0.2971			7.0657	0		0		0		6.3149	0		0		0		9.3181	0		0		0		12.3214	0		0		0
1245	5.205	5.8493	3.6041	0.09546	-0.07966	0.07966	2.2696	0.3817	0		0	0.3013			7.0657	0		0		0		6.3149	0		0		0		9.3181	0		0		0		12.3214	0		0		0
1246	5.2092	5.7696	3.5245	0.09335	0.007122	0.007122	2.3386	0.4507	0		41	0.3054			7.0657	0		0		0		6.3149	0		0		0		9.3181	0		0		0		12.3214	0		0		0
1247	5.2134	5.7767	3.5316	0.09354	0.2796	0.2796	2.7156	0.8277	0		0	0.3096			7.1991	0		0		0		6.4843	0		0		0		9.3433	0		0		0		12.2022	0		0		0
1248	5.2176	6.0564	3.8112	0.101	-0.05851	0.05851	2.3979	0.51	0		0	0.3138			7.1991	0		0		0		6.4843	0		0		0		9.3433	0		0		0		12.2022	0		0		0
1249	5.2218	5.9979	3.7527	0.0994	0.1405	0.1405	2.5508	0.6629	0		0	0.318			7.1991	0		0		0		6.4843	0		0		0		9.3433	0		0		0		12.2022	0		0		0
1250	5.2259	6.1384	3.8933	0.1031	0.09745	0.09745	3.2992	1.4113	0		0	0.3222			7.1991	0		0		0		6.4843	0		0		0		9.3433	0		0		0		12.2022	0		0		0
1251	5.2301	6.2358	3.9907	0.1057	-0.0152	0.0152	2.9378	1.0499	0		0	0.3264			7.1991	0		0		0		6.4843	0		0		0		9.3433	0		0		0		12.2022	0		0		0
1252	5.2343	6.2206	3.9755	0.1053	0.4039	0.4039	2.6172	0.7293	0		0	0.3305			7.1991	0		0		0		6.4843	0		0		0		9.3433	0		0		0		12.2022	0		0		0
1253	5.2385	6.6245	4.3794	0.116	-0.48	0.48	3.0172	1.1293	0		0	0.3347			7.1991	0		0		0		6.4843	0		0		0		9.3433	0		0		0		12.2022	0		0		0
1254	5.2427	6.1445	3.8993	0.1033	-0.01425	0.01425	2.6989	0.811	0		0	0.3389			7.1991	0		0		0		6.4843	0		0		0		9.3433	0		0		0		12.2022	0		0		0
1255	5.2469	6.1302	3.8851	0.1029	-0.07708	0.07708	2.5004	0.6125	0		0	0.3431			7.1991	0		0		0		6.4843	0		0		0		9.3433	0		0		0		12.2022	0		0		0
1256	5.251	6.0531	3.808	0.1009	-0.03241	0.03241	2.6809	0.793	0		0	0.3473			7.1991	0		0		0		6.4843	0		0		0		9.3433	0		0		0		12.2022	0		0		0
1257	5.2552	6.0207	3.7756	0.1	0.075	0.075	2.566	0.6781	0		0	0.3515			7.1991	0		0		0		6.4843	0		0		0		9.3433	0		0		0		12.2022	0		0		0
1258	5.2594	6.0957	3.8506	0.102	0.0715	0.0715	2.4648	0.5769	0		0	0.3556			7.1991	0		0		0		6.4843	0		0		0		9.3433	0		0		0		12.2022	0		0		0
1259	5.2636	6.1672	3.9221	0.1039	-0.1122	0.1122	2.4822	0.5943	0		0	0.3598			7.1991	0		0		0		6.4843	0		0		0		9.3433	0		0		0		12.2022	0		0		0
1260	5.2678	6.0551	3.8099	0.1009	-0.03431	0.03431	2.5055	0.6176	0		0	0.364			7.1991	0		0		0		6.4843	0		0		0		9.3433	0		0		0		12.2022	0		0		0
1261	5.272	6.0207	3.7756	0.1	0.1152	0.1152	2.8064	0.9185	0		0	0.3682			7.1991	0		0		0		6.4843	0		0		0		9.3433	0		0		0		12.2022	0		0		0
1262	5.2762	6.136	3.8908	0.1031	-0.07585	0.07585	2.9742	1.0863	0		0	0.3724			7.1991	0		0		0		6.4843	0		0		0		9.3433	0		0		0		12.2022	0		0		0
1263	5.2803	6.0601	3.815	0.101	0.2404	0.2404	2.5349	0.647	0		0	0.3766			7.1991	0		0		0		6.4843	0		0		0		9.3433	0		0		0		12.2022	0		0		0
1264	5.2845	6.3005	4.0554	0.1074	0.3355	0.3355	2.7016	0.8137	0		0	0.3808			7.1991	0		0		0		6.4843	0		0		0		9.3433	0		0		0		12.2022	0		0		0
1265	5.2887	6.636	4.3908	0.1163	-0.1907	0.1907	2.4147	0.5268	0		0	0.3849			7.1991	0		0		0		6.4843	0		0		0		9.3433	0		0		0		12.2022	0		0		0
1266	5.2929	6.4453	4.2002	0.1113	-0.1495	0.1495	2.4404	0.5525	0		0	0.3891			7.1991	0		0		0		6.4843	0		0		0		9.3433	0		0		0		12.2022	0		0		0
1267	5.2971	6.2958	4.0506	0.1073	-0.02481	0.02481	2.5346	0.6467	0		0	0.3933			7.1991	0		0		0		6.4843	0		0		0		9.3433	0		0		0		12.2022	0		0		0
1268	5.3013	6.271	4.0258	0.1066	0.01674	0.01674	2.4566	0.5687	0		0	0.3975			7.1991	0		0		0		6.4843	0		0		0		9.3433	0		0		0		12.2022	0		0		0
1269	5.3054	6.2877	4.0426	0.1071	0.1297	0.1297	2.154	0.2661	0		0	0.4017			7.1991	0		0		0		6.4843	0		0		0		9.3433	0		0		0		12.2022	0		0		0
1270	5.3096	6.4174	4.1722	0.1105	0.164	0.164	2.5291	0.6412	0		0	0.4059			7.1991	0		0		0		6.4843	0		0		0		9.3433	0		0		0		12.2022	0		0		0
1271	5.3138	6.5814	4.3362	0.1149	-0.1452	0.1452	2.7148	0.8269	0		0	0.41			7.1991	0		0		0		6.4843	0		0		0		9.3433	0		0		0		12.2022	0		0		0
1272	5.318	6.4362	4.191	0.111	0.1202	0.1202	2.6779	0.79	0		0	0.4142			7.1991	0		0		0		6.4843	0		0		0		9.3433	0		0		0		12.2022	0		0		0
1273	5.3222	6.5564	4.3112	0.1142	0.08185	0.08185	2.5722	0.6843	0		0	0.4184			7.1991	0		0		0		6.4843	0.004184		0.004184		0		9.3433	0		0		0		12.2022	0		0		0
1274	5.3264	6.6382	4.3931	0.1164	0.5653	0.5653	3.128	1.2401	0		0	0.4226			7.1991	0		0		0		6.4843	0.008368		0.008368		0		9.3433	0		0		0		12.2022	0		0		0
1275	5.3305	7.2036	4.9584	0.1313	-0.4578	0.4578	2.918	1.0301	0		0	0.4268			7.1991	0		0		0		6.4843	0.01255		0.01255		0		9.3433	0		0		0		12.2022	0		0		0
1276	5.3347	6.7457	4.5006	0.1192	-0.02371	0.02371	2.4648	0.5769	0		0	0.431			7.1991	0		0		0		6.4843	0.01674		0.01674		0		9.3433	0		0		0		12.2022	0		0		0
1277	5.3389	6.722	4.4769	0.1186	-0.167	0.167	2.3068	0.4189	0		0	0.4351			7.1991	0		0		0		6.4843	0.02092		0.02092		0		9.3433	0		0		0		12.2022	0		0		0
1278	5.3431	6.555	4.3099	0.1142	0.01773	0.01773	2.2199	0.332	0		0	0.4393			7.1991	0		0		0		6.4843	0.0251		0.0251		0		9.3433	0		0		0		12.2022	0		0		0
1279	5.3473	6.5727	4.3276	0.1146	0.1128	0.1128	2.3563	0.4684	0		0	0.4435			7.1991	0		0		0		6.4843	0.02929		0.02929		0		9.3433	0		0		0		12.2022	0		0		0
1280	5.3515	6.6856	4.4404	0.1176	0.00712	0.00712	2.4542	0.5663	0		0	0.4477			7.1991	0		0		0		6.4843	0.03347		0.03347		0		9.3433	0		0		0		12.2022	0		0		0
1281	5.3556	6.6927	4.4476	0.1178	0.08994	0.08994	2.3816	0.4937	0		0	0.4519			7.1991	0		0		0		6.4843	0.03766		0.03766		0		9.3433	0		0		0		12.2022	0		0		0
1282	5.3598	6.7826	4.5375	0.1202	-0.03803	0.03803	2.3469	0.459	0		0	0.4561			7.1991	0		0		0		6.4843	0.04184		0.04184		0		9.3433	0		0		0		12.2022	0		0		0
1283	5.364	6.7446	4.4995	0.1192	0.1041	0.1041	2.3731	0.4852	0		0	0.4603			7.1991	0		0		0		6.4843	0.04603		0.04603		0		9.3433	0		0		0		12.2022	0		0		0
1284	5.3682	6.8487	4.6036	0.1219	0.1437	0.1437	2.5091	0.6212	0		0	0.4644			7.1991	0		0		0		6.4843	0.05021		0.05021		0		9.3433	0		0		0		12.2022	0		0		0
1285	5.3724	6.9924	4.7473	0.1257	0.1819	0.1819	2.3696	0.4817	0		0	0.4686			7.1991	0		0		0		6.4843	0.05439		0.05439		0		9.3433	0		0		0		12.2022	0		0		0
1286	5.3766	7.1743	4.9292	0.1306	0.2335	0.2335	2.517	0.6291	0		0	0.4728			7.1991	0		0		0		6.4843	0.05858		0.05858		0		9.3433	0		0		0		12.2022	0		0		0
1287	5.3808	7.4078	5.1627	0.1367	-0.3007	0.3007	2.4896	0.6017	0		0	0.477			7.1991	0		0		0		6.4843	0.06276		0.06276		0		9.3433	0		0		0		12.2022	0		0		0
1288	5.3849	7.1071	4.862	0.1288	0.1183	0.1183	2.8392	0.9513	0		0	0.4812			7.1991	0		0		0		6.4843	0.06695		0.06695		0		9.3433	0		0		0		12.2022	0		0		0
1289	5.3891	7.2255	4.9803	0.1319	-0.1059	0.1059	2.809	0.9211	0		0	0.4854			7.1991	0		0		0		6.4843	0.07113		0.07113		0		9.3433	0		0		0		12.2022	0		0		0
1290	5.3933	7.1196	4.8744	0.1291	0.004786	0.004786	2.3251	0.4372	0		0	0.4895			7.1991	0		0		0		6.4843	0.07531		0.07531		0		9.3433	0		0		0		12.2022	0		0		0
1291	5.3975	7.1243	4.8792	0.1292	-0.2388	0.2388	2.9418	1.0539	0		0	0.4937			7.1991	0		0		0		6.4843	0.0795		0.0795		0		9.3433	0		0		0		12.2022	0		0		0
1292	5.4017	6.8855	4.6404	0.1229	0.1553	0.1553	2.5748	0.6869	0		0	0.4979			7.1991	0		0		0		6.4843	0.08368		0.08368		0		9.3433	0		0		0		12.2022	0		0		0
1293	5.4059	7.0408	4.7956	0.127	0.01521	0.01521	2.2031	0.3152	0		0	0.5021			7.1991	0		0		0		6.4843	0.08787		0.08787		0		9.3433	0		0		0		12.2022	0		0		0
1294	5.41	7.056	4.8108	0.1274	0.07981	0.07981	2.3793	0.4914	0		0	0.5063			7.1991	0		0		0		6.4843	0.09205		0.09205		0		9.3433	0		0		0		12.2022	0		0		0
1295	5.4142	7.1358	4.8907	0.1295	0.05204	0.05204	2.4315	0.5436	0		0	0.5105			7.1991	0		0		0		6.4843	0.09623		0.09623		0		9.3433	0		0		0		12.2022	0		0		0
1296	5.4184	7.1878	4.9427	0.1309	0.2535	0.2535	3.1397	1.2518	0		0	0.5146			7.1991	0		0		0		6.4843	0.1004		0.1004		0		9.3433	0		0		0		12.2022	0		0		0
1297	5.4226	7.4413	5.1962	0.1376	0.1351	0.1351	3.0308	1.1429	0		0	0.5188			7.1991	0.004184		0.004184		0		6.4843	0.1046		0.1046		0		9.3433	0		0		0		12.2022	0		0		0
1298	5.4268	7.5764	5.3313	0.1412	0.1029	0.1029	2.4626	0.5747	0		0	0.523			7.1991	0.008368		0.008368		0		6.4843	0.1088		0.1088		0		9.3433	0		0		0		12.2022	0		0		0
1299	5.431	7.6793	5.4342	0.1439	-0.3298	0.3298	2.6738	0.7859	0		0	0.5272			7.1991	0.01255		0.01255		0		6.4843	0.113		0.113		0		9.3433	0		0		0		12.2022	0		0		0
1300	5.4351	7.3495	5.1044	0.1352	0.08999	0.08999	2.3657	0.4778	0		0	0.5314			7.1991	0.01674		0.01674		0		6.4843	0.1172		0.1172		0		9.3433	0		0		0		12.2022	0		0		0
1301	5.4393	7.4395	5.1944	0.1376	0.0614	0.0614	2.1743	0.2864	0		0	0.5356			7.1991	0.02092		0.02092		0		6.4843	0.1213		0.1213		0		9.3433	0		0		0		12.2022	0		0		0
1302	5.4435	7.5009	5.2558	0.1392	-0.05571	0.05571	2.2297	0.3418	0		0	0.5397			7.1991	0.0251		0.0251		0		6.4843	0.1255		0.1255		0		9.3433	0		0		0		12.2022	0		0		0
1303	5.4477	7.4452	5.2001	0.1377	0.07634	0.07634	2.4201	0.5322	0		0	0.5439			7.1991	0.02929		0.02929		0		6.4843	0.1297		0.1297		0		9.3433	0		0		0		12.2022	0		0		0
1304	5.4519	7.5216	5.2764	0.1398	0.1912	0.1912	2.9195	1.0316	0		0	0.5481			7.1991	0.03347		0.03347		0		6.4843	0.1339		0.1339		0		9.3433	0		0		0		12.2022	0		0		0
1305	5.4561	7.7127	5.4676	0.1448	-0.123	0.123	2.967	1.0791	0		0	0.5523			7.1991	0.03766		0.03766		0		6.4843	0.1381		0.1381		0		9.3433	0		0		0		12.2022	0		0		0
1306	5.4603	7.5898	5.3446	0.1416	0.07327	0.07327	2.4808	0.5929	0		0	0.5565			7.1991	0.04184		0.04184		0		6.4843	0.1423		0.1423		0		9.3433	0		0		0		12.2022	0		0		0
1307	5.4644	7.663	5.4179	0.1435	0.1176	0.1176	2.4614	0.5735	0		0	0.5607			7.1991	0.04603		0.04603		0		6.4843	0.1464		0.1464		0		9.3433	0		0		0		12.2022	0		0		0
1308	5.4686	7.7806	5.5355	0.1466	0.2911	0.2911	2.8747	0.9868	0		0	0.5649			7.1991	0.05021		0.05021		0		6.4843	0.1506		0.1506		0		9.3433	0		0		0		12.2022	0		0		0
1309	5.4728	8.0717	5.8266	0.1543	0.0713	0.0713	2.1417	0.2538	0		0	0.569			7.1991	0.05439		0.05439		0		6.4843	0.1548		0.1548		0		9.3433	0		0		0		12.2022	0		0		0
1310	5.477	8.143	5.8979	0.1562	0.1006	0.1006	2.3594	0.4715	0		0	0.5732			7.1991	0.05858		0.05858		0		6.4843	0.159		0.159		0		9.3433	0		0		0		12.2022	0		0		0
1311	5.4812	8.2436	5.9985	0.1589	-0.125	0.125	2.3812	0.4933	0		0	0.5774			7.1991	0.06276		0.06276		0		6.4843	0.1632		0.1632		0		9.3433	0		0		0		12.2022	0		0		0
1312	5.4854	8.1186	5.8735	0.1556	0.2172	0.2172	2.8167	0.9288	0		0	0.5816			7.1991	0.06695		0.06695		0		6.4843	0.1674		0.1674		0		9.3433	0		0		0		12.2022	0		0		0
1313	5.4895	8.3358	6.0907	0.1613	-0.2767	0.2767	2.9511	1.0632	0		0	0.5858			7.1991	0.07113		0.07113		0		6.4843	0.1715		0.1715		0		9.3433	0		0		0		12.2022	0		0		0
1314	5.4937	8.0591	5.814	0.154	0.202	0.202	2.4001	0.5122	0		0	0.59			7.1991	0.07531		0.07531		0		6.4843	0.1757		0.1757		0		9.3433	0		0		0		12.2022	0		0		0
1315	5.4979	8.2611	6.016	0.1593	0.05116	0.05116	2.3875	0.4996	0		0	0.5941			7.1991	0.0795		0.0795		0		6.4843	0.1799		0.1799		0		9.3433	0		0		0		12.2022	0		0		0
1316	5.5021	8.3123	6.0672	0.1607	0.01214	0.01214	2.4987	0.6108	0		0	0.5983			7.1991	0.08368		0.08368		0		6.4843	0.1841		0.1841		0		9.3433	0		0		0		12.2022	0		0		0
1317	5.5063	8.3244	6.0793	0.161	0.04146	0.04146	2.1204	0.2325	0		0	0.6025			7.1991	0.08787		0.08787		0		6.4843	0.1883		0.1883		0		9.3433	0		0		0		12.2022	0		0		0
1318	5.5105	8.3659	6.1208	0.1621	0.1531	0.1531	2.5865	0.6986	0		0	0.6067			7.1991	0.09205		0.09205		0		6.4843	0.1925		0.1925		0		9.3433	0		0		0		12.2022	0		0		0
1319	5.5146	8.519	6.2739	0.1662	0.00434	0.00434	2.4677	0.5798	0		0	0.6109			7.1991	0.09623		0.09623		0		6.4843	0.1967		0.1967		0		9.3433	0		0		0		12.2022	0		0		0
1320	5.5188	8.5234	6.2782	0.1663	0.3183	0.3183	2.9049	1.0171	0		0	0.6151			7.1991	0.1004		0.1004		0		6.4843	0.2008		0.2008		0		9.3433	0		0		0		12.2022	0		0		0
1321	5.523	8.8416	6.5965	0.1747	-0.2062	0.2062	2.847	0.9591	0		0	0.6192			7.1991	0.1046		0.1046		0		6.4843	0.205		0.205		0		9.3433	0		0		0		12.2022	0		0		0
1322	5.5272	8.6354	6.3903	0.1693	0.1665	0.1665	2.4213	0.5334	0		0	0.6234			7.1991	0.1088		0.1088		0		6.4843	0.2092		0.2092		0		9.3433	0		0		0		12.2022	0		0		0
1323	5.5314	8.8019	6.5568	0.1737	-0.007603	0.007603	2.4946	0.6067	0		0	0.6276			7.1991	0.113		0.113		0		6.4843	0.2134		0.2134		0		9.3433	0		0		0		12.2022	0		0		0
1324	5.5356	8.7943	6.5492	0.1735	0.1038	0.1038	2.4188	0.5309	0		0	0.6318			7.1991	0.1172		0.1172		0		6.4843	0.2176		0.2176		0		9.3433	0		0		0		12.2022	0		0		0
1325	5.5397	8.8981	6.653	0.1762	-0.04644	0.04644	2.2511	0.3632	0		0	0.636			7.1991	0.1213		0.1213		0		6.4843	0.2218		0.2218		0		9.3433	0		0		0		12.2022	0		0		0
1326	5.5439	8.8517	6.6065	0.175	0.1589	0.1589	2.3258	0.4379	0		0	0.6402			7.1991	0.1255		0.1255		0		6.4843	0.2259		0.2259		0		9.3433	0		0		0		12.2022	0		0		0
1327	5.5481	9.0106	6.7654	0.1792	-0.02078	0.02078	2.4101	0.5222	0		0	0.6444			7.1991	0.1297		0.1297		0		6.4843	0.2301		0.2301		0		9.3433	0		0		0		12.2022	0		0		0
1328	5.5523	8.9898	6.7447	0.1786	0.1475	0.1475	2.8435	0.9556	0		0	0.6485			7.1991	0.1339		0.1339		0		6.4843	0.2343		0.2343		0		9.3433	0		0		0		12.2022	0		0		0
1329	5.5565	9.1373	6.8922	0.1826	-0.03161	0.03161	2.7777	0.8898	0		0	0.6527			7.1991	0.1381		0.1381		0		6.4843	0.2385		0.2385		0		9.3433	0		0		0		12.2022	0		0		0
1330	5.5607	9.1057	6.8606	0.1817	0.2338	0.2338	2.4133	0.5254	0		0	0.6569			7.1991	0.1423		0.1423		0		6.4843	0.2427		0.2427		0		9.3433	0		0		0		12.2022	0		0		0
1331	5.5649	9.3395	7.0943	0.1879	-0.003404	0.003404	2.3086	0.4207	0		0	0.6611			7.1991	0.1464		0.1464		0		6.4843	0.2469		0.2469		0		9.3433	0		0		0		12.2022	0		0		0
1332	5.569	9.3361	7.0909	0.1878	0.1286	0.1286	2.3854	0.4975	0		0	0.6653			7.1991	0.1506		0.1506		0		6.4843	0.251		0.251		0		9.3433	0		0		0		12.2022	0		0		0
1333	5.5732	9.4646	7.2195	0.1912	-0.1302	0.1302	2.2733	0.3854	0		0	0.6695			7.1991	0.1548		0.1548		0		6.4843	0.2552		0.2552		0		9.3433	0		0		0		12.2022	0		0		0
1334	5.5774	9.3345	7.0893	0.1878	0.1759	0.1759	2.3768	0.4889	0		0	0.6736			7.1991	0.159		0.159		0		6.4843	0.2594		0.2594		0		9.3433	0		0		0		12.2022	0		0		0
1335	5.5816	9.5103	7.2652	0.1924	-0.1272	0.1272	2.4789	0.591	0		0	0.6778			7.1991	0.1632		0.1632		0		6.4843	0.2636		0.2636		0		9.3433	0.004184		0.004184		0		12.2022	0		0		0
1336	5.5858	9.3831	7.138	0.1891	0.2035	0.2035	2.8639	0.976	0		0	0.682			7.1991	0.1674		0.1674		0		6.4843	0.2678		0.2678		0		9.3433	0.008368		0.008368		0		12.2022	0		0		0
1337	5.59	9.5866	7.3415	0.1945	-0.02068	0.02068	2.8349	0.947	0		0	0.6862			7.1991	0.1715		0.1715		0		6.4843	0.272		0.272		0		9.3433	0.01255		0.01255		0		12.2022	0		0		0
1338	5.5941	9.5659	7.3208	0.1939	0.03581	0.03581	2.343	0.4551	0		0	0.6904			7.1991	0.1757		0.1757		0		6.4843	0.2762		0.2762		0		9.3433	0.01674		0.01674		0		12.2022	0		0		0
1339	5.5983	9.6018	7.3566	0.1949	0.02053	0.02053	2.5046	0.6167	0		0	0.6946			7.1991	0.1799		0.1799		0		6.4843	0.2803		0.2803		0		9.3433	0.02092		0.02092		0		12.2022	0		0		0
1340	5.6025	9.6223	7.3772	0.1954	-0.001897	0.001897	2.3713	0.4834	0		0	0.6987			7.1991	0.1841		0.1841		0		6.4843	0.2845		0.2845		0		9.3433	0.0251		0.0251		0		12.2022	0		0		0
1341	5.6067	9.6204	7.3753	0.1954	0.09554	0.09554	2.0652	0.1773	0		0	0.7029			7.1991	0.1883		0.1883		0		6.4843	0.2887		0.2887		0		9.3433	0.02929		0.02929		0		12.2022	0		0		0
1342	5.6109	9.7159	7.4708	0.1979	0.1819	0.1819	2.3897	0.5018	0		0	0.7071			7.1991	0.1925		0.1925		0		6.4843	0.2929		0.2929		0		9.3433	0.03347		0.03347		0		12.2022	0		0		0
1343	5.6151	9.8978	7.6527	0.2027	0.2777	0.2777	3.0617	1.1738	0		0	0.7113			7.1991	0.1967		0.1967		0		6.4843	0.2971		0.2971		0		9.3433	0.03766		0.03766		0		12.2022	0		0		0
1344	5.6192	10.1755	7.9304	0.2101	-0.02918	0.02918	2.8577	0.9698	0		0	0.7155			7.1991	0.2008		0.2008		0		6.4843	0.3013		0.3013		0		9.3433	0.04184		0.04184		0		12.2022	0		0		0
1345	5.6234	10.1463	7.9012	0.2093	-0.1109	0.1109	2.4781	0.5902	0		0	0.7197			7.1991	0.205		0.205		0		6.4843	0.3054		0.3054		0		9.3433	0.04603		0.04603		0		12.2022	0		0		0
1346	5.6276	10.0354	7.7903	0.2063	0.1168	0.1168	2.3481	0.4602	0		0	0.7238			7.1991	0.2092		0.2092		0		6.4843	0.3096		0.3096		0		9.3433	0.05021		0.05021		0		12.2022	0		0		0
1347	5.6318	10.1523	7.9071	0.2094	-0.04824	0.04824	2.4666	0.5787	0		0	0.728			7.1991	0.2134		0.2134		0		6.4843	0.3138		0.3138		0		9.3433	0.05439		0.05439		0		12.2022	0		0		0
1348	5.636	10.104	7.8589	0.2082	0.1307	0.1307	2.4096	0.5217	0		0	0.7322			7.1991	0.2176		0.2176		0		6.4843	0.318		0.318		0		9.3433	0.05858		0.05858		0		12.2022	0		0		0
1349	5.6402	10.2347	7.9896	0.2116	-0.006538	0.006538	2.1005	0.2126	0		0	0.7364			7.1991	0.2218		0.2218		0		6.4843	0.3222		0.3222		0		9.3433	0.06276		0.06276		0		12.2022	0		0		0
1350	5.6444	10.2281	7.983	0.2115	0.08399	0.08399	2.8302	0.9423	0		0	0.7406			7.1991	0.2259		0.2259		0		6.4843	0.3264		0.3264		0		9.3433	0.06695		0.06695		0		12.2022	0		0		0
1351	5.6485	10.3121	8.067	0.2137	-0.07216	0.07216	2.8698	0.9819	0		0	0.7448			7.1991	0.2301		0.2301		0		6.4843	0.3305		0.3305		0		9.3433	0.07113		0.07113		0		12.2022	0		0		0
1352	5.6527	10.24	7.9948	0.2118	0.09956	0.09956	2.3976	0.5097	0		0	0.749			7.1991	0.2343		0.2343		0		6.4843	0.3347		0.3347		0		9.3433	0.07531		0.07531		0		12.2022	0		0		0
1353	5.6569	10.3395	8.0944	0.2144	0.1311	0.1311	2.3749	0.487	0		0	0.7531			7.1991	0.2385		0.2385		0		6.4843	0.3389		0.3389		0		9.3433	0.0795		0.0795		0		12.2022	0		0		0
1354	5.6611	10.4706	8.2255	0.2179	-0.05682	0.05682	2.4386	0.5507	0		0	0.7573			7.1991	0.2427		0.2427		0		6.4843	0.3431		0.3431		0		9.3433	0.08368		0.08368		0		12.2022	0		0		0
1355	5.6653	10.4138	8.1687	0.2164	0.1594	0.1594	2.5798	0.6919	0		0	0.7615			7.1991	0.2469		0.2469		0		6.4843	0.3473		0.3473		0		9.3433	0.08787		0.08787		0		12.2022	0		0		0
1356	5.6695	10.5732	8.3281	0.2206	0.0719	0.0719	2.3761	0.4882	0		0	0.7657			7.1991	0.251		0.251		0		6.4843	0.3515		0.3515		0		9.3433	0.09205		0.09205		0		12.2022	0		0		0
1357	5.6736	10.6451	8.4	0.2225	0.03331	0.03331	2.7813	0.8934	0		0	0.7699			7.1991	0.2552		0.2552		0		6.4843	0.3556		0.3556		0		9.3433	0.09623		0.09623		0		12.2022	0		0		0
1358	5.6778	10.6784	8.4333	0.2234	-0.003806	0.003806	2.913	1.0251	0		0	0.7741			7.1991	0.2594		0.2594		0		6.4843	0.3598		0.3598		0		9.3433	0.1004		0.1004		0		12.2022	0		0		0
1359	5.682	10.6746	8.4295	0.2233	-0.009616	0.009616	2.3421	0.4542	0		0	0.7782			7.1991	0.2636		0.2636		0		6.4843	0.364		0.364		0		9.3433	0.1046		0.1046		0		12.2022	0		0		0
1360	5.6862	10.665	8.4199	0.223	0.1202	0.1202	2.4004	0.5125	0		0	0.7824			7.1991	0.2678		0.2678		0		6.4843	0.3682		0.3682		0		9.3433	0.1088		0.1088		0		12.2022	0		0		0
1361	5.6904	10.7852	8.5401	0.2262	-0.08499	0.08499	2.4224	0.5345	0		0	0.7866			7.1991	0.272		0.272		0		6.4843	0.3724		0.3724		0		9.3433	0.113		0.113		0		12.2022	0		0		0
1362	5.6946	10.7002	8.4551	0.224	0.1572	0.1572	2.3535	0.4656	0		0	0.7908			7.1991	0.2762		0.2762		0		6.4843	0.3766		0.3766		0		9.3433	0.1172		0.1172		0		12.2022	0		0		0
1363	5.6987	10.8574	8.6123	0.2281	0.3142	0.3142	2.5392	0.6513	0		0	0.795			7.1991	0.2803		0.2803		0		6.4843	0.3808		0.3808		0		9.3433	0.1213		0.1213		0		12.2022	0		0		0
1364	5.7029	11.1716	8.9265	0.2364	0.0001964	0.0001964	2.6715	0.7836	0		0	0.7992			7.1991	0.2845		0.2845		0		6.4843	0.3849		0.3849		0		9.3433	0.1255		0.1255		0		12.2022	0		0		0
1365	5.7071	11.1718	8.9267	0.2364	-0.04936	0.04936	2.7846	0.8967	0		0	0.8033			7.1991	0.2887		0.2887		0		6.4843	0.3891		0.3891		0		9.3433	0.1297		0.1297		0		12.2022	0		0		0
1366	5.7113	11.1224	8.8773	0.2351	-0.07014	0.07014	2.3673	0.4794	0		0	0.8075			7.1991	0.2929		0.2929		0		6.4843	0.3933		0.3933		0		9.3433	0.1339		0.1339		0		12.2022	0		0		0
1367	5.7155	11.0523	8.8072	0.2333	0.1696	0.1696	2.4095	0.5217	0		0	0.8117			7.1991	0.2971		0.2971		0		6.4843	0.3975		0.3975		0		9.3433	0.1381		0.1381		0		12.2022	0		0		0
1368	5.7197	11.2219	8.9768	0.2378	-0.1071	0.1071	2.3615	0.4736	0		0	0.8159			7.1991	0.3013		0.3013		0		6.4843	0.4017		0.4017		0		9.3433	0.1423		0.1423		0		12.2022	0		0		0
1369	5.7238	11.1148	8.8696	0.2349	0.148	0.148	2.3776	0.4897	0		0	0.8201			7.1991	0.3054		0.3054		0		6.4843	0.4059		0.4059		0		9.3433	0.1464		0.1464		0		12.2022	0		0		0
1370	5.728	11.2628	9.0177	0.2389	-0.1017	0.1017	2.4377	0.5498	0		0	0.8243			7.1991	0.3096		0.3096		0		6.4843	0.41		0.41		0		9.3433	0.1506		0.1506		0		12.2022	0		0		0
1371	5.7322	11.1611	8.916	0.2362	0.03957	0.03957	2.3299	0.442	0		0	0.8285			7.1991	0.3138		0.3138		0		6.4843	0.4142		0.4142		0		9.3433	0.1548		0.1548		0		12.2022	0		0		0
1372	5.7364	11.2006	8.9555	0.2372	0.006442	0.006442	2.7528	0.8649	0		0	0.8326			7.1991	0.318		0.318		0		6.4843	0.4184		0.4184		0		9.3433	0.159		0.159		0		12.2022	0		0		0
1373	5.7406	11.2071	8.962	0.2374	0.06705	0.06705	2.8043	0.9164	0		0	0.8368			7.1991	0.3222		0.3222		0		6.4843	0.4226		0.4226		0		9.3433	0.1632		0.1632		0		12.2022	0		0		0
1374	5.7448	11.2741	9.029	0.2392	0.1329	0.1329	2.3505	0.4626	0		0	0.841			7.1991	0.3264		0.3264		0		6.4843	0.4268		0.4268		0		9.3433	0.1674		0.1674		0		12.2022	0		0		0
1375	5.749	11.4071	9.1619	0.2427	0.04957	0.04957	2.3234	0.4355	0		0	0.8452			7.1991	0.3305		0.3305		0		6.4843	0.431		0.431		0		9.3433	0.1715		0.1715		0		12.2022	0		0		0
1376	5.7531	11.4566	9.2115	0.244	-0.03865	0.03865	2.3353	0.4474	0		0	0.8494			7.1991	0.3347		0.3347		0		6.4843	0.4351		0.4351		0		9.3433	0.1757		0.1757		0		12.2022	0		0		0
1377	5.7573	11.418	9.1729	0.243	0.1327	0.1327	2.3423	0.4544	0		0	0.8536			7.1991	0.3389		0.3389		0		6.4843	0.4393		0.4393		0		9.3433	0.1799		0.1799		0		12.2022	0		0		0
1378	5.7615	11.5507	9.3056	0.2465	-0.09079	0.09079	2.363	0.4751	0		0	0.8577			7.1991	0.3431		0.3431		0		6.4843	0.4435		0.4435		0		9.3433	0.1841		0.1841		0		12.2022	0		0		0
1379	5.7657	11.4599	9.2148	0.2441	0.1224	0.1224	2.3584	0.4705	0		0	0.8619			7.1991	0.3473		0.3473		0		6.4843	0.4477		0.4477		0		9.3433	0.1883		0.1883		0		12.2022	0		0		0
1380	5.7699	11.5823	9.3372	0.2473	0.008053	0.008053	2.7156	0.8277	0		0	0.8661			7.1991	0.3515		0.3515		0		6.4843	0.4519		0.4519		0		9.3433	0.1925		0.1925		0		12.2022	0		0		0
1381	5.7741	11.5904	9.3452	0.2475	0.04081	0.04081	2.8112	0.9233	0		0	0.8703			7.1991	0.3556		0.3556		0		6.4843	0.4561		0.4561		0		9.3433	0.1967		0.1967		0		12.2022	0		0		0
1382	5.7782	11.6312	9.3861	0.2486	-0.01487	0.01487	2.3506	0.4627	0		0	0.8745			7.1991	0.3598		0.3598		0		6.4843	0.4603		0.4603		0		9.3433	0.2008		0.2008		0		12.2022	0		0		0
1383	5.7824	11.6163	9.3712	0.2482	0.07233	0.07233	2.2966	0.4087	0		0	0.8787			7.1991	0.364		0.364		0		6.4843	0.4644		0.4644		0		9.3433	0.205		0.205		0		12.2022	0		0		0
1384	5.7866	11.6886	9.4435	0.2501	0.0163	0.0163	2.2816	0.3937	0		0	0.8828			7.1991	0.3682		0.3682		0		6.4843	0.4686		0.4686		0		9.3433	0.2092		0.2092		0		12.2022	0		0		0
1385	5.7908	11.7049	9.4598	0.2506	0.11	0.11	2.3073	0.4194	0		0	0.887			7.1991	0.3724		0.3724		0		6.4843	0.4728		0.4728		0		9.3433	0.2134		0.2134		0		12.2022	0		0		0
1386	5.795	11.8149	9.5698	0.2535	-0.1176	0.1176	2.437	0.5491	0		0	0.8912			7.1991	0.3766		0.3766		0		6.4843	0.477		0.477		0		9.3433	0.2176		0.2176		0		12.2022	0		0		0
1387	5.7992	11.6973	9.4522	0.2504	0.2008	0.2008	2.8055	0.9176	0		0	0.8954			7.1991	0.3808		0.3808		0		6.4843	0.4812		0.4812		0		9.3433	0.2218		0.2218		0		12.2022	0		0		0
1388	5.8033	11.8981	9.653	0.2557	-0.04152	0.04152	2.6779	0.79	0		0	0.8996			7.1991	0.3849		0.3849		0		6.4843	0.4854		0.4854		0		9.3433	0.2259		0.2259		0		12.2022	0		0		0
1389	5.8075	11.8566	9.6115	0.2546	0.06462	0.06462	2.2678	0.3799	0		0	0.9038			7.1991	0.3891		0.3891		0		6.4843	0.4895		0.4895		0		9.3433	0.2301		0.2301		0		12.2022	0		0		0
1390	5.8117	11.9212	9.6761	0.2563	-0.04157	0.04157	2.2002	0.3123	0		0	0.9079			7.1991	0.3933		0.3933		0		6.4843	0.4937		0.4937		0		9.3433	0.2343		0.2343		0		12.2022	0		0		0
1391	5.8159	11.8796	9.6345	0.2552	0.0544	0.0544	2.3193	0.4314	0		0	0.9121			7.1991	0.3975		0.3975		0		6.4843	0.4979		0.4979		0		9.3433	0.2385		0.2385		0		12.2022	0		0		0
1392	5.8201	11.934	9.6889	0.2566	0.06068	0.06068	2.4037	0.5158	0		0	0.9163			7.1991	0.4017		0.4017		0		6.4843	0.5021		0.5021		0		9.3433	0.2427		0.2427		0		12.2022	0		0		0
1393	5.8243	11.9947	9.7496	0.2582	0.000439	0.000439	2.3128	0.4249	0		0	0.9205			7.1991	0.4059		0.4059		0		6.4843	0.5063		0.5063		0		9.3433	0.2469		0.2469		0		12.2022	0		0		0
1394	5.8285	11.9952	9.75	0.2583	0.0684	0.0684	2.8151	0.9272	0		0	0.9247			7.1991	0.41		0.41		0		6.4843	0.5105		0.5105		0		9.3433	0.251		0.251		0		12.2022	0		0		0
1395	5.8326	12.0636	9.8184	0.2601	0.08535	0.08535	2.8985	1.0106	0		0	0.9289			7.1991	0.4142		0.4142		0		6.4843	0.5146		0.5146		0		9.3433	0.2552		0.2552		0		12.2022	0		0		0
1396	5.8368	12.1489	9.9038	0.2623	-0.06757	0.06757	2.1554	0.2675	0		0	0.9331			7.1991	0.4184		0.4184		0		6.4843	0.5188		0.5188		0		9.3433	0.2594		0.2594		0		12.2022	0		0		0
1397	5.841	12.0813	9.8362	0.2605	0.07905	0.07905	2.3178	0.4299	0		0	0.9372			7.1991	0.4226		0.4226		0		6.4843	0.523		0.523		0		9.3433	0.2636		0.2636		0		12.2022	0		0		0
1398	5.8452	12.1604	9.9153	0.2626	-0.005805	0.005805	2.3138	0.4259	0		0	0.9414			7.1991	0.4268		0.4268		0		6.4843	0.5272		0.5272		0		9.3433	0.2678		0.2678		0		12.2022	0		0		0
1399	5.8494	12.1546	9.9095	0.2625	0.1308	0.1308	2.3675	0.4796	0		0	0.9456			7.1991	0.431		0.431		0		6.4843	0.5314		0.5314		0		9.3433	0.272		0.272		0		12.2022	0		0		0
1400	5.8536	12.2854	10.0402	0.2659	0.04799	0.04799	2.8256	0.9377	0		0	0.9498			7.1991	0.4351		0.4351		0		6.4843	0.5356		0.5356		0		9.3433	0.2762		0.2762		0		12.2022	0.004184		0.004184		0
1401	5.8577	12.3334	10.0882	0.2672	-0.006533	0.006533	2.7968	0.9089	0		0	0.954			7.1991	0.4393		0.4393		0		6.4843	0.5397		0.5397		0		9.3433	0.2803		0.2803		0		12.2022	0.008368		0.008368		0
1402	5.8619	12.3268	10.0817	0.267	-0.04147	0.04147	2.4009	0.513	0		0	0.9582			7.1991	0.4435		0.4435		0		6.4843	0.5439		0.5439		0		9.3433	0.2845		0.2845		0		12.2022	0.01255		0.01255		0
1403	5.8661	12.2854	10.0402	0.2659	-0.01925	0.01925	2.3004	0.4125	0		0	0.9623			7.1991	0.4477		0.4477		0		6.4843	0.5481		0.5481		0		9.3433	0.2887		0.2887		0		12.2022	0.01674		0.01674		0
1404	5.8703	12.2661	10.021	0.2654	-0.001689	0.001689	2.0991	0.2112	0		0	0.9665			7.1991	0.4519		0.4519		0		6.4843	0.5523		0.5523		0		9.3433	0.2929		0.2929		0		12.2022	0.02092		0.02092		0
1405	5.8745	12.2644	10.0193	0.2654	0.1096	0.1096	2.3355	0.4477	0		0	0.9707			7.1991	0.4561		0.4561		0		6.4843	0.5565		0.5565		0		9.3433	0.2971		0.2971		0		12.2022	0.0251		0.0251		0
1406	5.8787	12.374	10.1289	0.2683	-0.04508	0.04508	2.3407	0.4528	0		0	0.9749			7.1991	0.4603		0.4603		0		6.4843	0.5607		0.5607		0		9.3433	0.3013		0.3013		0		12.2022	0.02929		0.02929		0
1407	5.8828	12.3289	10.0838	0.2671	0.114	0.114	2.3114	0.4235	0		0	0.9791			7.1991	0.4644		0.4644		0		6.4843	0.5649		0.5649		0		9.3433	0.3054		0.3054		0		12.2022	0.03347		0.03347		0
1408	5.887	12.4429	10.1978	0.2701	-0.00828	0.00828	2.7809	0.893	0		0	0.9833			7.1991	0.4686		0.4686		0		6.4843	0.569		0.569		0		9.3433	0.3096		0.3096		0		12.2022	0.03766		0.03766		0
1409	5.8912	12.4346	10.1895	0.2699	-0.01422	0.01422	2.7729	0.885	0		0	0.9874			7.1991	0.4728		0.4728		0		6.4843	0.5732		0.5732		0		9.3433	0.3138		0.3138		0		12.2022	0.04184		0.04184		0
1410	5.8954	12.4204	10.1753	0.2695	0.002209	0.002209	2.3911	0.5032	0		0	0.9916			7.1991	0.477		0.477		0		6.4843	0.5774		0.5774		0		9.3433	0.318		0.318		0		12.2022	0.04603		0.04603		0
1411	5.8996	12.4226	10.1775	0.2696	0.1292	0.1292	2.2657	0.3778	0		0	0.9958			7.1991	0.4812		0.4812		0		6.4843	0.5816		0.5816		0		9.3433	0.3222		0.3222		0		12.2022	0.05021		0.05021		0
1412	5.9038	12.5518	10.3066	0.273	-0.004759	0.004759	2.0078	0.1199	0		0	1			7.1991	0.4854		0.4854		0		6.4843	0.5858		0.5858		0		9.3433	0.3264		0.3264		0		12.2022	0.05439		0.05439		0
1413	5.9079	12.547	10.3019	0.2729	-0.05231	0.05231	2.305	0.4171	0		0	1.0042			7.1991	0.4895		0.4895		0		6.4843	0.59		0.59		0		9.3433	0.3305		0.3305		0		12.2022	0.05858		0.05858		0
1414	5.9121	12.4947	10.2496	0.2715	0.07166	0.07166	2.2748	0.3869	0		0	1.0084			7.1991	0.4937		0.4937		0		6.4843	0.5941		0.5941		0		9.3433	0.3347		0.3347		0		12.2022	0.06276		0.06276		0
1415	5.9163	12.5664	10.3212	0.2734	0.1135	0.1135	2.7403	0.8524	0		0	1.0126			7.1991	0.4979		0.4979		0		6.4843	0.5983		0.5983		0		9.3433	0.3389		0.3389		0		12.2022	0.06695		0.06695		0
1416	5.9205	12.6799	10.4347	0.2764	0.03674	0.03674	2.7099	0.822	0		0	1.0167			7.1991	0.5021		0.5021		0		6.4843	0.6025		0.6025		0		9.3433	0.3431		0.3431		0		12.2022	0.07113		0.07113		0
1417	5.9247	12.7166	10.4715	0.2774	0.2004	0.2004	2.3589	0.471	0		0	1.0209			7.1991	0.5063		0.5063		0		6.4843	0.6067		0.6067		0		9.3433	0.3473		0.3473		0		12.2022	0.07531		0.07531		0
1418	5.9289	12.917	10.6718	0.2827	-0.2352	0.2352	2.4029	0.515	41	7.1474	0	1.0251		9	7.1991	0.5105		0	0.5063	0.004184		6.4843	0.6109		0	0.6067	0.004184		9.3433	0.3515		0	0.3473	0.004184		12.2022	0.0795		0	0.07531	0.004184
1419	5.9331	12.6817	10.4366	0.2764	-0.01748	0.01748	2.2542	0.3663	0		0	0.004184			7.1991	0.5146		0		0.008368		6.4843	0.6151		0		0.008368		9.3433	0.3556		0		0.008368		12.2022	0.08368		0		0.008368
1420	5.9372	12.6642	10.4191	0.276	0.009141	0.009141	1.9472	0.05934	0		0	0.008368			7.1991	0.5188		0		0.01255		6.4843	0.6192		0		0.01255		9.3433	0.3598		0		0.01255		12.2022	0.08787		0		0.01255
1421	5.9414	12.6734	10.4283	0.2762	0.07164	0.07164	2.1485	0.2607	0		0	0.01255			7.1991	0.523		0		0.01674		6.4843	0.6234		0		0.01674		9.3433	0.364		0		0.01674		12.2022	0.09205		0		0.01674
1422	5.9456	12.745	10.4999	0.2781	0.008682	0.008682	2.7566	0.8687	0		0	0.01674			7.1991	0.5272		0		0.02092		6.4843	0.6276		0		0.02092		9.3433	0.3682		0		0.02092		12.2022	0.09623		0		0.02092
1423	5.9498	12.7537	10.5086	0.2783	-0.2139	0.2139	2.8279	0.94	0		0	0.02092			7.1991	0.5314		0		0.0251		6.4843	0.6318		0		0.0251		9.3433	0.3724		0		0.0251		12.2022	0.1004		0		0.0251
1424	5.954	12.5398	10.2946	0.2727	-0.1412	0.1412	2.2868	0.3989	0		0	0.0251			7.1991	0.5356		0		0.02929		6.4843	0.636		0		0.02929		9.3433	0.3766		0		0.02929		12.2022	0.1046		0		0.02929
1425	5.9582	12.3986	10.1534	0.2689	-0.2672	0.2672	2.1788	0.2909	0		0	0.02929			7.1991	0.5397		0		0.03347		6.4843	0.6402		0		0.03347		9.3433	0.3808		0		0.03347		12.2022	0.1088		0		0.03347
1426	5.9623	12.1313	9.8862	0.2619	-0.1711	0.1711	2.256	0.3681	0		0	0.03347			7.1991	0.5439		0		0.03766		6.4843	0.6444		0		0.03766		9.3433	0.3849		0		0.03766		12.2022	0	0.1088	0		0	0.03347
1427	5.9665	11.9602	9.7151	0.2573	-0.07439	0.07439	2.3889	0.501	0		0	0.03766			7.1991	0.5481		0		0.04184		6.4843	0.6485		0		0.04184		9.3433	0.3891		0		0.04184		12.2022	0		0		0
1428	5.9707	11.8858	9.6407	0.2554	-0.2441	0.2441	2.1414	0.2535	0		0	0.04184			7.1991	0.5523		0		0.04603		6.4843	0.6527		0		0.04603		9.3433	0.3933		0		0.04603		12.2022	0		0		0
1429	5.9749	11.6418	9.3966	0.2489	-0.1256	0.1256	2.8353	0.9474	0		0	0.04603			7.1991	0.5565		0		0.05021		6.4843	0.6569		0		0.05021		9.3433	0.3975		0		0.05021		12.2022	0		0		0
1430	5.9791	11.5162	9.2711	0.2456	-0.3509	0.3509	2.8416	0.9537	0		0	0.05021			7.1991	0.5607		0		0.05439		6.4843	0.6611		0		0.05439		9.3433	0.4017		0		0.05439		12.2022	0		0		0
1431	5.9833	11.1653	8.9202	0.2363	-0.3098	0.3098	2.3462	0.4583	0		0	0.05439			7.1991	0.5649		0		0.05858		6.4843	0.6653		0		0.05858		9.3433	0.4059		0		0.05858		12.2022	0		0		0
1432	5.9874	10.8555	8.6104	0.2281	-0.4558	0.4558	2.5986	0.7107	0		0	0.05858			7.1991	0.569		0		0.06276		6.4843	0.6695		0		0.06276		9.3433	0.41		0		0.06276		12.2022	0		0		0
1433	5.9916	10.3997	8.1545	0.216	-0.1634	0.1634	2.4068	0.5189	0		0	0.06276			7.1991	0.5732		0		0.06695		6.4843	0.6736		0		0.06695		9.3433	0.4142		0		0.06695		12.2022	0		0		0
1434	5.9958	10.2362	7.9911	0.2117	-0.3954	0.3954	2.4811	0.5932	0		0	0.06695			7.1991	0.5774		0		0.07113		6.4843	0.6778		0		0.07113		9.3433	0.4184		0		0.07113		12.2022	0		0		0
1435	6	9.8409	7.5957	0.2012	-0.3024	0.3024	3.4182	1.5303	0		0	0.07113			7.1991	0.5816		0		0.07531		6.4843	0.682		0		0.07531		9.3433	0.4226		0		0.07531		12.2022	0		0		0
1436	6.0042	9.5384	7.2933	0.1932	-0.3387	0.3387	3.0623	1.1744	0		0	0.07531			7.1991	0.5858		0		0.0795		6.4843	0.6862		0		0.0795		9.3433	0.4268		0		0.0795		12.2022	0		0		0
1437	6.0084	9.1997	6.9546	0.1842	-0.3076	0.3076	3.0916	1.2037	0		0	0.0795			7.1991	0.59		0		0.08368		6.4843	0.6904		0		0.08368		9.3433	0	0.4268	0		0	0.0795	12.2022	0		0		0
1438	6.0126	8.8921	6.647	0.1761	-0.2196	0.2196	2.6277	0.7398	0		0	0.08368			7.1991	0.5941		0		0.08787		6.4843	0.6946		0		0.08787		9.3433	0		0		0		12.2022	0		0		0
1439	6.0167	8.6725	6.4274	0.1702	-0.1937	0.1937	2.616	0.7281	0		0	0.08787			7.1991	0.5983		0		0.09205		6.4843	0.6987		0		0.09205		9.3433	0		0		0		12.2022	0		0		0
1440	6.0209	8.4789	6.2338	0.1651	-0.2543	0.2543	2.6228	0.7349	0		0	0.09205			7.1991	0.6025		0		0.09623		6.4843	0.7029		0		0.09623		9.3433	0		0		0		12.2022	0		0		0
1441	6.0251	8.2246	5.9795	0.1584	-0.2348	0.2348	2.6393	0.7514	0		0	0.09623			7.1991	0.6067		0		0.1004		6.4843	0.7071		0		0.1004		9.3433	0		0		0		12.2022	0		0		0
1442	6.0293	7.9898	5.7447	0.1522	-0.1472	0.1472	3.0601	1.1722	0		0	0.1004			7.1991	0.6109		0		0.1046		6.4843	0.7113		0		0.1046		9.3433	0		0		0		12.2022	0		0		0
1443	6.0335	7.8427	5.5975	0.1483	-0.2587	0.2587	3.0274	1.1395	0		0	0.1046			7.1991	0.6151		0		0.1088		6.4843	0.7155		0		0.1088		9.3433	0		0		0		12.2022	0		0		0
1444	6.0377	7.5839	5.3388	0.1414	-0.3143	0.3143	2.5914	0.7035	0		0	0.1088			7.1991	0.6192		0		0.113		6.4843	0.7197		0		0.113		9.3433	0		0		0		12.2022	0		0		0
1445	6.0418	7.2697	5.0245	0.1331	-0.05052	0.05052	2.5319	0.644	0		0	0.113			7.1991	0.6234		0		0.1172		6.4843	0.7238		0		0.1172		9.3433	0		0		0		12.2022	0		0		0
1446	6.046	7.2191	4.974	0.1317	-0.2154	0.2154	2.5629	0.675	0		0	0.1172			7.1991	0.6276		0		0.1213		6.4843	0.728		0		0.1213		9.3433	0		0		0		12.2022	0		0		0
1447	6.0502	7.0038	4.7586	0.126	-0.1641	0.1641	2.6023	0.7144	0		0	0.1213			7.1991	0	0.6276	0		0	0.1213	6.4843	0.7322		0		0.1255		9.3433	0		0		0		12.2022	0		0		0
1448	6.0544	6.8396	4.5945	0.1217	-0.0187	0.0187	2.9618	1.0739	0		0	0.1255			7.1991	0		0		0		6.4843	0.7364		0		0.1297		9.3433	0		0		0		12.2022	0		0		0
1449	6.0586	6.8209	4.5758	0.1212	-0.1609	0.1609	2.9144	1.0265	0		0	0.1297			7.1991	0		0		0		6.4843	0.7406		0		0.1339		9.3433	0		0		0		12.2022	0		0		0
1450	6.0628	6.66	4.4149	0.1169	-0.04664	0.04664	2.5918	0.7039	0		0	0.1339			7.1991	0		0		0		6.4843	0.7448		0		0.1381		9.3433	0		0		0		12.2022	0		0		0
1451	6.0669	6.6134	4.3683	0.1157	-0.06248	0.06248	2.6103	0.7224	0		0	0.1381			7.1991	0		0		0		6.4843	0.749		0		0.1423		9.3433	0		0		0		12.2022	0		0		0
1452	6.0711	6.5509	4.3058	0.114	-0.1517	0.1517	2.3612	0.4733	0		0	0.1423			7.1991	0		0		0		6.4843	0.7531		0		0.1464		9.3433	0		0		0		12.2022	0		0		0
1453	6.0753	6.3992	4.154	0.11	-0.03396	0.03396	2.3912	0.5033	0		0	0.1464			7.1991	0		0		0		6.4843	0	0.7531	0		0	0.1464	9.3433	0		0		0		12.2022	0		0		0
1454	6.0795	6.3652	4.1201	0.1091	-0.04787	0.04787	3.037	1.1491	0		0	0.1506			7.1991	0		0		0		6.4843	0		0		0		9.3433	0		0		0		12.2022	0		0		0
1455	6.0837	6.3173	4.0722	0.1079	-0.0944	0.0944	2.9617	1.0738	0		0	0.1548			7.1991	0		0		0		6.4843	0		0		0		9.3433	0		0		0		12.2022	0		0		0
1456	6.0879	6.2229	3.9778	0.1054	-0.1162	0.1162	2.5849	0.697	0		0	0.159			7.1991	0		0		0		6.4843	0		0		0		9.3433	0		0		0		12.2022	0		0		0
1457	6.0921	6.1067	3.8616	0.1023	0.01618	0.01618	2.4921	0.6042	0		0	0.1632			7.1991	0		0		0		6.4843	0		0		0		9.3433	0		0		0		12.2022	0		0		0
1458	6.0962	6.1229	3.8778	0.1027	-0.07316	0.07316	2.496	0.6081	0		0	0.1674			7.1991	0		0		0		6.4843	0		0		0		9.3433	0		0		0		12.2022	0		0		0
1459	6.1004	6.0497	3.8046	0.1008	0.01739	0.01739	2.4533	0.5654	0		0	0.1715			7.1991	0		0		0		6.4843	0		0		0		9.3433	0		0		0		12.2022	0		0		0
1460	6.1046	6.0671	3.822	0.1012	-0.05981	0.05981	2.2207	0.3328	0		0	0.1757			7.1991	0		0		0		6.4843	0		0		0		9.3433	0		0		0		12.2022	0		0		0
1461	6.1088	6.0073	3.7622	0.09965	-0.04526	0.04526	2.5397	0.6518	0		0	0.1799			7.1991	0		0		0		6.4843	0		0		0		9.3433	0		0		0		12.2022	0		0		0
1462	6.113	5.962	3.7169	0.09845	0.1262	0.1262	3.0162	1.1283	0		0	0.1841			7.1991	0		0		0		6.4843	0		0		0		9.3433	0		0		0		12.2022	0		0		0
1463	6.1172	6.0882	3.8431	0.1018	-0.07614	0.07614	2.9049	1.017	0		0	0.1883			7.1991	0		0		0		6.4843	0		0		0		9.3433	0		0		0		12.2022	0		0		0
1464	6.1213	6.0121	3.767	0.09978	-0.0487	0.0487	2.4892	0.6013	0		0	0.1925			7.1991	0		0		0		6.4843	0		0		0		9.3433	0		0		0		12.2022	0		0		0
1465	6.1255	5.9634	3.7183	0.09849	0.06095	0.06095	2.49	0.6021	0		0	0.1967			7.1991	0		0		0		6.4843	0		0		0		9.3433	0		0		0		12.2022	0		0		0
1466	6.1297	6.0243	3.7792	0.1001	-0.06584	0.06584	2.5217	0.6338	0		0	0.2008			7.1991	0		0		0		6.4843	0		0		0		9.3433	0		0		0		12.2022	0		0		0
1467	6.1339	5.9585	3.7134	0.09836	0.04991	0.04991	2.4498	0.5619	0		0	0.205			7.1991	0		0		0		6.4843	0		0		0		9.3433	0		0		0		12.2022	0		0		0
1468	6.1381	6.0084	3.7633	0.09968	-0.106	0.106	2.2197	0.3318	0		0	0.2092			7.1991	0		0		0		6.4843	0		0		0		9.3433	0		0		0		12.2022	0		0		0
1469	6.1423	5.9024	3.6573	0.09687	0.00645	0.00645	2.3864	0.4985	0		0	0.2134			7.1991	0		0		0		6.4843	0		0		0		9.3433	0		0		0		12.2022	0		0		0
1470	6.1464	5.9088	3.6637	0.09704	0.1042	0.1042	2.9073	1.0194	0		0	0.2176			7.1991	0		0		0		6.4843	0		0		0		9.3433	0		0		0		12.2022	0		0		0
1471	6.1506	6.013	3.7679	0.0998	-0.06556	0.06556	2.957	1.0691	0		0	0.2218			7.1991	0		0		0		6.4843	0		0		0		9.3433	0		0		0		12.2022	0		0		0
1472	6.1548	5.9475	3.7024	0.09807	-0.07913	0.07913	2.5111	0.6232	0		0	0.2259			7.1991	0		0		0		6.4843	0		0		0		9.3433	0		0		0		12.2022	0		0		0
1473	6.159	5.8684	3.6232	0.09597	0.07722	0.07722	2.4888	0.6009	0		0	0.2301			7.1991	0		0		0		6.4843	0		0		0		9.3433	0		0		0		12.2022	0		0		0
1474	6.1632	5.9456	3.7004	0.09802	-0.01378	0.01378	2.4605	0.5726	0		0	0.2343			7.1991	0		0		0		6.4843	0		0		0		9.3433	0		0		0		12.2022	0		0		0
1475	6.1674	5.9318	3.6867	0.09765	-0.00566	0.00566	2.4181	0.5302	0		0	0.2385			7.1991	0		0		0		6.4843	0		0		0		9.3433	0		0		0		12.2022	0		0		0
1476	6.1715	5.9261	3.681	0.0975	0.05806	0.05806	2.7956	0.9077	0		0	0.2427			7.1991	0		0		0		6.4843	0		0		0		9.3433	0		0		0		12.2022	0		0		0
1477	6.1757	5.9842	3.7391	0.09904	-0.09133	0.09133	2.8353	0.9474	0		0	0.2469			7.1991	0		0		0		6.4843	0		0		0		9.3433	0		0		0		12.2022	0		0		0
1478	6.1799	5.8929	3.6477	0.09662	-0.00523	0.00523	2.3193	0.4314	0		0	0.251			7.1991	0		0		0		6.4843	0		0		0		9.3433	0		0		0		12.2022	0		0		0
1479	6.1841	5.8876	3.6425	0.09648	0.04104	0.04104	2.3745	0.4866	0		0	0.2552			7.1991	0		0		0		6.4843	0		0		0		9.3433	0		0		0		12.2022	0		0		0
1480	6.1883	5.9287	3.6835	0.09757	-0.06943	0.06943	2.3489	0.461	0		0	0.2594			7.1991	0		0		0		6.4843	0		0		0		9.3433	0		0		0		12.2022	0		0		0
1481	6.1925	5.8592	3.6141	0.09573	0.02372	0.02372	2.411	0.5231	0		41	0.2636			7.1991	0		0		0		6.4843	0		0		0		9.3433	0		0		0		12.2022	0		0		0
1482	6.1967	5.883	3.6378	0.09636	0.04936	0.04936	2.4959	0.608	0		0	0.2678			7.2641	0		0		0		6.5617	0		0		0		9.3713	0		0		0		12.181	0		0		0
1483	6.2008	5.9323	3.6872	0.09766	0.1387	0.1387	2.8429	0.955	0		0	0.272			7.2641	0		0		0		6.5617	0		0		0		9.3713	0		0		0		12.181	0		0		0
1484	6.205	6.071	3.8259	0.1013	-0.1163	0.1163	2.7682	0.8803	0		0	0.2762			7.2641	0		0		0		6.5617	0		0		0		9.3713	0		0		0		12.181	0		0		0
1485	6.2092	5.9547	3.7095	0.09826	-0.03171	0.03171	2.3386	0.4507	0		0	0.2803			7.2641	0		0		0		6.5617	0		0		0		9.3713	0		0		0		12.181	0		0		0
1486	6.2134	5.923	3.6778	0.09742	0.009032	0.009032	2.422	0.5341	0		0	0.2845			7.2641	0		0		0		6.5617	0		0		0		9.3713	0		0		0		12.181	0		0		0
1487	6.2176	5.932	3.6869	0.09766	0.01659	0.01659	2.3637	0.4758	0		0	0.2887			7.2641	0		0		0		6.5617	0		0		0		9.3713	0		0		0		12.181	0		0		0
1488	6.2218	5.9486	3.7035	0.0981	-0.03063	0.03063	2.2949	0.407	0		0	0.2929			7.2641	0		0		0		6.5617	0		0		0		9.3713	0		0		0		12.181	0		0		0
1489	6.2259	5.918	3.6728	0.09728	0.09605	0.09605	2.4504	0.5625	0		0	0.2971			7.2641	0		0		0		6.5617	0		0		0		9.3713	0		0		0		12.181	0		0		0
1490	6.2301	6.014	3.7689	0.09983	0.0329	0.0329	2.8767	0.9888	0		0	0.3013			7.2641	0		0		0		6.5617	0		0		0		9.3713	0		0		0		12.181	0		0		0
1491	6.2343	6.0469	3.8018	0.1007	-0.07405	0.07405	2.8374	0.9495	0		0	0.3054			7.2641	0		0		0		6.5617	0		0		0		9.3713	0		0		0		12.181	0		0		0
1492	6.2385	5.9729	3.7277	0.09874	-0.02275	0.02275	2.1773	0.2894	0		0	0.3096			7.2641	0		0		0		6.5617	0		0		0		9.3713	0		0		0		12.181	0		0		0
1493	6.2427	5.9501	3.705	0.09814	0.08909	0.08909	2.3059	0.418	0		0	0.3138			7.2641	0		0		0		6.5617	0		0		0		9.3713	0		0		0		12.181	0		0		0
1494	6.2469	6.0392	3.7941	0.1005	0.00119	0.00119	2.3173	0.4294	0		0	0.318			7.2641	0		0		0		6.5617	0		0		0		9.3713	0		0		0		12.181	0		0		0
1495	6.251	6.0404	3.7953	0.1005	0.03527	0.03527	2.3656	0.4777	0		0	0.3222			7.2641	0		0		0		6.5617	0		0		0		9.3713	0		0		0		12.181	0		0		0
1496	6.2552	6.0757	3.8305	0.1015	-0.03269	0.03269	2.3768	0.4889	0		0	0.3264			7.2641	0		0		0		6.5617	0		0		0		9.3713	0		0		0		12.181	0		0		0
1497	6.2594	6.043	3.7979	0.1006	0.1584	0.1584	2.836	0.9481	0		0	0.3305			7.2641	0		0		0		6.5617	0		0		0		9.3713	0		0		0		12.181	0		0		0
1498	6.2636	6.2014	3.9563	0.1048	-0.1811	0.1811	2.8209	0.933	0		0	0.3347			7.2641	0		0		0		6.5617	0		0		0		9.3713	0		0		0		12.181	0		0		0
1499	6.2678	6.0203	3.7752	0.09999	0.08882	0.08882	2.3997	0.5118	0		0	0.3389			7.2641	0		0		0		6.5617	0		0		0		9.3713	0		0		0		12.181	0		0		0
1500	6.272	6.1091	3.864	0.1023	0.01998	0.01998	2.0945	0.2066	0		0	0.3431			7.2641	0		0		0		6.5617	0		0		0		9.3713	0		0		0		12.181	0		0		0
1501	6.2762	6.1291	3.884	0.1029	0.05426	0.05426	2.3429	0.455	0		0	0.3473			7.2641	0		0		0		6.5617	0		0		0		9.3713	0		0		0		12.181	0		0		0
1502	6.2803	6.1834	3.9382	0.1043	-0.04549	0.04549	2.2646	0.3767	0		0	0.3515			7.2641	0		0		0		6.5617	0		0		0		9.3713	0		0		0		12.181	0		0		0
1503	6.2845	6.1379	3.8927	0.1031	0.08841	0.08841	2.2898	0.4019	0		0	0.3556			7.2641	0		0		0		6.5617	0		0		0		9.3713	0		0		0		12.181	0		0		0
1504	6.2887	6.2263	3.9812	0.1055	0.1121	0.1121	2.8609	0.973	0		0	0.3598			7.2641	0		0		0		6.5617	0		0		0		9.3713	0		0		0		12.181	0		0		0
1505	6.2929	6.3384	4.0933	0.1084	-0.1301	0.1301	2.8411	0.9532	0		0	0.364			7.2641	0		0		0		6.5617	0		0		0		9.3713	0		0		0		12.181	0		0		0
1506	6.2971	6.2083	3.9631	0.105	-0.02167	0.02167	2.3977	0.5098	0		0	0.3682			7.2641	0		0		0		6.5617	0		0		0		9.3713	0		0		0		12.181	0		0		0
1507	6.3013	6.1866	3.9415	0.1044	-0.008774	0.008774	2.3478	0.4599	0		0	0.3724			7.2641	0		0		0		6.5617	0		0		0		9.3713	0		0		0		12.181	0		0		0
1508	6.3054	6.1778	3.9327	0.1042	0.1144	0.1144	2.167	0.2791	0		0	0.3766			7.2641	0		0		0		6.5617	0		0		0		9.3713	0		0		0		12.181	0		0		0
1509	6.3096	6.2922	4.0471	0.1072	-0.00852	0.00852	2.2898	0.4019	0		0	0.3808			7.2641	0		0		0		6.5617	0		0		0		9.3713	0		0		0		12.181	0		0		0
1510	6.3138	6.2837	4.0386	0.107	0.1596	0.1596	2.7453	0.8574	0		0	0.3849			7.2641	0		0		0		6.5617	0		0		0		9.3713	0		0		0		12.181	0		0		0
1511	6.318	6.4433	4.1982	0.1112	-0.003812	0.003812	2.7897	0.9018	0		0	0.3891			7.2641	0		0		0		6.5617	0		0		0		9.3713	0		0		0		12.181	0		0		0
1512	6.3222	6.4395	4.1944	0.1111	-0.03681	0.03681	2.3235	0.4356	0		0	0.3933			7.2641	0		0		0		6.5617	0		0		0		9.3713	0		0		0		12.181	0		0		0
1513	6.3264	6.4027	4.1576	0.1101	0.1231	0.1231	2.3019	0.414	0		0	0.3975			7.2641	0		0		0		6.5617	0		0		0		9.3713	0		0		0		12.181	0		0		0
1514	6.3305	6.5258	4.2807	0.1134	-0.1023	0.1023	2.4697	0.5818	0		0	0.4017			7.2641	0		0		0		6.5617	0		0		0		9.3713	0		0		0		12.181	0		0		0
1515	6.3347	6.4235	4.1784	0.1107	-0.005187	0.005187	2.277	0.3891	0		0	0.4059			7.2641	0		0		0		6.5617	0		0		0		9.3713	0		0		0		12.181	0		0		0
1516	6.3389	6.4183	4.1732	0.1105	0.02472	0.02472	2.0684	0.1805	0		0	0.41			7.2641	0		0		0		6.5617	0		0		0		9.3713	0		0		0		12.181	0		0		0
1517	6.3431	6.4431	4.1979	0.1112	0.07936	0.07936	2.2947	0.4068	0		0	0.4142			7.2641	0		0		0		6.5617	0		0		0		9.3713	0		0		0		12.181	0		0		0
1518	6.3473	6.5224	4.2773	0.1133	0.09786	0.09786	2.8476	0.9597	0		0	0.4184			7.2641	0		0		0		6.5617	0		0		0		9.3713	0		0		0		12.181	0		0		0
1519	6.3515	6.6203	4.3751	0.1159	-0.1142	0.1142	2.8253	0.9374	0		0	0.4226			7.2641	0		0		0		6.5617	0		0		0		9.3713	0		0		0		12.181	0		0		0
1520	6.3556	6.5061	4.261	0.1129	0.1565	0.1565	2.3993	0.5114	0		0	0.4268			7.2641	0		0		0		6.5617	0		0		0		9.3713	0		0		0		12.181	0		0		0
1521	6.3598	6.6626	4.4175	0.117	0.05812	0.05812	2.3953	0.5074	0		0	0.431			7.2641	0		0		0		6.5617	0.004184		0.004184		0		9.3713	0		0		0		12.181	0		0		0
1522	6.364	6.7207	4.4756	0.1185	0.04506	0.04506	2.3665	0.4786	0		0	0.4351			7.2641	0		0		0		6.5617	0.008368		0.008368		0		9.3713	0		0		0		12.181	0		0		0
1523	6.3682	6.7658	4.5207	0.1197	0.1061	0.1061	2.3706	0.4827	0		0	0.4393			7.2641	0		0		0		6.5617	0.01255		0.01255		0		9.3713	0		0		0		12.181	0		0		0
1524	6.3724	6.8719	4.6268	0.1226	-0.08067	0.08067	2.2318	0.3439	0		0	0.4435			7.2641	0		0		0		6.5617	0.01674		0.01674		0		9.3713	0		0		0		12.181	0		0		0
1525	6.3766	6.7912	4.5461	0.1204	0.1611	0.1611	2.7949	0.907	0		0	0.4477			7.2641	0		0		0		6.5617	0.02092		0.02092		0		9.3713	0		0		0		12.181	0		0		0
1526	6.3808	6.9523	4.7072	0.1247	-0.09931	0.09931	2.8889	1.001	0		0	0.4519			7.2641	0		0		0		6.5617	0.0251		0.0251		0		9.3713	0		0		0		12.181	0		0		0
1527	6.3849	6.853	4.6079	0.1221	0.09718	0.09718	2.403	0.5151	0		0	0.4561			7.2641	0		0		0		6.5617	0.02929		0.02929		0		9.3713	0		0		0		12.181	0		0		0
1528	6.3891	6.9502	4.7051	0.1246	-0.02924	0.02924	2.3562	0.4683	0		0	0.4603			7.2641	0		0		0		6.5617	0.03347		0.03347		0		9.3713	0		0		0		12.181	0		0		0
1529	6.3933	6.921	4.6758	0.1239	-0.01468	0.01468	2.3242	0.4363	0		0	0.4644			7.2641	0		0		0		6.5617	0.03766		0.03766		0		9.3713	0		0		0		12.181	0		0		0
1530	6.3975	6.9063	4.6612	0.1235	0.1431	0.1431	2.3542	0.4663	0		0	0.4686			7.2641	0		0		0		6.5617	0.04184		0.04184		0		9.3713	0		0		0		12.181	0		0		0
1531	6.4017	7.0494	4.8043	0.1273	0.04007	0.04007	2.3519	0.464	0		0	0.4728			7.2641	0		0		0		6.5617	0.04603		0.04603		0		9.3713	0		0		0		12.181	0		0		0
1532	6.4059	7.0895	4.8443	0.1283	0.2091	0.2091	2.6764	0.7885	0		0	0.477			7.2641	0		0		0		6.5617	0.05021		0.05021		0		9.3713	0		0		0		12.181	0		0		0
1533	6.41	7.2986	5.0535	0.1339	-0.05382	0.05382	2.7618	0.8739	0		0	0.4812			7.2641	0		0		0		6.5617	0.05439		0.05439		0		9.3713	0		0		0		12.181	0		0		0
1534	6.4142	7.2448	4.9996	0.1324	-0.02905	0.02905	2.3108	0.4229	0		0	0.4854			7.2641	0		0		0		6.5617	0.05858		0.05858		0		9.3713	0		0		0		12.181	0		0		0
1535	6.4184	7.2157	4.9706	0.1317	0.01977	0.01977	2.2539	0.366	0		0	0.4895			7.2641	0		0		0		6.5617	0.06276		0.06276		0		9.3713	0		0		0		12.181	0		0		0
1536	6.4226	7.2355	4.9904	0.1322	0.0945	0.0945	2.2265	0.3386	0		0	0.4937			7.2641	0		0		0		6.5617	0.06695		0.06695		0		9.3713	0		0		0		12.181	0		0		0
1537	6.4268	7.33	5.0849	0.1347	0.07079	0.07079	2.2648	0.3769	0		0	0.4979			7.2641	0.004184		0.004184		0		6.5617	0.07113		0.07113		0		9.3713	0		0		0		12.181	0		0		0
1538	6.431	7.4008	5.1557	0.1366	0.1304	0.1304	2.7908	0.9029	0		0	0.5021			7.2641	0.008368		0.008368		0		6.5617	0.07531		0.07531		0		9.3713	0		0		0		12.181	0		0		0
1539	6.4351	7.5311	5.286	0.14	0.05368	0.05368	2.8494	0.9615	0		0	0.5063			7.2641	0.01255		0.01255		0		6.5617	0.0795		0.0795		0		9.3713	0		0		0		12.181	0		0		0
1540	6.4393	7.5848	5.3397	0.1414	-0.11	0.11	2.1068	0.2189	0		0	0.5105			7.2641	0.01674		0.01674		0		6.5617	0.08368		0.08368		0		9.3713	0		0		0		12.181	0		0		0
1541	6.4435	7.4748	5.2297	0.1385	0.101	0.101	2.246	0.3581	0		0	0.5146			7.2641	0.02092		0.02092		0		6.5617	0.08787		0.08787		0		9.3713	0		0		0		12.181	0		0		0
1542	6.4477	7.5758	5.3306	0.1412	0.2252	0.2252	2.4021	0.5142	0		0	0.5188			7.2641	0.0251		0.0251		0		6.5617	0.09205		0.09205		0		9.3713	0		0		0		12.181	0		0		0
1543	6.4519	7.801	5.5559	0.1472	0.003291	0.003291	2.4082	0.5203	0		0	0.523			7.2641	0.02929		0.02929		0		6.5617	0.09623		0.09623		0		9.3713	0		0		0		12.181	0		0		0
1544	6.4561	7.8043	5.5592	0.1472	-0.0815	0.0815	2.2772	0.3893	0		0	0.5272			7.2641	0.03347		0.03347		0		6.5617	0.1004		0.1004		0		9.3713	0		0		0		12.181	0		0		0
1545	6.4603	7.7228	5.4777	0.1451	0.101	0.101	2.3076	0.4197	0		0	0.5314			7.2641	0.03766		0.03766		0		6.5617	0.1046		0.1046		0		9.3713	0		0		0		12.181	0		0		0
1546	6.4644	7.8238	5.5786	0.1478	0.1429	0.1429	2.9456	1.0577	0		0	0.5356			7.2641	0.04184		0.04184		0		6.5617	0.1088		0.1088		0		9.3713	0		0		0		12.181	0		0		0
1547	6.4686	7.9667	5.7216	0.1515	0.1773	0.1773	3.0216	1.1337	0		0	0.5397			7.2641	0.04603		0.04603		0		6.5617	0.113		0.113		0		9.3713	0		0		0		12.181	0		0		0
1548	6.4728	8.144	5.8989	0.1562	-0.01415	0.01415	2.7216	0.8337	0		0	0.5439			7.2641	0.05021		0.05021		0		6.5617	0.1172		0.1172		0		9.3713	0		0		0		12.181	0		0		0
1549	6.477	8.1299	5.8847	0.1559	0.08635	0.08635	2.3934	0.5055	0		0	0.5481			7.2641	0.05439		0.05439		0		6.5617	0.1213		0.1213		0		9.3713	0		0		0		12.181	0		0		0
1550	6.4812	8.2162	5.9711	0.1582	-0.06809	0.06809	2.3822	0.4943	0		0	0.5523			7.2641	0.05858		0.05858		0		6.5617	0.1255		0.1255		0		9.3713	0		0		0		12.181	0		0		0
1551	6.4854	8.1481	5.903	0.1564	0.1948	0.1948	2.3651	0.4772	0		0	0.5565			7.2641	0.06276		0.06276		0		6.5617	0.1297		0.1297		0		9.3713	0		0		0		12.181	0		0		0
1552	6.4895	8.3429	6.0977	0.1615	0.04058	0.04058	2.3641	0.4762	0		0	0.5607			7.2641	0.06695		0.06695		0		6.5617	0.1339		0.1339		0		9.3713	0		0		0		12.181	0		0		0
1553	6.4937	8.3835	6.1383	0.1626	0.1034	0.1034	2.3898	0.5019	0		0	0.5649			7.2641	0.07113		0.07113		0		6.5617	0.1381		0.1381		0		9.3713	0		0		0		12.181	0		0		0
1554	6.4979	8.4869	6.2417	0.1653	-0.06513	0.06513	2.3782	0.4903	0		0	0.569			7.2641	0.07531		0.07531		0		6.5617	0.1423		0.1423		0		9.3713	0		0		0		12.181	0		0		0
1555	6.5021	8.4217	6.1766	0.1636	0.1141	0.1141	2.8764	0.9885	0		0	0.5732			7.2641	0.0795		0.0795		0		6.5617	0.1464		0.1464		0		9.3713	0		0		0		12.181	0		0		0
1556	6.5063	8.5358	6.2907	0.1666	0.0229	0.0229	2.7337	0.8458	0		0	0.5774			7.2641	0.08368		0.08368		0		6.5617	0.1506		0.1506		0		9.3713	0		0		0		12.181	0		0		0
1557	6.5105	8.5587	6.3136	0.1672	-0.003137	0.003137	2.2943	0.4064	0		0	0.5816			7.2641	0.08787		0.08787		0		6.5617	0.1548		0.1548		0		9.3713	0		0		0		12.181	0		0		0
1558	6.5146	8.5556	6.3105	0.1671	0.03012	0.03012	2.6705	0.7826	0		0	0.5858			7.2641	0.09205		0.09205		0		6.5617	0.159		0.159		0		9.3713	0		0		0		12.181	0		0		0
1559	6.5188	8.5857	6.3406	0.1679	0.06851	0.06851	2.5099	0.622	0		0	0.59			7.2641	0.09623		0.09623		0		6.5617	0.1632		0.1632		0		9.3713	0		0		0		12.181	0		0		0
1560	6.523	8.6542	6.4091	0.1698	-0.007461	0.007461	2.4261	0.5382	0		0	0.5941			7.2641	0.1004		0.1004		0		6.5617	0.1674		0.1674		0		9.3713	0		0		0		12.181	0		0		0
1561	6.5272	8.6468	6.4017	0.1696	0.1417	0.1417	2.4737	0.5858	0		0	0.5983			7.2641	0.1046		0.1046		0		6.5617	0.1715		0.1715		0		9.3713	0		0		0		12.181	0		0		0
1562	6.5314	8.7885	6.5434	0.1733	0.001874	0.001874	2.4672	0.5793	0		0	0.6025			7.2641	0.1088		0.1088		0		6.5617	0.1757		0.1757		0		9.3713	0		0		0		12.181	0		0		0
1563	6.5356	8.7904	6.5452	0.1734	0.1465	0.1465	2.8993	1.0114	0		0	0.6067			7.2641	0.113		0.113		0		6.5617	0.1799		0.1799		0		9.3713	0		0		0		12.181	0		0		0
1564	6.5397	8.9369	6.6918	0.1772	-0.07383	0.07383	2.6502	0.7623	0		0	0.6109			7.2641	0.1172		0.1172		0		6.5617	0.1841		0.1841		0		9.3713	0		0		0		12.181	0		0		0
1565	6.5439	8.8631	6.6179	0.1753	0.08961	0.08961	2.2558	0.3679	0		0	0.6151			7.2641	0.1213		0.1213		0		6.5617	0.1883		0.1883		0		9.3713	0		0		0		12.181	0		0		0
1566	6.5481	8.9527	6.7075	0.1777	0.03766	0.03766	2.2818	0.3939	0		0	0.6192			7.2641	0.1255		0.1255		0		6.5617	0.1925		0.1925		0		9.3713	0		0		0		12.181	0		0		0
1567	6.5523	8.9903	6.7452	0.1787	-0.02479	0.02479	2.3802	0.4923	0		0	0.6234			7.2641	0.1297		0.1297		0		6.5617	0.1967		0.1967		0		9.3713	0		0		0		12.181	0		0		0
1568	6.5565	8.9655	6.7204	0.178	0.001378	0.001378	2.4202	0.5323	0		0	0.6276			7.2641	0.1339		0.1339		0		6.5617	0.2008		0.2008		0		9.3713	0		0		0		12.181	0		0		0
1569	6.5607	8.9669	6.7218	0.178	0.1247	0.1247	2.33	0.4421	0		0	0.6318			7.2641	0.1381		0.1381		0		6.5617	0.205		0.205		0		9.3713	0		0		0		12.181	0		0		0
1570	6.5649	9.0917	6.8465	0.1813	0.06436	0.06436	2.4236	0.5357	0		0	0.636			7.2641	0.1423		0.1423		0		6.5617	0.2092		0.2092		0		9.3713	0		0		0		12.181	0		0		0
1571	6.569	9.156	6.9109	0.1831	0.2719	0.2719	2.8757	0.9878	0		0	0.6402			7.2641	0.1464		0.1464		0		6.5617	0.2134		0.2134		0		9.3713	0		0		0		12.181	0		0		0
1572	6.5732	9.4279	7.1828	0.1903	-0.05026	0.05026	2.7938	0.9059	0		0	0.6444			7.2641	0.1506		0.1506		0		6.5617	0.2176		0.2176		0		9.3713	0		0		0		12.181	0		0		0
1573	6.5774	9.3776	7.1325	0.1889	0.03581	0.03581	2.55	0.6621	0		0	0.6485			7.2641	0.1548		0.1548		0		6.5617	0.2218		0.2218		0		9.3713	0		0		0		12.181	0		0		0
1574	6.5816	9.4134	7.1683	0.1899	-0.05152	0.05152	2.3221	0.4342	0		0	0.6527			7.2641	0.159		0.159		0		6.5617	0.2259		0.2259		0		9.3713	0		0		0		12.181	0		0		0
1575	6.5858	9.3619	7.1168	0.1885	0.1921	0.1921	2.3116	0.4237	0		0	0.6569			7.2641	0.1632		0.1632		0		6.5617	0.2301		0.2301		0		9.3713	0		0		0		12.181	0		0		0
1576	6.59	9.554	7.3089	0.1936	-0.02643	0.02643	2.3092	0.4213	0		0	0.6611			7.2641	0.1674		0.1674		0		6.5617	0.2343		0.2343		0		9.3713	0.004184		0.004184		0		12.181	0		0		0
1577	6.5941	9.5276	7.2825	0.1929	0.1288	0.1288	2.7986	0.9107	0		0	0.6653			7.2641	0.1715		0.1715		0		6.5617	0.2385		0.2385		0		9.3713	0.008368		0.008368		0		12.181	0		0		0
1578	6.5983	9.6564	7.4113	0.1963	-0.08869	0.08869	2.8088	0.9209	0		0	0.6695			7.2641	0.1757		0.1757		0		6.5617	0.2427		0.2427		0		9.3713	0.01255		0.01255		0		12.181	0		0		0
1579	6.6025	9.5678	7.3226	0.194	0.07573	0.07573	2.3107	0.4228	0		0	0.6736			7.2641	0.1799		0.1799		0		6.5617	0.2469		0.2469		0		9.3713	0.01674		0.01674		0		12.181	0		0		0
1580	6.6067	9.6435	7.3983	0.196	0.02815	0.02815	2.1369	0.249	0		0	0.6778			7.2641	0.1841		0.1841		0		6.5617	0.251		0.251		0		9.3713	0.02092		0.02092		0		12.181	0		0		0
1581	6.6109	9.6716	7.4265	0.1967	0.08006	0.08006	2.2655	0.3776	0		0	0.682			7.2641	0.1883		0.1883		0		6.5617	0.2552		0.2552		0		9.3713	0.0251		0.0251		0		12.181	0		0		0
1582	6.6151	9.7517	7.5066	0.1988	0.05345	0.05345	2.2134	0.3255	0		0	0.6862			7.2641	0.1925		0.1925		0		6.5617	0.2594		0.2594		0		9.3713	0.02929		0.02929		0		12.181	0		0		0
1583	6.6192	9.8051	7.56	0.2002	0.0694	0.0694	2.2824	0.3945	0		0	0.6904			7.2641	0.1967		0.1967		0		6.5617	0.2636		0.2636		0		9.3713	0.03347		0.03347		0		12.181	0		0		0
1584	6.6234	9.8745	7.6294	0.2021	0.01592	0.01592	2.7997	0.9118	0		0	0.6946			7.2641	0.2008		0.2008		0		6.5617	0.2678		0.2678		0		9.3713	0.03766		0.03766		0		12.181	0		0		0
1585	6.6276	9.8905	7.6453	0.2025	0.2348	0.2348	2.8695	0.9816	0		0	0.6987			7.2641	0.205		0.205		0		6.5617	0.272		0.272		0		9.3713	0.04184		0.04184		0		12.181	0		0		0
1586	6.6318	10.1253	7.8801	0.2087	-0.05801	0.05801	2.3812	0.4933	0		0	0.7029			7.2641	0.2092		0.2092		0		6.5617	0.2762		0.2762		0		9.3713	0.04603		0.04603		0		12.181	0		0		0
1587	6.636	10.0673	7.8221	0.2072	-0.009646	0.009646	2.3617	0.4738	0		0	0.7071			7.2641	0.2134		0.2134		0		6.5617	0.2803		0.2803		0		9.3713	0.05021		0.05021		0		12.181	0		0		0
1588	6.6402	10.0576	7.8125	0.2069	0.04303	0.04303	2.2359	0.348	0		0	0.7113			7.2641	0.2176		0.2176		0		6.5617	0.2845		0.2845		0		9.3713	0.05439		0.05439		0		12.181	0		0		0
1589	6.6444	10.1006	7.8555	0.2081	0.05216	0.05216	2.3046	0.4167	0		0	0.7155			7.2641	0.2218		0.2218		0		6.5617	0.2887		0.2887		0		9.3713	0.05858		0.05858		0		12.181	0		0		0
1590	6.6485	10.1528	7.9077	0.2095	0.02637	0.02637	2.3922	0.5043	0		0	0.7197			7.2641	0.2259		0.2259		0		6.5617	0.2929		0.2929		0		9.3713	0.06276		0.06276		0		12.181	0		0		0
1591	6.6527	10.1792	7.934	0.2102	0.1777	0.1777	2.8267	0.9388	0		0	0.7238			7.2641	0.2301		0.2301		0		6.5617	0.2971		0.2971		0		9.3713	0.06695		0.06695		0		12.181	0		0		0
1592	6.6569	10.3569	8.1118	0.2149	-0.008189	0.008189	2.7606	0.8727	0		0	0.728			7.2641	0.2343		0.2343		0		6.5617	0.3013		0.3013		0		9.3713	0.07113		0.07113		0		12.181	0		0		0
1593	6.6611	10.3487	8.1036	0.2146	0.07377	0.07377	2.3168	0.4289	0		0	0.7322			7.2641	0.2385		0.2385		0		6.5617	0.3054		0.3054		0		9.3713	0.07531		0.07531		0		12.181	0		0		0
1594	6.6653	10.4225	8.1773	0.2166	0.03789	0.03789	2.3529	0.465	0		0	0.7364			7.2641	0.2427		0.2427		0		6.5617	0.3096		0.3096		0		9.3713	0.0795		0.0795		0		12.181	0		0		0
1595	6.6695	10.4604	8.2152	0.2176	0.1259	0.1259	2.3732	0.4853	0		0	0.7406			7.2641	0.2469		0.2469		0		6.5617	0.3138		0.3138		0		9.3713	0.08368		0.08368		0		12.181	0		0		0
1596	6.6736	10.5863	8.3411	0.2209	-0.07079	0.07079	2.099	0.2111	0		0	0.7448			7.2641	0.251		0.251		0		6.5617	0.318		0.318		0		9.3713	0.08787		0.08787		0		12.181	0		0		0
1597	6.6778	10.5155	8.2703	0.2191	0.1561	0.1561	2.7288	0.8409	0		0	0.749			7.2641	0.2552		0.2552		0		6.5617	0.3222		0.3222		0		9.3713	0.09205		0.09205		0		12.181	0		0		0
1598	6.682	10.6716	8.4264	0.2232	-0.218	0.218	2.8416	0.9537	0		0	0.7531			7.2641	0.2594		0.2594		0		6.5617	0.3264		0.3264		0		9.3713	0.09623		0.09623		0		12.181	0		0		0
1599	6.6862	10.4536	8.2085	0.2174	0.1543	0.1543	2.2825	0.3946	0		0	0.7573			7.2641	0.2636		0.2636		0		6.5617	0.3305		0.3305		0		9.3713	0.1004		0.1004		0		12.181	0		0		0
1600	6.6904	10.6078	8.3627	0.2215	0.09502	0.09502	2.412	0.5241	0		0	0.7615			7.2641	0.2678		0.2678		0		6.5617	0.3347		0.3347		0		9.3713	0.1046		0.1046		0		12.181	0		0		0
1601	6.6946	10.7029	8.4577	0.224	0.01832	0.01832	2.3118	0.4239	0		0	0.7657			7.2641	0.272		0.272		0		6.5617	0.3389		0.3389		0		9.3713	0.1088		0.1088		0		12.181	0		0		0
1602	6.6987	10.7212	8.4761	0.2245	0.006555	0.006555	2.3422	0.4543	0		0	0.7699			7.2641	0.2762		0.2762		0		6.5617	0.3431		0.3431		0		9.3713	0.113		0.113		0		12.181	0		0		0
1603	6.7029	10.7277	8.4826	0.2247	0.1526	0.1526	2.0993	0.2114	0		0	0.7741			7.2641	0.2803		0.2803		0		6.5617	0.3473		0.3473		0		9.3713	0.1172		0.1172		0		12.181	0		0		0
1604	6.7071	10.8803	8.6352	0.2287	0.1978	0.1978	2.823	0.9351	0		0	0.7782			7.2641	0.2845		0.2845		0		6.5617	0.3515		0.3515		0		9.3713	0.1213		0.1213		0		12.181	0		0		0
1605	6.7113	11.0781	8.833	0.234	0.04724	0.04724	2.7578	0.8699	0		0	0.7824			7.2641	0.2887		0.2887		0		6.5617	0.3556		0.3556		0		9.3713	0.1255		0.1255		0		12.181	0		0		0
1606	6.7155	11.1253	8.8802	0.2352	0.1384	0.1384	2.3104	0.4225	0		0	0.7866			7.2641	0.2929		0.2929		0		6.5617	0.3598		0.3598		0		9.3713	0.1297		0.1297		0		12.181	0		0		0
1607	6.7197	11.2638	9.0187	0.2389	-0.1927	0.1927	2.4278	0.5399	0		0	0.7908			7.2641	0.2971		0.2971		0		6.5617	0.364		0.364		0		9.3713	0.1339		0.1339		0		12.181	0		0		0
1608	6.7238	11.0711	8.826	0.2338	0.06047	0.06047	2.2721	0.3842	0		0	0.795			7.2641	0.3013		0.3013		0		6.5617	0.3682		0.3682		0		9.3713	0.1381		0.1381		0		12.181	0		0		0
1609	6.728	11.1315	8.8864	0.2354	-0.1118	0.1118	2.5116	0.6237	0		0	0.7992			7.2641	0.3054		0.3054		0		6.5617	0.3724		0.3724		0		9.3713	0.1423		0.1423		0		12.181	0		0		0
1610	6.7322	11.0198	8.7746	0.2324	0.06621	0.06621	2.3719	0.484	0		0	0.8033			7.2641	0.3096		0.3096		0		6.5617	0.3766		0.3766		0		9.3713	0.1464		0.1464		0		12.181	0		0		0
1611	6.7364	11.086	8.8408	0.2342	0.06853	0.06853	2.6266	0.7387	0		0	0.8075			7.2641	0.3138		0.3138		0		6.5617	0.3808		0.3808		0		9.3713	0.1506		0.1506		0		12.181	0		0		0
1612	6.7406	11.1545	8.9094	0.236	0.009073	0.009073	2.7875	0.8996	0		0	0.8117			7.2641	0.318		0.318		0		6.5617	0.3849		0.3849		0		9.3713	0.1548		0.1548		0		12.181	0		0		0
1613	6.7448	11.1636	8.9184	0.2362	-0.005367	0.005367	2.3536	0.4657	0		0	0.8159			7.2641	0.3222		0.3222		0		6.5617	0.3891		0.3891		0		9.3713	0.159		0.159		0		12.181	0		0		0
1614	6.749	11.1582	8.9131	0.2361	0.08492	0.08492	2.3188	0.4309	0		0	0.8201			7.2641	0.3264		0.3264		0		6.5617	0.3933		0.3933		0		9.3713	0.1632		0.1632		0		12.181	0		0		0
1615	6.7531	11.2431	8.998	0.2383	0.05279	0.05279	2.6095	0.7216	0		0	0.8243			7.2641	0.3305		0.3305		0		6.5617	0.3975		0.3975		0		9.3713	0.1674		0.1674		0		12.181	0		0		0
1616	6.7573	11.2959	9.0508	0.2397	0.05232	0.05232	2.5694	0.6815	0		0	0.8285			7.2641	0.3347		0.3347		0		6.5617	0.4017		0.4017		0		9.3713	0.1715		0.1715		0		12.181	0		0		0
1617	6.7615	11.3482	9.1031	0.2411	0.1986	0.1986	2.4983	0.6104	0		0	0.8326			7.2641	0.3389		0.3389		0		6.5617	0.4059		0.4059		0		9.3713	0.1757		0.1757		0		12.181	0		0		0
1618	6.7657	11.5468	9.3017	0.2464	0.08649	0.08649	2.8457	0.9578	0		0	0.8368			7.2641	0.3431		0.3431		0		6.5617	0.41		0.41		0		9.3713	0.1799		0.1799		0		12.181	0		0		0
1619	6.7699	11.6333	9.3882	0.2487	-0.1957	0.1957	2.7615	0.8736	0		0	0.841			7.2641	0.3473		0.3473		0		6.5617	0.4142		0.4142		0		9.3713	0.1841		0.1841		0		12.181	0		0		0
1620	6.7741	11.4376	9.1925	0.2435	0.09998	0.09998	2.305	0.4171	0		0	0.8452			7.2641	0.3515		0.3515		0		6.5617	0.4184		0.4184		0		9.3713	0.1883		0.1883		0		12.181	0		0		0
1621	6.7782	11.5376	9.2925	0.2461	-0.04952	0.04952	2.3681	0.4802	0		0	0.8494			7.2641	0.3556		0.3556		0		6.5617	0.4226		0.4226		0		9.3713	0.1925		0.1925		0		12.181	0		0		0
1622	6.7824	11.4881	9.243	0.2448	0.08937	0.08937	2.4503	0.5624	0		0	0.8536			7.2641	0.3598		0.3598		0		6.5617	0.4268		0.4268		0		9.3713	0.1967		0.1967		0		12.181	0		0		0
1623	6.7866	11.5775	9.3323	0.2472	-0.01297	0.01297	2.3606	0.4727	0		0	0.8577			7.2641	0.364		0.364		0		6.5617	0.431		0.431		0		9.3713	0.2008		0.2008		0		12.181	0		0		0
1624	6.7908	11.5645	9.3194	0.2468	0.02271	0.02271	2.4708	0.5829	0		0	0.8619			7.2641	0.3682		0.3682		0		6.5617	0.4351		0.4351		0		9.3713	0.205		0.205		0		12.181	0		0		0
1625	6.795	11.5872	9.3421	0.2474	0.04039	0.04039	2.8897	1.0018	0		0	0.8661			7.2641	0.3724		0.3724		0		6.5617	0.4393		0.4393		0		9.3713	0.2092		0.2092		0		12.181	0		0		0
1626	6.7992	11.6276	9.3825	0.2485	0.07686	0.07686	2.8123	0.9244	0		0	0.8703			7.2641	0.3766		0.3766		0		6.5617	0.4435		0.4435		0		9.3713	0.2134		0.2134		0		12.181	0		0		0
1627	6.8033	11.7045	9.4593	0.2506	0.1093	0.1093	2.104	0.2161	0		0	0.8745			7.2641	0.3808		0.3808		0		6.5617	0.4477		0.4477		0		9.3713	0.2176		0.2176		0		12.181	0		0		0
1628	6.8075	11.8138	9.5687	0.2534	0.003097	0.003097	2.3275	0.4396	0		0	0.8787			7.2641	0.3849		0.3849		0		6.5617	0.4519		0.4519		0		9.3713	0.2218		0.2218		0		12.181	0		0		0
1629	6.8117	11.8169	9.5718	0.2535	0.1737	0.1737	2.3366	0.4487	0		0	0.8828			7.2641	0.3891		0.3891		0		6.5617	0.4561		0.4561		0		9.3713	0.2259		0.2259		0		12.181	0		0		0
1630	6.8159	11.9906	9.7455	0.2581	-0.05391	0.05391	2.33	0.4421	0		0	0.887			7.2641	0.3933		0.3933		0		6.5617	0.4603		0.4603		0		9.3713	0.2301		0.2301		0		12.181	0		0		0
1631	6.8201	11.9367	9.6916	0.2567	-0.1128	0.1128	2.409	0.5211	0		0	0.8912			7.2641	0.3975		0.3975		0		6.5617	0.4644		0.4644		0		9.3713	0.2343		0.2343		0		12.181	0		0		0
1632	6.8243	11.8239	9.5788	0.2537	0.1786	0.1786	2.8012	0.9133	0		0	0.8954			7.2641	0.4017		0.4017		0		6.5617	0.4686		0.4686		0		9.3713	0.2385		0.2385		0		12.181	0		0		0
1633	6.8285	12.0025	9.7574	0.2584	-0.1147	0.1147	2.8778	0.9899	0		0	0.8996			7.2641	0.4059		0.4059		0		6.5617	0.4728		0.4728		0		9.3713	0.2427		0.2427		0		12.181	0		0		0
1634	6.8326	11.8878	9.6427	0.2554	0.102	0.102	2.3747	0.4868	0		0	0.9038			7.2641	0.41		0.41		0		6.5617	0.477		0.477		0		9.3713	0.2469		0.2469		0		12.181	0		0		0
1635	6.8368	11.9898	9.7447	0.2581	-0.002321	0.002321	2.1213	0.2334	0		0	0.9079			7.2641	0.4142		0.4142		0		6.5617	0.4812		0.4812		0		9.3713	0.251		0.251		0		12.181	0		0		0
1636	6.841	11.9875	9.7424	0.2581	-0.001407	0.001407	2.2395	0.3516	0		0	0.9121			7.2641	0.4184		0.4184		0		6.5617	0.4854		0.4854		0		9.3713	0.2552		0.2552		0		12.181	0		0		0
1637	6.8452	11.9861	9.741	0.258	-0.003863	0.003863	2.2315	0.3436	0		0	0.9163			7.2641	0.4226		0.4226		0		6.5617	0.4895		0.4895		0		9.3713	0.2594		0.2594		0		12.181	0		0		0
1638	6.8494	11.9822	9.7371	0.2579	0.2546	0.2546	2.2773	0.3894	0		0	0.9205			7.2641	0.4268		0.4268		0		6.5617	0.4937		0.4937		0		9.3713	0.2636		0.2636		0		12.181	0		0		0
1639	6.8536	12.2368	9.9917	0.2647	0.0124	0.0124	2.7584	0.8705	0		0	0.9247			7.2641	0.431		0.431		0		6.5617	0.4979		0.4979		0		9.3713	0.2678		0.2678		0		12.181	0.004184		0.004184		0
1640	6.8577	12.2492	10.0041	0.265	-0.03305	0.03305	2.8137	0.9258	0		0	0.9289			7.2641	0.4351		0.4351		0		6.5617	0.5021		0.5021		0		9.3713	0.272		0.272		0		12.181	0.008368		0.008368		0
1641	6.8619	12.2162	9.9711	0.2641	0.0964	0.0964	2.3696	0.4817	0		0	0.9331			7.2641	0.4393		0.4393		0		6.5617	0.5063		0.5063		0		9.3713	0.2762		0.2762		0		12.181	0.01255		0.01255		0
1642	6.8661	12.3126	10.0675	0.2667	0.02739	0.02739	2.322	0.4341	0		0	0.9372			7.2641	0.4435		0.4435		0		6.5617	0.5105		0.5105		0		9.3713	0.2803		0.2803		0		12.181	0.01674		0.01674		0
1643	6.8703	12.34	10.0949	0.2674	0.09994	0.09994	2.0837	0.1958	0		0	0.9414			7.2641	0.4477		0.4477		0		6.5617	0.5146		0.5146		0		9.3713	0.2845		0.2845		0		12.181	0.02092		0.02092		0
1644	6.8745	12.4399	10.1948	0.27	-0.01785	0.01785	2.2579	0.37	0		0	0.9456			7.2641	0.4519		0.4519		0		6.5617	0.5188		0.5188		0		9.3713	0.2887		0.2887		0		12.181	0.0251		0.0251		0
1645	6.8787	12.4221	10.1769	0.2696	-0.118	0.118	2.4163	0.5284	0		0	0.9498			7.2641	0.4561		0.4561		0		6.5617	0.523		0.523		0		9.3713	0.2929		0.2929		0		12.181	0.02929		0.02929		0
1646	6.8828	12.3041	10.0589	0.2664	0.04457	0.04457	2.766	0.8781	0		0	0.954			7.2641	0.4603		0.4603		0		6.5617	0.5272		0.5272		0		9.3713	0.2971		0.2971		0		12.181	0.03347		0.03347		0
1647	6.887	12.3486	10.1035	0.2676	-0.0743	0.0743	2.9132	1.0253	0		0	0.9582			7.2641	0.4644		0.4644		0		6.5617	0.5314		0.5314		0		9.3713	0.3013		0.3013		0		12.181	0.03766		0.03766		0
1648	6.8912	12.2743	10.0292	0.2656	0.1462	0.1462	2.4071	0.5192	0		0	0.9623			7.2641	0.4686		0.4686		0		6.5617	0.5356		0.5356		0		9.3713	0.3054		0.3054		0		12.181	0.04184		0.04184		0
1649	6.8954	12.4206	10.1755	0.2695	-0.01513	0.01513	2.5582	0.6703	0		0	0.9665			7.2641	0.4728		0.4728		0		6.5617	0.5397		0.5397		0		9.3713	0.3096		0.3096		0		12.181	0.04603		0.04603		0
1650	6.8996	12.4055	10.1603	0.2691	-0.05954	0.05954	2.5208	0.6329	0		0	0.9707			7.2641	0.477		0.477		0		6.5617	0.5439		0.5439		0		9.3713	0.3138		0.3138		0		12.181	0.05021		0.05021		0
1651	6.9038	12.3459	10.1008	0.2675	0.1587	0.1587	2.2621	0.3742	0		0	0.9749			7.2641	0.4812		0.4812		0		6.5617	0.5481		0.5481		0		9.3713	0.318		0.318		0		12.181	0.05439		0.05439		0
1652	6.9079	12.5046	10.2595	0.2717	0.08181	0.08181	2.699	0.8111	0		0	0.9791			7.2641	0.4854		0.4854		0		6.5617	0.5523		0.5523		0		9.3713	0.3222		0.3222		0		12.181	0.05858		0.05858		0
1653	6.9121	12.5864	10.3413	0.2739	0.0541	0.0541	2.8073	0.9194	0		0	0.9833			7.2641	0.4895		0.4895		0		6.5617	0.5565		0.5565		0		9.3713	0.3264		0.3264		0		12.181	0.06276		0.06276		0
1654	6.9163	12.6405	10.3954	0.2753	0.058	0.058	2.7949	0.907	0		0	0.9874			7.2641	0.4937		0.4937		0		6.5617	0.5607		0.5607		0		9.3713	0.3305		0.3305		0		12.181	0.06695		0.06695		0
1655	6.9205	12.6985	10.4534	0.2769	-0.1997	0.1997	2.5316	0.6437	0		0	0.9916			7.2641	0.4979		0.4979		0		6.5617	0.5649		0.5649		0		9.3713	0.3347		0.3347		0		12.181	0.07113		0.07113		0
1656	6.9247	12.4988	10.2537	0.2716	0.09927	0.09927	2.3183	0.4304	0		0	0.9958			7.2641	0.5021		0.5021		0		6.5617	0.569		0.569		0		9.3713	0.3389		0.3389		0		12.181	0.07531		0.07531		0
1657	6.9289	12.5981	10.353	0.2742	0.02885	0.02885	2.3363	0.4484	0		0	1			7.2641	0.5063		0.5063		0		6.5617	0.5732		0.5732		0		9.3713	0.3431		0.3431		0		12.181	0.0795		0.0795		0
1658	6.9331	12.627	10.3818	0.275	-0.01375	0.01375	2.3126	0.4247	0		0	1.0042			7.2641	0.5105		0.5105		0		6.5617	0.5774		0.5774		0		9.3713	0.3473		0.3473		0		12.181	0.08368		0.08368		0
1659	6.9372	12.6132	10.3681	0.2746	0.01346	0.01346	2.6497	0.7618	0		0	1.0084			7.2641	0.5146		0.5146		0		6.5617	0.5816		0.5816		0		9.3713	0.3515		0.3515		0		12.181	0.08787		0.08787		0
1660	6.9414	12.6267	10.3815	0.275	0.05674	0.05674	2.7839	0.896	0		0	1.0126			7.2641	0.5188		0.5188		0		6.5617	0.5858		0.5858		0		9.3713	0.3556		0.3556		0		12.181	0.09205		0.09205		0
1661	6.9456	12.6834	10.4383	0.2765	-0.05007	0.05007	2.5027	0.6148	0		0	1.0167			7.2641	0.523		0.523		0		6.5617	0.59		0.59		0		9.3713	0.3598		0.3598		0		12.181	0.09623		0.09623		0
1662	6.9498	12.6333	10.3882	0.2752	-0.01495	0.01495	2.397	0.5091	0		0	1.0209			7.2641	0.5272		0.5272		0		6.5617	0.5941		0.5941		0		9.3713	0.364		0.364		0		12.181	0.1004		0.1004		0
1663	6.954	12.6184	10.3733	0.2748	0.2651	0.2651	2.7176	0.8297	0		0	1.0251			7.2641	0.5314		0.5314		0		6.5617	0.5983		0.5983		0		9.3713	0.3682		0.3682		0		12.181	0.1046		0.1046		0
1664	6.9582	12.8834	10.6383	0.2818	-0.138	0.138	2.2928	0.4049	41	7.0242	0	1.0293		10	7.2641	0.5356		0	0.5314	0.004184		6.5617	0.6025		0	0.5983	0.004184		9.3713	0.3724		0	0.3682	0.004184		12.181	0.1088		0	0.1046	0.004184
1665	6.9623	12.7455	10.5004	0.2781	-0.1904	0.1904	2.4289	0.541	0		0	0.004184			7.2641	0.5397		0		0.008368		6.5617	0.6067		0		0.008368		9.3713	0.3766		0		0.008368		12.181	0.113		0		0.008368
1666	6.9665	12.5551	10.31	0.2731	-0.09978	0.09978	2.7991	0.9112	0		0	0.008368			7.2641	0.5439		0		0.01255		6.5617	0.6109		0		0.01255		9.3713	0.3808		0		0.01255		12.181	0.1172		0		0.01255
1667	6.9707	12.4554	10.2102	0.2704	-0.301	0.301	2.9701	1.0822	0		0	0.01255			7.2641	0.5481		0		0.01674		6.5617	0.6151		0		0.01674		9.3713	0.3849		0		0.01674		12.181	0.1213		0		0.01674
1668	6.9749	12.1544	9.9093	0.2625	-0.1321	0.1321	2.375	0.4871	0		0	0.01674			7.2641	0.5523		0		0.02092		6.5617	0.6192		0		0.02092		9.3713	0.3891		0		0.02092		12.181	0	0.1213	0		0	0.01674
1669	6.9791	12.0223	9.7771	0.259	-0.4021	0.4021	2.403	0.5151	0		0	0.02092			7.2641	0.5565		0		0.0251		6.5617	0.6234		0		0.0251		9.3713	0.3933		0		0.0251		12.181	0		0		0
1670	6.9833	11.6201	9.375	0.2483	-0.02332	0.02332	2.3874	0.4995	0		0	0.0251			7.2641	0.5607		0		0.02929		6.5617	0.6276		0		0.02929		9.3713	0.3975		0		0.02929		12.181	0		0		0
1671	6.9874	11.5968	9.3517	0.2477	-0.3534	0.3534	2.3765	0.4886	0		0	0.02929			7.2641	0.5649		0		0.03347		6.5617	0.6318		0		0.03347		9.3713	0.4017		0		0.03347		12.181	0		0		0
1672	6.9916	11.2434	8.9983	0.2383	-0.2674	0.2674	2.5721	0.6842	0		0	0.03347			7.2641	0.569		0		0.03766		6.5617	0.636		0		0.03766		9.3713	0.4059		0		0.03766		12.181	0		0		0
1673	6.9958	10.9761	8.7309	0.2313	-0.2054	0.2054	2.9266	1.0387	0		0	0.03766			7.2641	0.5732		0		0.04184		6.5617	0.6402		0		0.04184		9.3713	0.41		0		0.04184		12.181	0		0		0
1674	7	10.7707	8.5255	0.2258	-0.369	0.369	3.7968	1.9089	0		0	0.04184			7.2641	0.5774		0		0.04603		6.5617	0.6444		0		0.04603		9.3713	0.4142		0		0.04603		12.181	0		0		0
1675	7.0042	10.4017	8.1565	0.216	-0.384	0.384	2.6222	0.7343	0		0	0.04603			7.2641	0.5816		0		0.05021		6.5617	0.6485		0		0.05021		9.3713	0.4184		0		0.05021		12.181	0		0		0
1676	7.0084	10.0176	7.7725	0.2059	-0.2755	0.2755	2.6771	0.7892	0		0	0.05021			7.2641	0.5858		0		0.05439		6.5617	0.6527		0		0.05439		9.3713	0.4226		0		0.05439		12.181	0		0		0
1677	7.0126	9.7421	7.497	0.1986	-0.5005	0.5005	2.9045	1.0166	0		0	0.05439			7.2641	0.59		0		0.05858		6.5617	0.6569		0		0.05858		9.3713	0.4268		0		0.05858		12.181	0		0		0
1678	7.0167	9.2416	6.9965	0.1853	-0.2588	0.2588	2.6931	0.8052	0		0	0.05858			7.2641	0.5941		0		0.06276		6.5617	0.6611		0		0.06276		9.3713	0	0.4268	0		0	0.05858	12.181	0		0		0
1679	7.0209	8.9828	6.7377	0.1785	-0.4283	0.4283	3.2397	1.3518	0		0	0.06276			7.2641	0.5983		0		0.06695		6.5617	0.6653		0		0.06695		9.3713	0		0		0		12.181	0		0		0
1680	7.0251	8.5545	6.3094	0.1671	-0.2451	0.2451	3.0437	1.1558	0		0	0.06695			7.2641	0.6025		0		0.07113		6.5617	0.6695		0		0.07113		9.3713	0		0		0		12.181	0		0		0
1681	7.0293	8.3094	6.0643	0.1606	-0.2426	0.2426	2.7961	0.9082	0		0	0.07113			7.2641	0.6067		0		0.07531		6.5617	0.6736		0		0.07531		9.3713	0		0		0		12.181	0		0		0
1682	7.0335	8.0668	5.8217	0.1542	-0.1839	0.1839	2.7388	0.8509	0		0	0.07531			7.2641	0.6109		0		0.0795		6.5617	0.6778		0		0.0795		9.3713	0		0		0		12.181	0		0		0
1683	7.0377	7.8829	5.6378	0.1493	-0.2653	0.2653	2.5024	0.6145	0		0	0.0795			7.2641	0.6151		0		0.08368		6.5617	0.682		0		0.08368		9.3713	0		0		0		12.181	0		0		0
1684	7.0418	7.6177	5.3726	0.1423	-0.1288	0.1288	2.7264	0.8385	0		0	0.08368			7.2641	0.6192		0		0.08787		6.5617	0.6862		0		0.08787		9.3713	0		0		0		12.181	0		0		0
1685	7.046	7.4888	5.2437	0.1389	-0.1322	0.1322	3.0345	1.1466	0		0	0.08787			7.2641	0.6234		0		0.09205		6.5617	0.6904		0		0.09205		9.3713	0		0		0		12.181	0		0		0
1686	7.0502	7.3566	5.1115	0.1354	-0.3493	0.3493	3.1233	1.2354	0		0	0.09205			7.2641	0.6276		0		0.09623		6.5617	0.6946		0		0.09623		9.3713	0		0		0		12.181	0		0		0
1687	7.0544	7.0073	4.7622	0.1261	-0.2338	0.2338	2.8257	0.9378	0		0	0.09623			7.2641	0	0.6276	0		0	0.09623	6.5617	0.6987		0		0.1004		9.3713	0		0		0		12.181	0		0		0
1688	7.0586	6.7735	4.5284	0.1199	0.01875	0.01875	2.6833	0.7954	0		0	0.1004			7.2641	0		0		0		6.5617	0.7029		0		0.1046		9.3713	0		0		0		12.181	0		0		0
1689	7.0628	6.7923	4.5471	0.1204	-0.1119	0.1119	2.6987	0.8108	0		0	0.1046			7.2641	0		0		0		6.5617	0.7071		0		0.1088		9.3713	0		0		0		12.181	0		0		0
1690	7.0669	6.6804	4.4352	0.1175	-0.1701	0.1701	2.829	0.9411	0		0	0.1088			7.2641	0		0		0		6.5617	0.7113		0		0.113		9.3713	0		0		0		12.181	0		0		0
1691	7.0711	6.5103	4.2652	0.113	-0.1132	0.1132	2.9551	1.0672	0		0	0.113			7.2641	0		0		0		6.5617	0	0.7113	0		0	0.113	9.3713	0		0		0		12.181	0		0		0
1692	7.0753	6.3971	4.152	0.11	-0.1502	0.1502	2.9524	1.0645	0		0	0.1172			7.2641	0		0		0		6.5617	0		0		0		9.3713	0		0		0		12.181	0		0		0
1693	7.0795	6.2469	4.0018	0.106	-0.07167	0.07167	2.9949	1.107	0		0	0.1213			7.2641	0		0		0		6.5617	0		0		0		9.3713	0		0		0		12.181	0		0		0
1694	7.0837	6.1752	3.9301	0.1041	0.03179	0.03179	2.8649	0.977	0		0	0.1255			7.2641	0		0		0		6.5617	0		0		0		9.3713	0		0		0		12.181	0		0		0
1695	7.0879	6.207	3.9619	0.1049	-0.09575	0.09575	2.8963	1.0084	0		0	0.1297			7.2641	0		0		0		6.5617	0		0		0		9.3713	0		0		0		12.181	0		0		0
1696	7.0921	6.1113	3.8661	0.1024	0.01063	0.01063	2.924	1.0361	0		0	0.1339			7.2641	0		0		0		6.5617	0		0		0		9.3713	0		0		0		12.181	0		0		0
1697	7.0962	6.1219	3.8768	0.1027	0.03014	0.03014	3.0132	1.1253	0		0	0.1381			7.2641	0		0		0		6.5617	0		0		0		9.3713	0		0		0		12.181	0		0		0
1698	7.1004	6.152	3.9069	0.1035	-0.004352	0.004352	2.9838	1.0959	0		0	0.1423			7.2641	0		0		0		6.5617	0		0		0		9.3713	0		0		0		12.181	0		0		0
1699	7.1046	6.1477	3.9026	0.1034	-0.1326	0.1326	2.7854	0.8975	0		0	0.1464			7.2641	0		0		0		6.5617	0		0		0		9.3713	0		0		0		12.181	0		0		0
1700	7.1088	6.015	3.7699	0.09986	-0.07322	0.07322	2.6798	0.7919	0		0	0.1506			7.2641	0		0		0		6.5617	0		0		0		9.3713	0		0		0		12.181	0		0		0
1701	7.113	5.9418	3.6967	0.09792	0.02192	0.02192	2.5671	0.6792	0		0	0.1548			7.2641	0		0		0		6.5617	0		0		0		9.3713	0		0		0		12.181	0		0		0
1702	7.1172	5.9637	3.7186	0.0985	0.0418	0.0418	2.866	0.9781	0		0	0.159			7.2641	0		0		0		6.5617	0		0		0		9.3713	0		0		0		12.181	0		0		0
1703	7.1213	6.0055	3.7604	0.0996	-0.1287	0.1287	2.6322	0.7444	0		0	0.1632			7.2641	0		0		0		6.5617	0		0		0		9.3713	0		0		0		12.181	0		0		0
1704	7.1255	5.8768	3.6317	0.09619	0.1478	0.1478	2.9338	1.0459	0		0	0.1674			7.2641	0		0		0		6.5617	0		0		0		9.3713	0		0		0		12.181	0		0		0
1705	7.1297	6.0246	3.7795	0.1001	-0.1099	0.1099	3.0562	1.1683	0		0	0.1715			7.2641	0		0		0		6.5617	0		0		0		9.3713	0		0		0		12.181	0		0		0
1706	7.1339	5.9147	3.6696	0.0972	0.06316	0.06316	2.802	0.9141	0		0	0.1757			7.2641	0		0		0		6.5617	0		0		0		9.3713	0		0		0		12.181	0		0		0
1707	7.1381	5.9779	3.7327	0.09887	-0.1565	0.1565	2.6979	0.81	0		0	0.1799			7.2641	0		0		0		6.5617	0		0		0		9.3713	0		0		0		12.181	0		0		0
1708	7.1423	5.8213	3.5762	0.09472	0.02501	0.02501	2.5262	0.6383	0		0	0.1841			7.2641	0		0		0		6.5617	0		0		0		9.3713	0		0		0		12.181	0		0		0
1709	7.1464	5.8464	3.6012	0.09539	-0.04023	0.04023	2.6234	0.7355	0		0	0.1883			7.2641	0		0		0		6.5617	0		0		0		9.3713	0		0		0		12.181	0		0		0
1710	7.1506	5.8061	3.561	0.09432	0.2176	0.2176	2.9727	1.0848	0		0	0.1925			7.2641	0		0		0		6.5617	0		0		0		9.3713	0		0		0		12.181	0		0		0
1711	7.1548	6.0238	3.7786	0.1001	-0.2257	0.2257	3.0644	1.1765	0		0	0.1967			7.2641	0		0		0		6.5617	0		0		0		9.3713	0		0		0		12.181	0		0		0
1712	7.159	5.798	3.5529	0.09411	0.1799	0.1799	2.7165	0.8286	0		0	0.2008			7.2641	0		0		0		6.5617	0		0		0		9.3713	0		0		0		12.181	0		0		0
1713	7.1632	5.978	3.7328	0.09887	-0.1412	0.1412	2.4901	0.6022	0		0	0.205			7.2641	0		0		0		6.5617	0		0		0		9.3713	0		0		0		12.181	0		0		0
1714	7.1674	5.8368	3.5917	0.09513	0.04071	0.04071	2.4587	0.5708	0		0	0.2092			7.2641	0		0		0		6.5617	0		0		0		9.3713	0		0		0		12.181	0		0		0
1715	7.1715	5.8775	3.6324	0.09621	-0.04767	0.04767	2.5423	0.6544	0		0	0.2134			7.2641	0		0		0		6.5617	0		0		0		9.3713	0		0		0		12.181	0		0		0
1716	7.1757	5.8298	3.5847	0.09495	0.1427	0.1427	3.0975	1.2096	0		0	0.2176			7.2641	0		0		0		6.5617	0		0		0		9.3713	0		0		0		12.181	0		0		0
1717	7.1799	5.9725	3.7274	0.09873	-0.2344	0.2344	2.9378	1.0499	0		0	0.2218			7.2641	0		0		0		6.5617	0		0		0		9.3713	0		0		0		12.181	0		0		0
1718	7.1841	5.7381	3.493	0.09252	0.1188	0.1188	2.4317	0.5438	0		0	0.2259			7.2641	0		0		0		6.5617	0		0		0		9.3713	0		0		0		12.181	0		0		0
1719	7.1883	5.8569	3.6118	0.09567	-0.08565	0.08565	2.6518	0.7639	0		0	0.2301			7.2641	0		0		0		6.5617	0		0		0		9.3713	0		0		0		12.181	0		0		0
1720	7.1925	5.7713	3.5261	0.0934	0.02243	0.02243	2.5273	0.6394	0		0	0.2343			7.2641	0		0		0		6.5617	0		0		0		9.3713	0		0		0		12.181	0		0		0
1721	7.1967	5.7937	3.5486	0.09399	0.05539	0.05539	2.4719	0.584	0		0	0.2385			7.2641	0		0		0		6.5617	0		0		0		9.3713	0		0		0		12.181	0		0		0
1722	7.2008	5.8491	3.604	0.09546	0.03255	0.03255	2.9022	1.0143	0		0	0.2427			7.2641	0		0		0		6.5617	0		0		0		9.3713	0		0		0		12.181	0		0		0
1723	7.205	5.8816	3.6365	0.09632	-0.1028	0.1028	2.6995	0.8117	0		0	0.2469			7.2641	0		0		0		6.5617	0		0		0		9.3713	0		0		0		12.181	0		0		0
1724	7.2092	5.7788	3.5337	0.0936	0.0989	0.0989	2.8048	0.9169	0		0	0.251			7.2641	0		0		0		6.5617	0		0		0		9.3713	0		0		0		12.181	0		0		0
1725	7.2134	5.8777	3.6326	0.09622	-0.1897	0.1897	2.5241	0.6362	0		0	0.2552			7.2641	0		0		0		6.5617	0		0		0		9.3713	0		0		0		12.181	0		0		0
1726	7.2176	5.6881	3.4429	0.0912	0.08971	0.08971	2.3257	0.4378	0		0	0.2594			7.2641	0		0		0		6.5617	0		0		0		9.3713	0		0		0		12.181	0		0		0
1727	7.2218	5.7778	3.5327	0.09357	-0.06266	0.06266	2.4552	0.5673	0		0	0.2636			7.2641	0		0		0		6.5617	0		0		0		9.3713	0		0		0		12.181	0		0		0
1728	7.2259	5.7151	3.47	0.09191	0.1315	0.1315	2.8676	0.9797	0		0	0.2678			7.2641	0		0		0		6.5617	0		0		0		9.3713	0		0		0		12.181	0		0		0
1729	7.2301	5.8466	3.6015	0.0954	-0.06312	0.06312	2.9124	1.0245	0		0	0.272			7.2641	0		0		0		6.5617	0		0		0		9.3713	0		0		0		12.181	0		0		0
1730	7.2343	5.7835	3.5384	0.09372	-0.06094	0.06094	2.4668	0.5789	0		0	0.2762			7.2641	0		0		0		6.5617	0		0		0		9.3713	0		0		0		12.181	0		0		0
1731	7.2385	5.7226	3.4775	0.09211	-0.03986	0.03986	2.1391	0.2512	0		0	0.2803			7.2641	0		0		0		6.5617	0		0		0		9.3713	0		0		0		12.181	0		0		0
1732	7.2427	5.6827	3.4376	0.09105	0.08468	0.08468	2.3255	0.4376	0		0	0.2845			7.2641	0		0		0		6.5617	0		0		0		9.3713	0		0		0		12.181	0		0		0
1733	7.2469	5.7674	3.5223	0.0933	-0.08563	0.08563	2.3193	0.4314	0		0	0.2887			7.2641	0		0		0		6.5617	0		0		0		9.3713	0		0		0		12.181	0		0		0
1734	7.251	5.6818	3.4366	0.09103	0.1555	0.1555	2.458	0.5701	0		0	0.2929			7.2641	0		0		0		6.5617	0		0		0		9.3713	0		0		0		12.181	0		0		0
1735	7.2552	5.8373	3.5921	0.09515	0.07954	0.07954	2.8486	0.9607	0		0	0.2971			7.2641	0		0		0		6.5617	0		0		0		9.3713	0		0		0		12.181	0		0		0
1736	7.2594	5.9168	3.6717	0.09725	-0.136	0.136	2.7901	0.9022	0		0	0.3013			7.2641	0		0		0		6.5617	0		0		0		9.3713	0		0		0		12.181	0		0		0
1737	7.2636	5.7808	3.5357	0.09365	-0.108	0.108	2.4298	0.5419	0		0	0.3054			7.2641	0		0		0		6.5617	0		0		0		9.3713	0		0		0		12.181	0		0		0
1738	7.2678	5.6728	3.4277	0.09079	0.05403	0.05403	2.2237	0.3358	0		0	0.3096			7.2641	0		0		0		6.5617	0		0		0		9.3713	0		0		0		12.181	0		0		0
1739	7.272	5.7269	3.4818	0.09222	-0.07002	0.07002	2.1796	0.2917	0		0	0.3138			7.2641	0		0		0		6.5617	0		0		0		9.3713	0		0		0		12.181	0		0		0
1740	7.2762	5.6569	3.4117	0.09037	0.01685	0.01685	2.3162	0.4283	0		41	0.318			7.2641	0		0		0		6.5617	0		0		0		9.3713	0		0		0		12.181	0		0		0
1741	7.2803	5.6737	3.4286	0.09081	0.1313	0.1313	2.7387	0.8508	0		0	0.3222			6.9999	0		0		0		6.3284	0		0		0		9.0145	0		0		0		11.7006	0		0		0
1742	7.2845	5.805	3.5599	0.09429	-0.04297	0.04297	2.8299	0.942	0		0	0.3264			6.9999	0		0		0		6.3284	0		0		0		9.0145	0		0		0		11.7006	0		0		0
1743	7.2887	5.762	3.5169	0.09315	-0.1011	0.1011	2.3261	0.4382	0		0	0.3305			6.9999	0		0		0		6.3284	0		0		0		9.0145	0		0		0		11.7006	0		0		0
1744	7.2929	5.6609	3.4158	0.09048	0.06116	0.06116	2.2723	0.3844	0		0	0.3347			6.9999	0		0		0		6.3284	0		0		0		9.0145	0		0		0		11.7006	0		0		0
1745	7.2971	5.7221	3.4769	0.0921	-0.03979	0.03979	2.3276	0.4397	0		0	0.3389			6.9999	0		0		0		6.3284	0		0		0		9.0145	0		0		0		11.7006	0		0		0
1746	7.3013	5.6823	3.4372	0.09104	0.06933	0.06933	2.3251	0.4372	0		0	0.3431			6.9999	0		0		0		6.3284	0		0		0		9.0145	0		0		0		11.7006	0		0		0
1747	7.3054	5.7516	3.5065	0.09288	-0.05601	0.05601	2.1978	0.3099	0		0	0.3473			6.9999	0		0		0		6.3284	0		0		0		9.0145	0		0		0		11.7006	0		0		0
1748	7.3096	5.6956	3.4505	0.09139	0.1407	0.1407	2.7603	0.8724	0		0	0.3515			6.9999	0		0		0		6.3284	0		0		0		9.0145	0		0		0		11.7006	0		0		0
1749	7.3138	5.8363	3.5911	0.09512	-0.1356	0.1356	2.7706	0.8827	0		0	0.3556			6.9999	0		0		0		6.3284	0		0		0		9.0145	0		0		0		11.7006	0		0		0
1750	7.318	5.7007	3.4555	0.09153	0.007311	0.007311	2.3482	0.4603	0		0	0.3598			6.9999	0		0		0		6.3284	0		0		0		9.0145	0		0		0		11.7006	0		0		0
1751	7.3222	5.708	3.4628	0.09172	0.04791	0.04791	2.3881	0.5002	0		0	0.364			6.9999	0		0		0		6.3284	0		0		0		9.0145	0		0		0		11.7006	0		0		0
1752	7.3264	5.7559	3.5108	0.09299	0.03494	0.03494	2.3768	0.4889	0		0	0.3682			6.9999	0		0		0		6.3284	0		0		0		9.0145	0		0		0		11.7006	0		0		0
1753	7.3305	5.7908	3.5457	0.09392	0.001719	0.001719	2.4251	0.5372	0		0	0.3724			6.9999	0		0		0		6.3284	0		0		0		9.0145	0		0		0		11.7006	0		0		0
1754	7.3347	5.7925	3.5474	0.09396	0.4179	0.4179	3.3359	1.448	0		0	0.3766			6.9999	0		0		0		6.3284	0		0		0		9.0145	0		0		0		11.7006	0		0		0
1755	7.3389	6.2104	3.9653	0.105	-0.3595	0.3595	2.759	0.8711	0		0	0.3808			6.9999	0		0		0		6.3284	0		0		0		9.0145	0		0		0		11.7006	0		0		0
1756	7.3431	5.851	3.6058	0.09551	0.09107	0.09107	2.2076	0.3197	0		0	0.3849			6.9999	0		0		0		6.3284	0		0		0		9.0145	0		0		0		11.7006	0		0		0
1757	7.3473	5.942	3.6969	0.09792	-0.001401	0.001401	2.5692	0.6813	0		0	0.3891			6.9999	0		0		0		6.3284	0		0		0		9.0145	0		0		0		11.7006	0		0		0
1758	7.3515	5.9406	3.6955	0.09788	-0.121	0.121	2.6264	0.7385	0		0	0.3933			6.9999	0		0		0		6.3284	0		0		0		9.0145	0		0		0		11.7006	0		0		0
1759	7.3556	5.8197	3.5745	0.09468	0.09202	0.09202	2.4591	0.5712	0		0	0.3975			6.9999	0		0		0		6.3284	0		0		0		9.0145	0		0		0		11.7006	0		0		0
1760	7.3598	5.9117	3.6665	0.09712	0.0517	0.0517	2.8281	0.9402	0		0	0.4017			6.9999	0		0		0		6.3284	0		0		0		9.0145	0		0		0		11.7006	0		0		0
1761	7.364	5.9634	3.7182	0.09849	-0.09167	0.09167	2.8241	0.9362	0		0	0.4059			6.9999	0		0		0		6.3284	0		0		0		9.0145	0		0		0		11.7006	0		0		0
1762	7.3682	5.8717	3.6266	0.09606	0.1063	0.1063	2.4555	0.5676	0		0	0.41			6.9999	0		0		0		6.3284	0		0		0		9.0145	0		0		0		11.7006	0		0		0
1763	7.3724	5.978	3.7329	0.09887	-0.05188	0.05188	2.3064	0.4185	0		0	0.4142			6.9999	0		0		0		6.3284	0		0		0		9.0145	0		0		0		11.7006	0		0		0
1764	7.3766	5.9261	3.681	0.0975	0.1469	0.1469	2.4382	0.5503	0		0	0.4184			6.9999	0		0		0		6.3284	0		0		0		9.0145	0		0		0		11.7006	0		0		0
1765	7.3808	6.073	3.8279	0.1014	-0.02143	0.02143	2.2686	0.3807	0		0	0.4226			6.9999	0		0		0		6.3284	0		0		0		9.0145	0		0		0		11.7006	0		0		0
1766	7.3849	6.0516	3.8065	0.1008	0.2709	0.2709	2.7929	0.905	0		0	0.4268			6.9999	0		0		0		6.3284	0		0		0		9.0145	0		0		0		11.7006	0		0		0
1767	7.3891	6.3225	4.0774	0.108	0.07433	0.07433	2.9115	1.0236	0		0	0.431			6.9999	0		0		0		6.3284	0		0		0		9.0145	0		0		0		11.7006	0		0		0
1768	7.3933	6.3968	4.1517	0.11	-0.1697	0.1697	2.8336	0.9457	0		0	0.4351			6.9999	0		0		0		6.3284	0		0		0		9.0145	0		0		0		11.7006	0		0		0
1769	7.3975	6.2271	3.982	0.1055	0.05327	0.05327	2.3401	0.4522	0		0	0.4393			6.9999	0		0		0		6.3284	0		0		0		9.0145	0		0		0		11.7006	0		0		0
1770	7.4017	6.2804	4.0353	0.1069	-0.1115	0.1115	2.3761	0.4882	0		0	0.4435			6.9999	0		0		0		6.3284	0		0		0		9.0145	0		0		0		11.7006	0		0		0
1771	7.4059	6.1689	3.9238	0.1039	0.02209	0.02209	2.1121	0.2242	0		0	0.4477			6.9999	0		0		0		6.3284	0		0		0		9.0145	0		0		0		11.7006	0		0		0
1772	7.41	6.191	3.9458	0.1045	0.009835	0.009835	2.3019	0.414	0		0	0.4519			6.9999	0		0		0		6.3284	0		0		0		9.0145	0		0		0		11.7006	0		0		0
1773	7.4142	6.2008	3.9557	0.1048	0.09673	0.09673	2.2929	0.405	0		0	0.4561			6.9999	0		0		0		6.3284	0		0		0		9.0145	0		0		0		11.7006	0		0		0
1774	7.4184	6.2975	4.0524	0.1073	0.2555	0.2555	2.8824	0.9945	0		0	0.4603			6.9999	0		0		0		6.3284	0		0		0		9.0145	0		0		0		11.7006	0		0		0
1775	7.4226	6.5531	4.3079	0.1141	-0.1237	0.1237	2.8327	0.9448	0		0	0.4644			6.9999	0		0		0		6.3284	0.004184		0.004184		0		9.0145	0		0		0		11.7006	0		0		0
1776	7.4268	6.4294	4.1843	0.1108	0.1574	0.1574	2.3811	0.4932	0		0	0.4686			6.9999	0		0		0		6.3284	0.008368		0.008368		0		9.0145	0		0		0		11.7006	0		0		0
1777	7.431	6.5868	4.3417	0.115	0.01165	0.01165	2.4814	0.5935	0		0	0.4728			6.9999	0		0		0		6.3284	0.01255		0.01255		0		9.0145	0		0		0		11.7006	0		0		0
1778	7.4351	6.5984	4.3533	0.1153	0.06449	0.06449	2.4033	0.5154	0		0	0.477			6.9999	0		0		0		6.3284	0.01674		0.01674		0		9.0145	0		0		0		11.7006	0		0		0
1779	7.4393	6.6629	4.4178	0.117	0.04837	0.04837	2.0533	0.1654	0		0	0.4812			6.9999	0		0		0		6.3284	0.02092		0.02092		0		9.0145	0		0		0		11.7006	0		0		0
1780	7.4435	6.7113	4.4662	0.1183	-0.02225	0.02225	2.264	0.3761	0		0	0.4854			6.9999	0		0		0		6.3284	0.0251		0.0251		0		9.0145	0		0		0		11.7006	0		0		0
1781	7.4477	6.689	4.4439	0.1177	0.1303	0.1303	2.7985	0.9106	0		0	0.4895			6.9999	0		0		0		6.3284	0.02929		0.02929		0		9.0145	0		0		0		11.7006	0		0		0
1782	7.4519	6.8193	4.5742	0.1212	-0.1364	0.1364	2.8771	0.9892	0		0	0.4937			6.9999	0		0		0		6.3284	0.03347		0.03347		0		9.0145	0		0		0		11.7006	0		0		0
1783	7.4561	6.6829	4.4378	0.1175	0.1145	0.1145	2.458	0.5701	0		0	0.4979			6.9999	0		0		0		6.3284	0.03766		0.03766		0		9.0145	0		0		0		11.7006	0		0		0
1784	7.4603	6.7975	4.5524	0.1206	0.1053	0.1053	2.3565	0.4686	0		0	0.5021			6.9999	0		0		0		6.3284	0.04184		0.04184		0		9.0145	0		0		0		11.7006	0		0		0
1785	7.4644	6.9027	4.6576	0.1234	0.1802	0.1802	2.483	0.5951	0		0	0.5063			6.9999	0		0		0		6.3284	0.04603		0.04603		0		9.0145	0		0		0		11.7006	0		0		0
1786	7.4686	7.0829	4.8378	0.1281	-0.257	0.257	2.6339	0.746	0		0	0.5105			6.9999	0		0		0		6.3284	0.05021		0.05021		0		9.0145	0		0		0		11.7006	0		0		0
1787	7.4728	6.8259	4.5807	0.1213	0.2527	0.2527	3.4998	1.6119	0		0	0.5146			6.9999	0		0		0		6.3284	0.05439		0.05439		0		9.0145	0		0		0		11.7006	0		0		0
1788	7.477	7.0786	4.8335	0.128	0.5725	0.5725	4.6348	2.7469	0		0	0.5188			6.9999	0		0		0		6.3284	0.05858		0.05858		0		9.0145	0		0		0		11.7006	0		0		0
1789	7.4812	7.6511	5.406	0.1432	-0.2732	0.2732	3.1478	1.2599	0		0	0.523			6.9999	0		0		0		6.3284	0.06276		0.06276		0		9.0145	0		0		0		11.7006	0		0		0
1790	7.4854	7.3779	5.1328	0.136	-0.04829	0.04829	2.4881	0.6002	0		0	0.5272			6.9999	0		0		0		6.3284	0.06695		0.06695		0		9.0145	0		0		0		11.7006	0		0		0
1791	7.4895	7.3296	5.0845	0.1347	-0.3391	0.3391	4.0446	2.1567	0		0	0.5314			6.9999	0		0		0		6.3284	0.07113		0.07113		0		9.0145	0		0		0		11.7006	0		0		0
1792	7.4937	6.9905	4.7454	0.1257	0.3209	0.3209	2.7103	0.8224	0		0	0.5356			6.9999	0		0		0		6.3284	0.07531		0.07531		0		9.0145	0		0		0		11.7006	0		0		0
1793	7.4979	7.3114	5.0663	0.1342	1.1593	1.1593	6.9166	5.0287	0		0	0.5397			6.9999	0.004184		0.004184		0		6.3284	0.0795		0.0795		0		9.0145	0		0		0		11.7006	0		0		0
1794	7.5021	8.4707	6.2256	0.1649	-0.9233	0.9233	6.1983	4.3104	0		0	0.5439			6.9999	0.008368		0.008368		0		6.3284	0.08368		0.08368		0		9.0145	0		0		0		11.7006	0		0		0
1795	7.5063	7.5473	5.3022	0.1404	0.4461	0.4461	3.2585	1.3706	0		0	0.5481			6.9999	0.01255		0.01255		0		6.3284	0.08787		0.08787		0		9.0145	0		0		0		11.7006	0		0		0
1796	7.5105	7.9935	5.7483	0.1523	-0.7522	0.7522	3.3498	1.4619	0		0	0.5523			6.9999	0.01674		0.01674		0		6.3284	0.09205		0.09205		0		9.0145	0		0		0		11.7006	0		0		0
1797	7.5146	7.2413	4.9961	0.1323	0.3804	0.3804	4.3826	2.4947	0		0	0.5565			6.9999	0.02092		0.02092		0		6.3284	0.09623		0.09623		0		9.0145	0		0		0		11.7006	0		0		0
1798	7.5188	7.6217	5.3766	0.1424	0.5706	0.5706	6.171	4.2831	0		0	0.5607			6.9999	0.0251		0.0251		0		6.3284	0.1004		0.1004		0		9.0145	0		0		0		11.7006	0		0		0
1799	7.523	8.1923	5.9471	0.1575	-0.54	0.54	4.0636	2.1757	0		0	0.5649			6.9999	0.02929		0.02929		0		6.3284	0.1046		0.1046		0		9.0145	0		0		0		11.7006	0		0		0
1800	7.5272	7.6523	5.4072	0.1432	0.5269	0.5269	2.6128	0.7249	0		0	0.569			6.9999	0.03347		0.03347		0		6.3284	0.1088		0.1088		0		9.0145	0		0		0		11.7006	0		0		0
1801	7.5314	8.1792	5.9341	0.1572	-0.4703	0.4703	2.7221	0.8342	0		0	0.5732			6.9999	0.03766		0.03766		0		6.3284	0.113		0.113		0		9.0145	0		0		0		11.7006	0		0		0
1802	7.5356	7.7089	5.4638	0.1447	0.2505	0.2505	4.3548	2.4669	0		0	0.5774			6.9999	0.04184		0.04184		0		6.3284	0.1172		0.1172		0		9.0145	0		0		0		11.7006	0		0		0
1803	7.5397	7.9595	5.7143	0.1514	0.09298	0.09298	4.385	2.4971	0		0	0.5816			6.9999	0.04603		0.04603		0		6.3284	0.1213		0.1213		0		9.0145	0		0		0		11.7006	0		0		0
1804	7.5439	8.0524	5.8073	0.1538	-0.04768	0.04768	2.9331	1.0452	0		0	0.5858			6.9999	0.05021		0.05021		0		6.3284	0.1255		0.1255		0		9.0145	0		0		0		11.7006	0		0		0
1805	7.5481	8.0048	5.7596	0.1526	0.4021	0.4021	3.0854	1.1975	0		0	0.59			6.9999	0.05439		0.05439		0		6.3284	0.1297		0.1297		0		9.0145	0		0		0		11.7006	0		0		0
1806	7.5523	8.4068	6.1617	0.1632	-0.4377	0.4377	3.2919	1.404	0		0	0.5941			6.9999	0.05858		0.05858		0		6.3284	0.1339		0.1339		0		9.0145	0		0		0		11.7006	0		0		0
1807	7.5565	7.9691	5.724	0.1516	0.05106	0.05106	2.4128	0.5249	0		0	0.5983			6.9999	0.06276		0.06276		0		6.3284	0.1381		0.1381		0		9.0145	0		0		0		11.7006	0		0		0
1808	7.5607	8.0202	5.775	0.153	0.1052	0.1052	2.8703	0.9824	0		0	0.6025			6.9999	0.06695		0.06695		0		6.3284	0.1423		0.1423		0		9.0145	0		0		0		11.7006	0		0		0
1809	7.5649	8.1254	5.8802	0.1558	0.0768	0.0768	2.8118	0.9239	0		0	0.6067			6.9999	0.07113		0.07113		0		6.3284	0.1464		0.1464		0		9.0145	0		0		0		11.7006	0		0		0
1810	7.569	8.2022	5.957	0.1578	0.4548	0.4548	3.7432	1.8553	0		0	0.6109			6.9999	0.07531		0.07531		0		6.3284	0.1506		0.1506		0		9.0145	0		0		0		11.7006	0		0		0
1811	7.5732	8.6569	6.4118	0.1698	-0.4229	0.4229	3.1106	1.2227	0		0	0.6151			6.9999	0.0795		0.0795		0		6.3284	0.1548		0.1548		0		9.0145	0		0		0		11.7006	0		0		0
1812	7.5774	8.234	5.9889	0.1586	0.2358	0.2358	2.5795	0.6916	0		0	0.6192			6.9999	0.08368		0.08368		0		6.3284	0.159		0.159		0		9.0145	0		0		0		11.7006	0		0		0
1813	7.5816	8.4698	6.2247	0.1649	-0.1553	0.1553	2.679	0.7911	0		0	0.6234			6.9999	0.08787		0.08787		0		6.3284	0.1632		0.1632		0		9.0145	0		0		0		11.7006	0		0		0
1814	7.5858	8.3146	6.0695	0.1608	0.1841	0.1841	2.4284	0.5405	0		0	0.6276			6.9999	0.09205		0.09205		0		6.3284	0.1674		0.1674		0		9.0145	0		0		0		11.7006	0		0		0
1815	7.59	8.4987	6.2535	0.1656	0.3248	0.3248	3.0361	1.1482	0		0	0.6318			6.9999	0.09623		0.09623		0		6.3284	0.1715		0.1715		0		9.0145	0		0		0		11.7006	0		0		0
1816	7.5941	8.8234	6.5783	0.1742	0.0188	0.0188	3.0545	1.1666	0		0	0.636			6.9999	0.1004		0.1004		0		6.3284	0.1757		0.1757		0		9.0145	0		0		0		11.7006	0		0		0
1817	7.5983	8.8422	6.5971	0.1747	-0.05366	0.05366	2.9073	1.0194	0		0	0.6402			6.9999	0.1046		0.1046		0		6.3284	0.1799		0.1799		0		9.0145	0		0		0		11.7006	0		0		0
1818	7.6025	8.7885	6.5434	0.1733	-0.1349	0.1349	2.526	0.6381	0		0	0.6444			6.9999	0.1088		0.1088		0		6.3284	0.1841		0.1841		0		9.0145	0		0		0		11.7006	0		0		0
1819	7.6067	8.6537	6.4085	0.1697	0.1235	0.1235	2.1472	0.2593	0		0	0.6485			6.9999	0.113		0.113		0		6.3284	0.1883		0.1883		0		9.0145	0		0		0		11.7006	0		0		0
1820	7.6109	8.7771	6.532	0.173	-0.01794	0.01794	2.2816	0.3937	0		0	0.6527			6.9999	0.1172		0.1172		0		6.3284	0.1925		0.1925		0		9.0145	0		0		0		11.7006	0		0		0
1821	7.6151	8.7592	6.5141	0.1725	0.1787	0.1787	2.4524	0.5645	0		0	0.6569			6.9999	0.1213		0.1213		0		6.3284	0.1967		0.1967		0		9.0145	0		0		0		11.7006	0		0		0
1822	7.6192	8.9379	6.6928	0.1773	0.1672	0.1672	2.3601	0.4722	0		0	0.6611			6.9999	0.1255		0.1255		0		6.3284	0.2008		0.2008		0		9.0145	0		0		0		11.7006	0		0		0
1823	7.6234	9.1051	6.8599	0.1817	0.01644	0.01644	2.9714	1.0835	0		0	0.6653			6.9999	0.1297		0.1297		0		6.3284	0.205		0.205		0		9.0145	0.004184		0.004184		0		11.7006	0		0		0
1824	7.6276	9.1215	6.8764	0.1821	-0.03338	0.03338	2.912	1.0241	0		0	0.6695			6.9999	0.1339		0.1339		0		6.3284	0.2092		0.2092		0		9.0145	0.008368		0.008368		0		11.7006	0		0		0
1825	7.6318	9.0881	6.843	0.1813	0.03534	0.03534	2.4698	0.5819	0		0	0.6736			6.9999	0.1381		0.1381		0		6.3284	0.2134		0.2134		0		9.0145	0.01255		0.01255		0		11.7006	0		0		0
1826	7.636	9.1235	6.8783	0.1822	0.3548	0.3548	2.7968	0.9089	0		0	0.6778			6.9999	0.1423		0.1423		0		6.3284	0.2176		0.2176		0		9.0145	0.01674		0.01674		0		11.7006	0		0		0
1827	7.6402	9.4783	7.2331	0.1916	0.06027	0.06027	2.2042	0.3163	0		0	0.682			6.9999	0.1464		0.1464		0		6.3284	0.2218		0.2218		0		9.0145	0.02092		0.02092		0		11.7006	0		0		0
1828	7.6444	9.5385	7.2934	0.1932	-0.1795	0.1795	2.546	0.6581	0		0	0.6862			6.9999	0.1506		0.1506		0		6.3284	0.2259		0.2259		0		9.0145	0.0251		0.0251		0		11.7006	0		0		0
1829	7.6485	9.359	7.1139	0.1884	-0.01198	0.01198	2.5439	0.656	0		0	0.6904			6.9999	0.1548		0.1548		0		6.3284	0.2301		0.2301		0		9.0145	0.02929		0.02929		0		11.7006	0		0		0
1830	7.6527	9.347	7.1019	0.1881	-0.06061	0.06061	2.5559	0.668	0		0	0.6946			6.9999	0.159		0.159		0		6.3284	0.2343		0.2343		0		9.0145	0.03347		0.03347		0		11.7006	0		0		0
1831	7.6569	9.2864	7.0413	0.1865	0.2468	0.2468	2.998	1.1101	0		0	0.6987			6.9999	0.1632		0.1632		0		6.3284	0.2385		0.2385		0		9.0145	0.03766		0.03766		0		11.7006	0		0		0
1832	7.6611	9.5332	7.2881	0.193	-0.1153	0.1153	2.9721	1.0842	0		0	0.7029			6.9999	0.1674		0.1674		0		6.3284	0.2427		0.2427		0		9.0145	0.04184		0.04184		0		11.7006	0		0		0
1833	7.6653	9.4179	7.1728	0.19	0.07454	0.07454	2.505	0.6171	0		0	0.7071			6.9999	0.1715		0.1715		0		6.3284	0.2469		0.2469		0		9.0145	0.04603		0.04603		0		11.7006	0		0		0
1834	7.6695	9.4924	7.2473	0.192	0.2074	0.2074	2.5247	0.6368	0		0	0.7113			6.9999	0.1757		0.1757		0		6.3284	0.251		0.251		0		9.0145	0.05021		0.05021		0		11.7006	0		0		0
1835	7.6736	9.6998	7.4547	0.1975	-0.04769	0.04769	2.114	0.2261	0		0	0.7155			6.9999	0.1799		0.1799		0		6.3284	0.2552		0.2552		0		9.0145	0.05439		0.05439		0		11.7006	0		0		0
1836	7.6778	9.6522	7.407	0.1962	0.1449	0.1449	2.2955	0.4076	0		0	0.7197			6.9999	0.1841		0.1841		0		6.3284	0.2594		0.2594		0		9.0145	0.05858		0.05858		0		11.7006	0		0		0
1837	7.682	9.797	7.5519	0.2	-0.06458	0.06458	2.377	0.4891	0		0	0.7238			6.9999	0.1883		0.1883		0		6.3284	0.2636		0.2636		0		9.0145	0.06276		0.06276		0		11.7006	0		0		0
1838	7.6862	9.7325	7.4873	0.1983	0.3046	0.3046	2.9343	1.0464	0		0	0.728			6.9999	0.1925		0.1925		0		6.3284	0.2678		0.2678		0		9.0145	0.06695		0.06695		0		11.7006	0		0		0
1839	7.6904	10.0371	7.792	0.2064	-0.1382	0.1382	2.9052	1.0173	0		0	0.7322			6.9999	0.1967		0.1967		0		6.3284	0.272		0.272		0		9.0145	0.07113		0.07113		0		11.7006	0		0		0
1840	7.6946	9.8989	7.6538	0.2027	0.09877	0.09877	2.3027	0.4148	0		0	0.7364			6.9999	0.2008		0.2008		0		6.3284	0.2762		0.2762		0		9.0145	0.07531		0.07531		0		11.7006	0		0		0
1841	7.6987	9.9977	7.7526	0.2053	-0.02502	0.02502	2.4295	0.5416	0		0	0.7406			6.9999	0.205		0.205		0		6.3284	0.2803		0.2803		0		9.0145	0.0795		0.0795		0		11.7006	0		0		0
1842	7.7029	9.9727	7.7275	0.2047	0.02027	0.02027	2.394	0.5061	0		0	0.7448			6.9999	0.2092		0.2092		0		6.3284	0.2845		0.2845		0		9.0145	0.08368		0.08368		0		11.7006	0		0		0
1843	7.7071	9.9929	7.7478	0.2052	0.08496	0.08496	2.2129	0.325	0		0	0.749			6.9999	0.2134		0.2134		0		6.3284	0.2887		0.2887		0		9.0145	0.08787		0.08787		0		11.7006	0		0		0
1844	7.7113	10.0779	7.8328	0.2075	-0.006813	0.006813	2.3634	0.4755	0		0	0.7531			6.9999	0.2176		0.2176		0		6.3284	0.2929		0.2929		0		9.0145	0.09205		0.09205		0		11.7006	0		0		0
1845	7.7155	10.0711	7.8259	0.2073	0.1021	0.1021	2.7535	0.8656	0		0	0.7573			6.9999	0.2218		0.2218		0		6.3284	0.2971		0.2971		0		9.0145	0.09623		0.09623		0		11.7006	0		0		0
1846	7.7197	10.1732	7.928	0.21	-0.03494	0.03494	2.7443	0.8564	0		0	0.7615			6.9999	0.2259		0.2259		0		6.3284	0.3013		0.3013		0		9.0145	0.1004		0.1004		0		11.7006	0		0		0
1847	7.7238	10.1382	7.8931	0.2091	0.147	0.147	2.3399	0.452	0		0	0.7657			6.9999	0.2301		0.2301		0		6.3284	0.3054		0.3054		0		9.0145	0.1046		0.1046		0		11.7006	0		0		0
1848	7.728	10.2852	8.0401	0.213	0.3403	0.3403	2.5524	0.6645	0		0	0.7699			6.9999	0.2343		0.2343		0		6.3284	0.3096		0.3096		0		9.0145	0.1088		0.1088		0		11.7006	0		0		0
1849	7.7322	10.6255	8.3804	0.222	-0.2386	0.2386	2.5005	0.6126	0		0	0.7741			6.9999	0.2385		0.2385		0		6.3284	0.3138		0.3138		0		9.0145	0.113		0.113		0		11.7006	0		0		0
1850	7.7364	10.3869	8.1417	0.2157	0.05687	0.05687	2.332	0.4441	0		0	0.7782			6.9999	0.2427		0.2427		0		6.3284	0.318		0.318		0		9.0145	0.1172		0.1172		0		11.7006	0		0		0
1851	7.7406	10.4437	8.1986	0.2172	-0.04176	0.04176	2.2371	0.3492	0		0	0.7824			6.9999	0.2469		0.2469		0		6.3284	0.3222		0.3222		0		9.0145	0.1213		0.1213		0		11.7006	0		0		0
1852	7.7448	10.402	8.1569	0.2161	0.1539	0.1539	2.8242	0.9363	0		0	0.7866			6.9999	0.251		0.251		0		6.3284	0.3264		0.3264		0		9.0145	0.1255		0.1255		0		11.7006	0		0		0
1853	7.749	10.5559	8.3108	0.2201	-0.02326	0.02326	2.7627	0.8748	0		0	0.7908			6.9999	0.2552		0.2552		0		6.3284	0.3305		0.3305		0		9.0145	0.1297		0.1297		0		11.7006	0		0		0
1854	7.7531	10.5326	8.2875	0.2195	0.06093	0.06093	2.375	0.4871	0		0	0.795			6.9999	0.2594		0.2594		0		6.3284	0.3347		0.3347		0		9.0145	0.1339		0.1339		0		11.7006	0		0		0
1855	7.7573	10.5936	8.3484	0.2211	-0.06826	0.06826	2.3039	0.416	0		0	0.7992			6.9999	0.2636		0.2636		0		6.3284	0.3389		0.3389		0		9.0145	0.1381		0.1381		0		11.7006	0		0		0
1856	7.7615	10.5253	8.2802	0.2193	0.1414	0.1414	2.3054	0.4175	0		0	0.8033			6.9999	0.2678		0.2678		0		6.3284	0.3431		0.3431		0		9.0145	0.1423		0.1423		0		11.7006	0		0		0
1857	7.7657	10.6667	8.4215	0.2231	0.007604	0.007604	2.2996	0.4117	0		0	0.8075			6.9999	0.272		0.272		0		6.3284	0.3473		0.3473		0		9.0145	0.1464		0.1464		0		11.7006	0		0		0
1858	7.7699	10.6743	8.4291	0.2233	0.2491	0.2491	2.9242	1.0363	0		0	0.8117			6.9999	0.2762		0.2762		0		6.3284	0.3515		0.3515		0		9.0145	0.1506		0.1506		0		11.7006	0		0		0
1859	7.7741	10.9234	8.6783	0.2299	-0.05652	0.05652	2.6848	0.7969	0		0	0.8159			6.9999	0.2803		0.2803		0		6.3284	0.3556		0.3556		0		9.0145	0.1548		0.1548		0		11.7006	0		0		0
1860	7.7782	10.8669	8.6218	0.2284	0.2541	0.2541	2.3605	0.4727	0		0	0.8201			6.9999	0.2845		0.2845		0		6.3284	0.3598		0.3598		0		9.0145	0.159		0.159		0		11.7006	0		0		0
1861	7.7824	11.121	8.8759	0.2351	-0.2798	0.2798	2.4526	0.5647	0		0	0.8243			6.9999	0.2887		0.2887		0		6.3284	0.364		0.364		0		9.0145	0.1632		0.1632		0		11.7006	0		0		0
1862	7.7866	10.8412	8.5961	0.2277	0.1088	0.1088	2.2519	0.364	0		0	0.8285			6.9999	0.2929		0.2929		0		6.3284	0.3682		0.3682		0		9.0145	0.1674		0.1674		0		11.7006	0		0		0
1863	7.7908	10.9499	8.7048	0.2306	-0.005171	0.005171	2.3222	0.4343	0		0	0.8326			6.9999	0.2971		0.2971		0		6.3284	0.3724		0.3724		0		9.0145	0.1715		0.1715		0		11.7006	0		0		0
1864	7.795	10.9448	8.6997	0.2304	0.08621	0.08621	2.3402	0.4523	0		0	0.8368			6.9999	0.3013		0.3013		0		6.3284	0.3766		0.3766		0		9.0145	0.1757		0.1757		0		11.7006	0		0		0
1865	7.7992	11.031	8.7859	0.2327	0.05372	0.05372	2.8137	0.9258	0		0	0.841			6.9999	0.3054		0.3054		0		6.3284	0.3808		0.3808		0		9.0145	0.1799		0.1799		0		11.7006	0		0		0
1866	7.8033	11.0847	8.8396	0.2341	-0.04099	0.04099	2.7484	0.8605	0		0	0.8452			6.9999	0.3096		0.3096		0		6.3284	0.3849		0.3849		0		9.0145	0.1841		0.1841		0		11.7006	0		0		0
1867	7.8075	11.0437	8.7986	0.2331	0.05172	0.05172	2.2833	0.3954	0		0	0.8494			6.9999	0.3138		0.3138		0		6.3284	0.3891		0.3891		0		9.0145	0.1883		0.1883		0		11.7006	0		0		0
1868	7.8117	11.0954	8.8503	0.2344	0.09888	0.09888	2.2864	0.3985	0		0	0.8536			6.9999	0.318		0.318		0		6.3284	0.3933		0.3933		0		9.0145	0.1925		0.1925		0		11.7006	0		0		0
1869	7.8159	11.1943	8.9492	0.237	0.2759	0.2759	2.53	0.6421	0		0	0.8577			6.9999	0.3222		0.3222		0		6.3284	0.3975		0.3975		0		9.0145	0.1967		0.1967		0		11.7006	0		0		0
1870	7.8201	11.4702	9.2251	0.2443	-0.2713	0.2713	2.6512	0.7633	0		0	0.8619			6.9999	0.3264		0.3264		0		6.3284	0.4017		0.4017		0		9.0145	0.2008		0.2008		0		11.7006	0		0		0
1871	7.8243	11.1989	8.9538	0.2372	0.2906	0.2906	2.6463	0.7584	0		0	0.8661			6.9999	0.3305		0.3305		0		6.3284	0.4059		0.4059		0		9.0145	0.205		0.205		0		11.7006	0		0		0
1872	7.8285	11.4895	9.2444	0.2449	-0.1267	0.1267	2.8988	1.0109	0		0	0.8703			6.9999	0.3347		0.3347		0		6.3284	0.41		0.41		0		9.0145	0.2092		0.2092		0		11.7006	0		0		0
1873	7.8326	11.3628	9.1177	0.2415	0.001294	0.001294	2.8148	0.9269	0		0	0.8745			6.9999	0.3389		0.3389		0		6.3284	0.4142		0.4142		0		9.0145	0.2134		0.2134		0		11.7006	0		0		0
1874	7.8368	11.3641	9.119	0.2415	-0.02463	0.02463	2.1196	0.2317	0		0	0.8787			6.9999	0.3431		0.3431		0		6.3284	0.4184		0.4184		0		9.0145	0.2176		0.2176		0		11.7006	0		0		0
1875	7.841	11.3395	9.0943	0.2409	0.08976	0.08976	2.2548	0.3669	0		0	0.8828			6.9999	0.3473		0.3473		0		6.3284	0.4226		0.4226		0		9.0145	0.2218		0.2218		0		11.7006	0		0		0
1876	7.8452	11.4292	9.1841	0.2433	0.1266	0.1266	2.3183	0.4304	0		0	0.887			6.9999	0.3515		0.3515		0		6.3284	0.4268		0.4268		0		9.0145	0.2259		0.2259		0		11.7006	0		0		0
1877	7.8494	11.5558	9.3107	0.2466	-0.1954	0.1954	2.4162	0.5283	0		0	0.8912			6.9999	0.3556		0.3556		0		6.3284	0.431		0.431		0		9.0145	0.2301		0.2301		0		11.7006	0		0		0
1878	7.8536	11.3604	9.1153	0.2414	0.1555	0.1555	2.794	0.9061	0		0	0.8954			6.9999	0.3598		0.3598		0		6.3284	0.4351		0.4351		0		9.0145	0.2343		0.2343		0		11.7006	0		0		0
1879	7.8577	11.516	9.2709	0.2456	0.1529	0.1529	2.8055	0.9176	0		0	0.8996			6.9999	0.364		0.364		0		6.3284	0.4393		0.4393		0		9.0145	0.2385		0.2385		0		11.7006	0		0		0
1880	7.8619	11.6689	9.4237	0.2496	0.04113	0.04113	2.2962	0.4083	0		0	0.9038			6.9999	0.3682		0.3682		0		6.3284	0.4435		0.4435		0		9.0145	0.2427		0.2427		0		11.7006	0		0		0
1881	7.8661	11.71	9.4649	0.2507	0.06356	0.06356	2.4597	0.5718	0		0	0.9079			6.9999	0.3724		0.3724		0		6.3284	0.4477		0.4477		0		9.0145	0.2469		0.2469		0		11.7006	0.004184		0.004184		0
1882	7.8703	11.7736	9.5284	0.2524	-0.03539	0.03539	2.2517	0.3638	0		0	0.9121			6.9999	0.3766		0.3766		0		6.3284	0.4519		0.4519		0		9.0145	0.251		0.251		0		11.7006	0.008368		0.008368		0
1883	7.8745	11.7382	9.493	0.2514	0.2007	0.2007	2.3127	0.4248	0		0	0.9163			6.9999	0.3808		0.3808		0		6.3284	0.4561		0.4561		0		9.0145	0.2552		0.2552		0		11.7006	0.01255		0.01255		0
1884	7.8787	11.9388	9.6937	0.2568	-0.07954	0.07954	2.8164	0.9285	0		0	0.9205			6.9999	0.3849		0.3849		0		6.3284	0.4603		0.4603		0		9.0145	0.2594		0.2594		0		11.7006	0.01674		0.01674		0
1885	7.8828	11.8593	9.6142	0.2547	0.02422	0.02422	2.82	0.9321	0		0	0.9247			6.9999	0.3891		0.3891		0		6.3284	0.4644		0.4644		0		9.0145	0.2636		0.2636		0		11.7006	0.02092		0.02092		0
1886	7.887	11.8835	9.6384	0.2553	-0.03372	0.03372	2.2764	0.3885	0		0	0.9289			6.9999	0.3933		0.3933		0		6.3284	0.4686		0.4686		0		9.0145	0.2678		0.2678		0		11.7006	0.0251		0.0251		0
1887	7.8912	11.8498	9.6047	0.2544	-0.01778	0.01778	2.3907	0.5028	0		0	0.9331			6.9999	0.3975		0.3975		0		6.3284	0.4728		0.4728		0		9.0145	0.272		0.272		0		11.7006	0.02929		0.02929		0
1888	7.8954	11.832	9.5869	0.2539	0.04882	0.04882	2.4287	0.5408	0		0	0.9372			6.9999	0.4017		0.4017		0		6.3284	0.477		0.477		0		9.0145	0.2762		0.2762		0		11.7006	0.03347		0.03347		0
1889	7.8996	11.8808	9.6357	0.2552	-0.04129	0.04129	2.3821	0.4942	0		0	0.9414			6.9999	0.4059		0.4059		0		6.3284	0.4812		0.4812		0		9.0145	0.2803		0.2803		0		11.7006	0.03766		0.03766		0
1890	7.9038	11.8395	9.5944	0.2541	0.1137	0.1137	2.1774	0.2895	0		0	0.9456			6.9999	0.41		0.41		0		6.3284	0.4854		0.4854		0		9.0145	0.2845		0.2845		0		11.7006	0.04184		0.04184		0
1891	7.9079	11.9533	9.7081	0.2571	0.1736	0.1736	2.8014	0.9135	0		0	0.9498			6.9999	0.4142		0.4142		0		6.3284	0.4895		0.4895		0		9.0145	0.2887		0.2887		0		11.7006	0.04603		0.04603		0
1892	7.9121	12.1269	9.8818	0.2617	-0.125	0.125	2.7982	0.9103	0		0	0.954			6.9999	0.4184		0.4184		0		6.3284	0.4937		0.4937		0		9.0145	0.2929		0.2929		0		11.7006	0.05021		0.05021		0
1893	7.9163	12.002	9.7568	0.2584	0.08233	0.08233	2.29	0.4022	0		0	0.9582			6.9999	0.4226		0.4226		0		6.3284	0.4979		0.4979		0		9.0145	0.2971		0.2971		0		11.7006	0.05439		0.05439		0
1894	7.9205	12.0843	9.8392	0.2606	-0.09518	0.09518	2.2827	0.3948	0		0	0.9623			6.9999	0.4268		0.4268		0		6.3284	0.5021		0.5021		0		9.0145	0.3013		0.3013		0		11.7006	0.05858		0.05858		0
1895	7.9247	11.9891	9.744	0.2581	0.2201	0.2201	2.3306	0.4427	0		0	0.9665			6.9999	0.431		0.431		0		6.3284	0.5063		0.5063		0		9.0145	0.3054		0.3054		0		11.7006	0.06276		0.06276		0
1896	7.9289	12.2092	9.9641	0.2639	-0.1069	0.1069	2.2276	0.3397	0		0	0.9707			6.9999	0.4351		0.4351		0		6.3284	0.5105		0.5105		0		9.0145	0.3096		0.3096		0		11.7006	0.06695		0.06695		0
1897	7.9331	12.1023	9.8572	0.2611	0.1707	0.1707	2.7503	0.8624	0		0	0.9749			6.9999	0.4393		0.4393		0		6.3284	0.5146		0.5146		0		9.0145	0.3138		0.3138		0		11.7006	0.07113		0.07113		0
1898	7.9372	12.273	10.0279	0.2656	-0.1471	0.1471	2.6851	0.7972	0		0	0.9791			6.9999	0.4435		0.4435		0		6.3284	0.5188		0.5188		0		9.0145	0.318		0.318		0		11.7006	0.07531		0.07531		0
1899	7.9414	12.1259	9.8808	0.2617	0.1078	0.1078	2.154	0.2661	0		0	0.9833			6.9999	0.4477		0.4477		0		6.3284	0.523		0.523		0		9.0145	0.3222		0.3222		0		11.7006	0.0795		0.0795		0
1900	7.9456	12.2337	9.9886	0.2646	-0.04639	0.04639	2.2519	0.364	0		0	0.9874			6.9999	0.4519		0.4519		0		6.3284	0.5272		0.5272		0		9.0145	0.3264		0.3264		0		11.7006	0.08368		0.08368		0
1901	7.9498	12.1873	9.9422	0.2633	0.03739	0.03739	2.2565	0.3686	0		0	0.9916			6.9999	0.4561		0.4561		0		6.3284	0.5314		0.5314		0		9.0145	0.3305		0.3305		0		11.7006	0.08787		0.08787		0
1902	7.954	12.2247	9.9796	0.2643	0.01665	0.01665	2.1795	0.2916	0		0	0.9958			6.9999	0.4603		0.4603		0		6.3284	0.5356		0.5356		0		9.0145	0.3347		0.3347		0		11.7006	0.09205		0.09205		0
1903	7.9582	12.2414	9.9963	0.2648	0.05386	0.05386	2.2102	0.3223	0		0	1			6.9999	0.4644		0.4644		0		6.3284	0.5397		0.5397		0		9.0145	0.3389		0.3389		0		11.7006	0.09623		0.09623		0
1904	7.9623	12.2953	10.0501	0.2662	0.07692	0.07692	2.7092	0.8213	0		0	1.0042			6.9999	0.4686		0.4686		0		6.3284	0.5439		0.5439		0		9.0145	0.3431		0.3431		0		11.7006	0.1004		0.1004		0
1905	7.9665	12.3722	10.127	0.2682	-0.1071	0.1071	2.7397	0.8518	41	6.7153	0	1.0084		11	6.9999	0.4728		0	0.4686	0.004184		6.3284	0.5481		0	0.5439	0.004184		9.0145	0.3473		0	0.3431	0.004184		11.7006	0.1046		0	0.1004	0.004184
1906	7.9707	12.2651	10.02	0.2654	-0.1114	0.1114	2.0484	0.1605	0		0	0.004184			6.9999	0.477		0		0.008368		6.3284	0.5523		0		0.008368		9.0145	0.3515		0		0.008368		11.7006	0.1088		0		0.008368
1907	7.9749	12.1537	9.9086	0.2625	0.05588	0.05588	2.2374	0.3495	0		0	0.008368			6.9999	0.4812		0		0.01255		6.3284	0.5565		0		0.01255		9.0145	0.3556		0		0.01255		11.7006	0.113		0		0.01255
1908	7.9791	12.2096	9.9645	0.2639	-0.1813	0.1813	2.2491	0.3612	0		0	0.01255			6.9999	0.4854		0		0.01674		6.3284	0.5607		0		0.01674		9.0145	0.3598		0		0.01674		11.7006	0.1172		0		0.01674
1909	7.9833	12.0283	9.7832	0.2591	-0.06582	0.06582	2.1953	0.3074	0		0	0.01674			6.9999	0.4895		0		0.02092		6.3284	0.5649		0		0.02092		9.0145	0.364		0		0.02092		11.7006	0.1213		0		0.02092
1910	7.9874	11.9625	9.7173	0.2574	-0.2645	0.2645	2.849	0.9611	0		0	0.02092			6.9999	0.4937		0		0.0251		6.3284	0.569		0		0.0251		9.0145	0.3682		0		0.0251		11.7006	0.1255		0		0.0251
1911	7.9916	11.6979	9.4528	0.2504	-0.2907	0.2907	2.9447	1.0568	0		0	0.0251			6.9999	0.4979		0		0.02929		6.3284	0.5732		0		0.02929		9.0145	0.3724		0		0.02929		11.7006	0	0.1255	0		0	0.0251
1912	7.9958	11.4072	9.1621	0.2427	-0.1522	0.1522	2.3749	0.487	0		0	0.02929			6.9999	0.5021		0		0.03347		6.3284	0.5774		0		0.03347		9.0145	0.3766		0		0.03347		11.7006	0		0		0
1913	8	11.2551	9.01	0.2387	-0.2989	0.2989	3.3555	1.4676	0		0	0.03347			6.9999	0.5063		0		0.03766		6.3284	0.5816		0		0.03766		9.0145	0.3808		0		0.03766		11.7006	0		0		0
1914	8.0042	10.9562	8.7111	0.2307	-0.3165	0.3165	2.6339	0.746	0		0	0.03766			6.9999	0.5105		0		0.04184		6.3284	0.5858		0		0.04184		9.0145	0.3849		0		0.04184		11.7006	0		0		0
1915	8.0084	10.6398	8.3946	0.2224	-0.2809	0.2809	2.6647	0.7768	0		0	0.04184			6.9999	0.5146		0		0.04603		6.3284	0.59		0		0.04603		9.0145	0.3891		0		0.04603		11.7006	0		0		0
1916	8.0126	10.3589	8.1138	0.2149	-0.2411	0.2411	3.0428	1.1549	0		0	0.04603			6.9999	0.5188		0		0.05021		6.3284	0.5941		0		0.05021		9.0145	0.3933		0		0.05021		11.7006	0		0		0
1917	8.0167	10.1178	7.8727	0.2085	-0.2589	0.2589	3.0145	1.1266	0		0	0.05021			6.9999	0.523		0		0.05439		6.3284	0.5983		0		0.05439		9.0145	0.3975		0		0.05439		11.7006	0		0		0
1918	8.0209	9.8589	7.6138	0.2017	-0.4171	0.4171	2.7467	0.8588	0		0	0.05439			6.9999	0.5272		0		0.05858		6.3284	0.6025		0		0.05858		9.0145	0.4017		0		0.05858		11.7006	0		0		0
1919	8.0251	9.4418	7.1967	0.1906	-0.1718	0.1718	2.6446	0.7567	0		0	0.05858			6.9999	0.5314		0		0.06276		6.3284	0.6067		0		0.06276		9.0145	0.4059		0		0.06276		11.7006	0		0		0
1920	8.0293	9.27	7.0249	0.1861	-0.3684	0.3684	2.7014	0.8135	0		0	0.06276			6.9999	0.5356		0		0.06695		6.3284	0.6109		0		0.06695		9.0145	0.41		0		0.06695		11.7006	0		0		0
1921	8.0335	8.9015	6.6564	0.1763	-0.2638	0.2638	2.6386	0.7507	0		0	0.06695			6.9999	0.5397		0		0.07113		6.3284	0.6151		0		0.07113		9.0145	0	0.41	0		0	0.06695	11.7006	0		0		0
1922	8.0377	8.6378	6.3926	0.1693	-0.2529	0.2529	2.9234	1.0355	0		0	0.07113			6.9999	0.5439		0		0.07531		6.3284	0.6192		0		0.07531		9.0145	0		0		0		11.7006	0		0		0
1923	8.0418	8.3849	6.1398	0.1626	-0.3352	0.3352	2.9695	1.0816	0		0	0.07531			6.9999	0.5481		0		0.0795		6.3284	0.6234		0		0.0795		9.0145	0		0		0		11.7006	0		0		0
1924	8.046	8.0497	5.8046	0.1537	-0.2566	0.2566	2.5892	0.7013	0		0	0.0795			6.9999	0.5523		0		0.08368		6.3284	0.6276		0		0.08368		9.0145	0		0		0		11.7006	0		0		0
1925	8.0502	7.7931	5.548	0.147	-0.2618	0.2618	2.6374	0.7495	0		0	0.08368			6.9999	0.5565		0		0.08787		6.3284	0.6318		0		0.08787		9.0145	0		0		0		11.7006	0		0		0
1926	8.0544	7.5314	5.2862	0.14	-0.2561	0.2561	2.6182	0.7303	0		0	0.08787			6.9999	0.5607		0		0.09205		6.3284	0.636		0		0.09205		9.0145	0		0		0		11.7006	0		0		0
1927	8.0586	7.2752	5.0301	0.1332	-0.01658	0.01658	2.6563	0.7684	0		0	0.09205			6.9999	0.5649		0		0.09623		6.3284	0.6402		0		0.09623		9.0145	0		0		0		11.7006	0		0		0
1928	8.0628	7.2587	5.0135	0.1328	-0.1079	0.1079	3.0379	1.15	0		0	0.09623			6.9999	0.569		0		0.1004		6.3284	0.6444		0		0.1004		9.0145	0		0		0		11.7006	0		0		0
1929	8.0669	7.1508	4.9056	0.1299	-0.1788	0.1788	3.0742	1.1863	0		0	0.1004			6.9999	0.5732		0		0.1046		6.3284	0.6485		0		0.1046		9.0145	0		0		0		11.7006	0		0		0
1930	8.0711	6.9719	4.7268	0.1252	-0.4163	0.4163	2.5441	0.6562	0		0	0.1046			6.9999	0	0.5732	0		0	0.1046	6.3284	0.6527		0		0.1088		9.0145	0		0		0		11.7006	0		0		0
1931	8.0753	6.5556	4.3105	0.1142	-0.03279	0.03279	2.5034	0.6155	0		0	0.1088			6.9999	0		0		0		6.3284	0.6569		0		0.113		9.0145	0		0		0		11.7006	0		0		0
1932	8.0795	6.5228	4.2777	0.1133	-0.2003	0.2003	2.5982	0.7103	0		0	0.113			6.9999	0		0		0		6.3284	0.6611		0		0.1172		9.0145	0		0		0		11.7006	0		0		0
1933	8.0837	6.3225	4.0774	0.108	-0.06754	0.06754	2.4988	0.6109	0		0	0.1172			6.9999	0		0		0		6.3284	0	0.6611	0		0	0.1172	9.0145	0		0		0		11.7006	0		0		0
1934	8.0879	6.255	4.0099	0.1062	0.0287	0.0287	2.9878	1.0999	0		0	0.1213			6.9999	0		0		0		6.3284	0		0		0		9.0145	0		0		0		11.7006	0		0		0
1935	8.0921	6.2837	4.0386	0.107	-0.1878	0.1878	2.9922	1.1043	0		0	0.1255			6.9999	0		0		0		6.3284	0		0		0		9.0145	0		0		0		11.7006	0		0		0
1936	8.0962	6.0959	3.8508	0.102	-0.07522	0.07522	2.5728	0.6849	0		0	0.1297			6.9999	0		0		0		6.3284	0		0		0		9.0145	0		0		0		11.7006	0		0		0
1937	8.1004	6.0207	3.7755	0.1	-0.06316	0.06316	2.5726	0.6847	0		0	0.1339			6.9999	0		0		0		6.3284	0		0		0		9.0145	0		0		0		11.7006	0		0		0
1938	8.1046	5.9575	3.7124	0.09833	-0.07681	0.07681	2.2301	0.3422	0		0	0.1381			6.9999	0		0		0		6.3284	0		0		0		9.0145	0		0		0		11.7006	0		0		0
1939	8.1088	5.8807	3.6356	0.0963	-0.003188	0.003188	2.4446	0.5567	0		0	0.1423			6.9999	0		0		0		6.3284	0		0		0		9.0145	0		0		0		11.7006	0		0		0
1940	8.113	5.8775	3.6324	0.09621	0.1013	0.1013	2.9521	1.0642	0		0	0.1464			6.9999	0		0		0		6.3284	0		0		0		9.0145	0		0		0		11.7006	0		0		0
1941	8.1172	5.9788	3.7337	0.0989	-0.1069	0.1069	2.9257	1.0378	0		0	0.1506			6.9999	0		0		0		6.3284	0		0		0		9.0145	0		0		0		11.7006	0		0		0
1942	8.1213	5.8719	3.6268	0.09607	-0.03089	0.03089	2.5024	0.6145	0		0	0.1548			6.9999	0		0		0		6.3284	0		0		0		9.0145	0		0		0		11.7006	0		0		0
1943	8.1255	5.8411	3.5959	0.09525	-0.0254	0.0254	2.4648	0.5769	0		0	0.159			6.9999	0		0		0		6.3284	0		0		0		9.0145	0		0		0		11.7006	0		0		0
1944	8.1297	5.8157	3.5705	0.09457	-0.1092	0.1092	2.5407	0.6528	0		0	0.1632			6.9999	0		0		0		6.3284	0		0		0		9.0145	0		0		0		11.7006	0		0		0
1945	8.1339	5.7064	3.4613	0.09168	0.06358	0.06358	2.5073	0.6194	0		0	0.1674			6.9999	0		0		0		6.3284	0		0		0		9.0145	0		0		0		11.7006	0		0		0
1946	8.1381	5.77	3.5249	0.09337	0.04063	0.04063	2.3043	0.4164	0		0	0.1715			6.9999	0		0		0		6.3284	0		0		0		9.0145	0		0		0		11.7006	0		0		0
1947	8.1423	5.8107	3.5655	0.09444	-0.07483	0.07483	2.3971	0.5092	0		0	0.1757			6.9999	0		0		0		6.3284	0		0		0		9.0145	0		0		0		11.7006	0		0		0
1948	8.1464	5.7358	3.4907	0.09246	0.1982	0.1982	2.9249	1.037	0		0	0.1799			6.9999	0		0		0		6.3284	0		0		0		9.0145	0		0		0		11.7006	0		0		0
1949	8.1506	5.9341	3.6889	0.09771	0.1492	0.1492	3.0472	1.1593	0		0	0.1841			6.9999	0		0		0		6.3284	0		0		0		9.0145	0		0		0		11.7006	0		0		0
1950	8.1548	6.0833	3.8381	0.1017	-0.1505	0.1505	3.0004	1.1125	0		0	0.1883			6.9999	0		0		0		6.3284	0		0		0		9.0145	0		0		0		11.7006	0		0		0
1951	8.159	5.9328	3.6877	0.09768	0.02048	0.02048	2.601	0.7131	0		0	0.1925			6.9999	0		0		0		6.3284	0		0		0		9.0145	0		0		0		11.7006	0		0		0
1952	8.1632	5.9533	3.7082	0.09822	-0.02427	0.02427	2.5274	0.6395	0		0	0.1967			6.9999	0		0		0		6.3284	0		0		0		9.0145	0		0		0		11.7006	0		0		0
1953	8.1674	5.929	3.6839	0.09758	0.009832	0.009832	2.5503	0.6624	0		0	0.2008			6.9999	0		0		0		6.3284	0		0		0		9.0145	0		0		0		11.7006	0		0		0
1954	8.1715	5.9388	3.6937	0.09784	-0.0497	0.0497	2.2808	0.3929	0		0	0.205			6.9999	0		0		0		6.3284	0		0		0		9.0145	0		0		0		11.7006	0		0		0
1955	8.1757	5.8891	3.644	0.09652	0.06913	0.06913	2.3416	0.4537	0		0	0.2092			6.9999	0		0		0		6.3284	0		0		0		9.0145	0		0		0		11.7006	0		0		0
1956	8.1799	5.9583	3.7131	0.09835	0.07464	0.07464	2.5695	0.6816	0		0	0.2134			6.9999	0		0		0		6.3284	0		0		0		9.0145	0		0		0		11.7006	0		0		0
1957	8.1841	6.0329	3.7878	0.1003	-0.09843	0.09843	2.5334	0.6455	0		0	0.2176			6.9999	0		0		0		6.3284	0		0		0		9.0145	0		0		0		11.7006	0		0		0
1958	8.1883	5.9345	3.6894	0.09772	-0.006927	0.006927	2.5035	0.6156	0		0	0.2218			6.9999	0		0		0		6.3284	0		0		0		9.0145	0		0		0		11.7006	0		0		0
1959	8.1925	5.9276	3.6824	0.09754	0.1963	0.1963	2.9453	1.0574	0		0	0.2259			6.9999	0		0		0		6.3284	0		0		0		9.0145	0		0		0		11.7006	0		0		0
1960	8.1967	6.1239	3.8788	0.1027	-0.2761	0.2761	2.8814	0.9935	0		0	0.2301			6.9999	0		0		0		6.3284	0		0		0		9.0145	0		0		0		11.7006	0		0		0
1961	8.2008	5.8478	3.6026	0.09543	0.08739	0.08739	2.5018	0.6139	0		0	0.2343			6.9999	0		0		0		6.3284	0		0		0		9.0145	0		0		0		11.7006	0		0		0
1962	8.205	5.9352	3.69	0.09774	-0.05682	0.05682	2.1775	0.2896	0		0	0.2385			6.9999	0		0		0		6.3284	0		0		0		9.0145	0		0		0		11.7006	0		0		0
1963	8.2092	5.8783	3.6332	0.09623	0.03341	0.03341	2.3099	0.422	0		0	0.2427			6.9999	0		0		0		6.3284	0		0		0		9.0145	0		0		0		11.7006	0		0		0
1964	8.2134	5.9118	3.6666	0.09712	-0.1744	0.1744	2.7626	0.8747	0		0	0.2469			6.9999	0		0		0		6.3284	0		0		0		9.0145	0		0		0		11.7006	0		0		0
1965	8.2176	5.7374	3.4923	0.0925	-0.0619	0.0619	2.4594	0.5715	0		0	0.251			6.9999	0		0		0		6.3284	0		0		0		9.0145	0		0		0		11.7006	0		0		0
1966	8.2218	5.6755	3.4304	0.09086	0.1748	0.1748	2.9442	1.0563	0		0	0.2552			6.9999	0		0		0		6.3284	0		0		0		9.0145	0		0		0		11.7006	0		0		0
1967	8.2259	5.8503	3.6051	0.09549	-0.1312	0.1312	2.8585	0.9706	0		0	0.2594			6.9999	0		0		0		6.3284	0		0		0		9.0145	0		0		0		11.7006	0		0		0
1968	8.2301	5.7191	3.474	0.09202	-0.0289	0.0289	2.5115	0.6236	0		0	0.2636			6.9999	0		0		0		6.3284	0		0		0		9.0145	0		0		0		11.7006	0		0		0
1969	8.2343	5.6902	3.4451	0.09125	0.007046	0.007046	2.458	0.5701	0		0	0.2678			6.9999	0		0		0		6.3284	0		0		0		9.0145	0		0		0		11.7006	0		0		0
1970	8.2385	5.6972	3.4521	0.09144	-0.07668	0.07668	2.138	0.2501	0		0	0.272			6.9999	0		0		0		6.3284	0		0		0		9.0145	0		0		0		11.7006	0		0		0
1971	8.2427	5.6206	3.3754	0.08941	0.129	0.129	2.3295	0.4416	0		41	0.2762			6.9999	0		0		0		6.3284	0		0		0		9.0145	0		0		0		11.7006	0		0		0
1972	8.2469	5.7496	3.5044	0.09282	-0.09035	0.09035	2.331	0.4431	0		0	0.2803			6.9561	0		0		0		6.2883	0		0		0		8.9594	0		0		0		11.6305	0		0		0
1973	8.251	5.6592	3.4141	0.09043	0.06043	0.06043	2.4263	0.5384	0		0	0.2845			6.9561	0		0		0		6.2883	0		0		0		8.9594	0		0		0		11.6305	0		0		0
1974	8.2552	5.7196	3.4745	0.09203	0.08914	0.08914	2.8086	0.9207	0		0	0.2887			6.9561	0		0		0		6.2883	0		0		0		8.9594	0		0		0		11.6305	0		0		0
1975	8.2594	5.8088	3.5636	0.09439	-0.08311	0.08311	2.8605	0.9726	0		0	0.2929			6.9561	0		0		0		6.2883	0		0		0		8.9594	0		0		0		11.6305	0		0		0
1976	8.2636	5.7257	3.4805	0.09219	-0.05713	0.05713	2.5556	0.6677	0		0	0.2971			6.9561	0		0		0		6.2883	0		0		0		8.9594	0		0		0		11.6305	0		0		0
1977	8.2678	5.6685	3.4234	0.09068	0.06062	0.06062	2.4086	0.5207	0		0	0.3013			6.9561	0		0		0		6.2883	0		0		0		8.9594	0		0		0		11.6305	0		0		0
1978	8.272	5.7291	3.484	0.09228	-0.01324	0.01324	2.1179	0.23	0		0	0.3054			6.9561	0		0		0		6.2883	0		0		0		8.9594	0		0		0		11.6305	0		0		0
1979	8.2762	5.7159	3.4708	0.09193	-0.03499	0.03499	2.2626	0.3747	0		0	0.3096			6.9561	0		0		0		6.2883	0		0		0		8.9594	0		0		0		11.6305	0		0		0
1980	8.2803	5.6809	3.4358	0.09101	0.02815	0.02815	2.3501	0.4622	0		0	0.3138			6.9561	0		0		0		6.2883	0		0		0		8.9594	0		0		0		11.6305	0		0		0
1981	8.2845	5.7091	3.4639	0.09175	-0.01213	0.01213	2.4158	0.5279	0		0	0.318			6.9561	0		0		0		6.2883	0		0		0		8.9594	0		0		0		11.6305	0		0		0
1982	8.2887	5.6969	3.4518	0.09143	0.08109	0.08109	2.8096	0.9217	0		0	0.3222			6.9561	0		0		0		6.2883	0		0		0		8.9594	0		0		0		11.6305	0		0		0
1983	8.2929	5.778	3.5329	0.09358	-0.09185	0.09185	2.8384	0.9505	0		0	0.3264			6.9561	0		0		0		6.2883	0		0		0		8.9594	0		0		0		11.6305	0		0		0
1984	8.2971	5.6862	3.4411	0.09115	0.003491	0.003491	2.3415	0.4536	0		0	0.3305			6.9561	0		0		0		6.2883	0		0		0		8.9594	0		0		0		11.6305	0		0		0
1985	8.3013	5.6897	3.4446	0.09124	0.05586	0.05586	2.3972	0.5093	0		0	0.3347			6.9561	0		0		0		6.2883	0		0		0		8.9594	0		0		0		11.6305	0		0		0
1986	8.3054	5.7455	3.5004	0.09272	-0.07173	0.07173	2.1435	0.2556	0		0	0.3389			6.9561	0		0		0		6.2883	0		0		0		8.9594	0		0		0		11.6305	0		0		0
1987	8.3096	5.6738	3.4287	0.09082	0.09178	0.09178	2.2528	0.3649	0		0	0.3431			6.9561	0		0		0		6.2883	0		0		0		8.9594	0		0		0		11.6305	0		0		0
1988	8.3138	5.7656	3.5205	0.09325	-0.02927	0.02927	2.3676	0.4797	0		0	0.3473			6.9561	0		0		0		6.2883	0		0		0		8.9594	0		0		0		11.6305	0		0		0
1989	8.318	5.7363	3.4912	0.09247	0.1582	0.1582	2.8079	0.92	0		0	0.3515			6.9561	0		0		0		6.2883	0		0		0		8.9594	0		0		0		11.6305	0		0		0
1990	8.3222	5.8945	3.6494	0.09666	-0.1549	0.1549	2.8137	0.9258	0		0	0.3556			6.9561	0		0		0		6.2883	0		0		0		8.9594	0		0		0		11.6305	0		0		0
1991	8.3264	5.7395	3.4944	0.09256	0.03113	0.03113	2.3624	0.4745	0		0	0.3598			6.9561	0		0		0		6.2883	0		0		0		8.9594	0		0		0		11.6305	0		0		0
1992	8.3305	5.7707	3.5255	0.09338	-0.03237	0.03237	2.26	0.3721	0		0	0.364			6.9561	0		0		0		6.2883	0		0		0		8.9594	0		0		0		11.6305	0		0		0
1993	8.3347	5.7383	3.4932	0.09253	0.1035	0.1035	2.4905	0.6026	0		0	0.3682			6.9561	0		0		0		6.2883	0		0		0		8.9594	0		0		0		11.6305	0		0		0
1994	8.3389	5.8418	3.5967	0.09527	-0.02671	0.02671	2.3488	0.4609	0		0	0.3724			6.9561	0		0		0		6.2883	0		0		0		8.9594	0		0		0		11.6305	0		0		0
1995	8.3431	5.8151	3.57	0.09456	-0.02203	0.02203	2.2658	0.3779	0		0	0.3766			6.9561	0		0		0		6.2883	0		0		0		8.9594	0		0		0		11.6305	0		0		0
1996	8.3473	5.793	3.5479	0.09398	0.1547	0.1547	2.8551	0.9672	0		0	0.3808			6.9561	0		0		0		6.2883	0		0		0		8.9594	0		0		0		11.6305	0		0		0
1997	8.3515	5.9478	3.7026	0.09807	-0.1334	0.1334	2.7725	0.8846	0		0	0.3849			6.9561	0		0		0		6.2883	0		0		0		8.9594	0		0		0		11.6305	0		0		0
[truncated: 4,359 more rows]

## Sheet: Tabelle3
1: I:\Videos MyoPulser 01\AVI\VidsMovement 2021-Oct-07 14h14\diffMov\P15 G1000 b-diff-cell 01 (239fps),avi
P15 G1000 b-diff-cell 01 (239fps)
Frame #	Time [sec]	Amplitude [a,u,]	Amplitude baselined [a,u,]	Amplitude baselined normalized [a,u,]	1st deriv, of amplitude	Absol, 1st deriv, of amplitude	Speed [a,u,]	Speed baselined [a,u,]	Maxima [a,u,]	Loc, Maxamplitude [a,u]	Minima [a,u,]	Since last beat [sec]	Since last beat abs, time [sec]	Sum of beats	User threshold (20%) [a,u,]	Peak time user [sec]	Peak time user absolute [sec]	Constract, interval (user) [sec]	Constract, interval (user) absol, [sec]	Relax, interval (user) [sec]	Relax, interval (user) absol, [sec]	Thr(10%) [a,u,]	Peak time Thr(10%) [sec]	Peak time Thr(10%) absol, [sec]	Constract, interval Thr(10%) [sec]	Constract, interval Thr(10%) absol, [sec]	Relax, interval Thr(10%) [sec]	Relax, interval Thr(10%) absol, [sec]	Thr(50%) [a,u,]	Peak time Thr(50%) [sec]	Peak time Thr(50%) absol, [sec]	Constract, interval Thr(50%) [sec]	Constract, interval Thr(50%) absol, [sec]	Relax, interval Thr(50%) [sec]	Relax, interval Thr(50%) absol, [sec]	Thr(90%) [a,u,]	Peak time Thr(90%) [sec]	Peak time Thr(90%) absol, [sec]	Constract, interval Thr(90%) [sec]	Constract, interval Thr(90%) absol, [sec]	Relax, interval Thr(90%) [sec]	Relax, interval Thr(90%) absol, [sec]
1	0	8.645	6.9056	0.3136	-1.8737	1.8737	5.0449	3.3427	25	2.8654	0	0		1	6.6419	0		0		0		6.3554	0		0		0		7.5015	0		0		0		8.6477	0		0		0
2	0.004184	6.7712	5.0319	0.2285	-0.7024	0.7024	4.6735	2.9713	0		0	0.004184	1.0795		6.6419	0		0		0		6.3554	0		0		0		7.5015	0		0		0		8.6477	0		0		0
3	0.008368	6.0688	4.3295	0.1966	0.1011	0.1011	3.467	1.7648	0		25	0.008368	1.0628		6.6419	0		0		0		6.3554	0		0		0		7.5015	0		0		0		8.6477	0		0		0
4	0.01255	6.17	4.4306	0.2012	0.4262	0.4262	3.2011	1.499	0		0	0.01255	1.0586		6.6419	0		0		0		6.3554	0		0		0		7.5015	0		0		0		8.6477	0		0		0
5	0.01674	6.5961	4.8568	0.2206	-0.2129	0.2129	3.0789	1.3767	0		0	0.01674	1.0544		6.6419	0		0		0		6.3554	0		0		0		7.5015	0		0		0		8.6477	0		0		0
6	0.02092	6.3833	4.6439	0.2109	-0.2503	0.2503	3.2409	1.5387	0		0	0.02092	1.0502		6.6419	0		0		0		6.3554	0		0		0		7.5015	0		0		0		8.6477	0		0		0
7	0.0251	6.1329	4.3936	0.1995	0.5431	0.5431	3.93	2.2278	0		0	0.0251	1.0502		6.6419	0		0		0		6.3554	0		0		0		7.5015	0		0		0		8.6477	0		0		0
8	0.02929	6.676	4.9367	0.2242	1.4024	1.4024	4.2818	2.5796	0		0	0.02929	1.0502		6.6419	0.004184		0.004184		0		6.3554	0.004184		0.004184		0		7.5015	0		0		0		8.6477	0		0		0
9	0.03347	8.0784	6.339	0.2879	0.8544	0.8544	2.9961	1.294	0		0	0.03347	1.0293		6.6419	0.008368		0.008368		0		6.3554	0.008368		0.008368		0		7.5015	0.004184		0.004184		0		8.6477	0		0		0
10	0.03766	8.9328	7.1934	0.3267	0.001452	0.001452	3.2883	1.5861	0		0	0.03766	1.0293		6.6419	0.01255		0.01255		0		6.3554	0.01255		0.01255		0		7.5015	0.008368		0.008368		0		8.6477	0.004184		0.004184		0
11	0.04184	8.9343	7.1949	0.3268	-0.09829	0.09829	2.7503	1.0481	25	2.8654	0	0.04184	1.0209	2	6.6419	0.01674		0	0.01255	0.004184		6.3554	0.01674		0	0.01255	0.004184		7.5015	0.01255		0	0.008368	0.004184		8.6477	0.008368		0	0.004184	0.004184
12	0.04603	8.836	7.0966	0.3223	-0.9672	0.9672	3.285	1.5828	0		0	0.004184	1.0209		6.6419	0.02092		0		0.008368		6.3554	0.02092		0		0.008368		7.5015	0.01674		0		0.008368		8.6477	0.01255		0		0.008368
13	0.05021	7.8688	6.1294	0.2784	-1.0323	1.0323	3.7242	2.022	0		0	0.008368	1.0126		6.6419	0.0251		0		0.01255		6.3554	0.0251		0		0.01255		7.5015	0.02092		0		0.01255		8.6477	0	0.01255	0		0	0.008368
14	0.05439	6.8365	5.0971	0.2315	-0.4943	0.4943	3.4677	1.7655	0		0	0.01255	1.0126		6.6419	0.02929		0		0.01674		6.3554	0.02929		0		0.01674		7.5015	0	0.02092	0		0	0.01255	8.6477	0		0		0
15	0.05858	6.3422	4.6028	0.2091	-0.1349	0.1349	3.2411	1.5389	0		0	0.01674	1.0084		6.6419	0	0.02929	0		0	0.01674	6.3554	0	0.02929	0		0	0.01674	7.5015	0		0		0		8.6477	0		0		0
16	0.06276	6.2073	4.4679	0.2029	0.1016	0.1016	2.8677	1.1656	0		0	0.02092	1.0084		6.6419	0		0		0		6.3554	0		0		0		7.5015	0		0		0		8.6477	0		0		0
17	0.06695	6.3089	4.5695	0.2075	-0.2092	0.2092	2.553	0.8508	0		0	0.0251	1.0042		6.6419	0		0		0		6.3554	0		0		0		7.5015	0		0		0		8.6477	0		0		0
18	0.07113	6.0997	4.3603	0.198	-0.1047	0.1047	2.9599	1.2577	0		0	0.02929	1.0042		6.6419	0		0		0		6.3554	0		0		0		7.5015	0		0		0		8.6477	0		0		0
19	0.07531	5.995	4.2556	0.1933	0.2245	0.2245	3.1093	1.4071	0		0	0.03347	1		6.6419	0		0		0		6.3554	0		0		0		7.5015	0		0		0		8.6477	0		0		0
20	0.0795	6.2195	4.4802	0.2035	0.6028	0.6028	3.2012	1.499	0		0	0.03766	0.9916		6.6419	0		0		0		6.3554	0		0		0		7.5015	0		0		0		8.6477	0		0		0
21	0.08368	6.8223	5.083	0.2309	0.2729	0.2729	2.5861	0.8839	0		0	0.04184	0.9916		6.6419	0		0		0		6.3554	0		0		0		7.5015	0		0		0		8.6477	0		0		0
22	0.08787	7.0953	5.3559	0.2433	0.2718	0.2718	3.044	1.3418	0		0	0.04603	0.9874		6.6419	0		0		0		6.3554	0		0		0		7.5015	0		0		0		8.6477	0		0		0
23	0.09205	7.3671	5.6277	0.2556	-0.09636	0.09636	2.742	1.0398	0		0	0.05021	0.9707		6.6419	0		0		0		6.3554	0		0		0		7.5015	0		0		0		8.6477	0		0		0
24	0.09623	7.2707	5.5313	0.2512	-0.2371	0.2371	3.3646	1.6624	0		0	0.05439	0.9707		6.6419	0		0		0		6.3554	0		0		0		7.5015	0		0		0		8.6477	0		0		0
25	0.1004	7.0336	5.2942	0.2405	-0.3879	0.3879	2.5832	0.881	0		0	0.05858	0.9707		6.6419	0		0		0		6.3554	0		0		0		7.5015	0		0		0		8.6477	0		0		0
26	0.1046	6.6457	4.9063	0.2228	-0.2898	0.2898	2.7799	1.0777	0		0	0.06276	0.9498		6.6419	0		0		0		6.3554	0		0		0		7.5015	0		0		0		8.6477	0		0		0
27	0.1088	6.3559	4.6165	0.2097	-0.16	0.16	2.6553	0.9531	0		0	0.06695	0.9205		6.6419	0		0		0		6.3554	0		0		0		7.5015	0		0		0		8.6477	0		0		0
28	0.113	6.1959	4.4565	0.2024	-0.05641	0.05641	2.9727	1.2705	0		0	0.07113	0.8703		6.6419	0		0		0		6.3554	0		0		0		7.5015	0		0		0		8.6477	0		0		0
29	0.1172	6.1394	4.4001	0.1998	-0.2631	0.2631	2.7136	1.0114	0		0	0.07531	0.8536		6.6419	0		0		0		6.3554	0		0		0		7.5015	0		0		0		8.6477	0		0		0
30	0.1213	5.8763	4.137	0.1879	0.1334	0.1334	2.5242	0.822	0		25	0.0795			6.6419	0		0		0		6.3554	0		0		0		7.5015	0		0		0		8.6477	0		0		0
31	0.1255	6.0097	4.2704	0.194	0.2102	0.2102	2.6795	0.9773	0		0	0.08368			9.3095	0		0		0		7.5929	0		0		0		14.4593	0		0		0		21.3257	0		0		0
32	0.1297	6.2199	4.4805	0.2035	0.2284	0.2284	2.6114	0.9092	0		0	0.08787			9.3095	0		0		0		7.5929	0		0		0		14.4593	0		0		0		21.3257	0		0		0
33	0.1339	6.4482	4.7089	0.2139	0.1634	0.1634	2.4777	0.7755	0		0	0.09205			9.3095	0		0		0		7.5929	0		0		0		14.4593	0		0		0		21.3257	0		0		0
34	0.1381	6.6117	4.8723	0.2213	0.1714	0.1714	2.3946	0.6924	0		0	0.09623			9.3095	0		0		0		7.5929	0		0		0		14.4593	0		0		0		21.3257	0		0		0
35	0.1423	6.7831	5.0437	0.2291	0.1762	0.1762	2.5401	0.8379	0		0	0.1004			9.3095	0		0		0		7.5929	0		0		0		14.4593	0		0		0		21.3257	0		0		0
36	0.1464	6.9592	5.2199	0.2371	-0.3093	0.3093	2.7069	1.0047	0		0	0.1046			9.3095	0		0		0		7.5929	0		0		0		14.4593	0		0		0		21.3257	0		0		0
37	0.1506	6.6499	4.9105	0.223	-0.04802	0.04802	2.6671	0.9649	0		0	0.1088			9.3095	0		0		0		7.5929	0		0		0		14.4593	0		0		0		21.3257	0		0		0
38	0.1548	6.6019	4.8625	0.2208	-0.1584	0.1584	3.0694	1.3672	0		0	0.113			9.3095	0		0		0		7.5929	0		0		0		14.4593	0		0		0		21.3257	0		0		0
39	0.159	6.4435	4.7041	0.2137	-0.09975	0.09975	2.4763	0.7741	0		0	0.1172			9.3095	0		0		0		7.5929	0		0		0		14.4593	0		0		0		21.3257	0		0		0
40	0.1632	6.3438	4.6044	0.2091	-0.1387	0.1387	3.1475	1.4453	0		0	0.1213			9.3095	0		0		0		7.5929	0		0		0		14.4593	0		0		0		21.3257	0		0		0
41	0.1674	6.205	4.4657	0.2028	-0.1316	0.1316	2.2194	0.5173	0		0	0.1255			9.3095	0		0		0		7.5929	0		0		0		14.4593	0		0		0		21.3257	0		0		0
42	0.1715	6.0734	4.3341	0.1968	-0.004222	0.004222	2.4627	0.7605	0		0	0.1297			9.3095	0		0		0		7.5929	0		0		0		14.4593	0		0		0		21.3257	0		0		0
43	0.1757	6.0692	4.3299	0.1967	0.1145	0.1145	2.3921	0.6899	0		0	0.1339			9.3095	0		0		0		7.5929	0		0		0		14.4593	0		0		0		21.3257	0		0		0
44	0.1799	6.1837	4.4444	0.2019	0.5567	0.5567	2.968	1.2658	0		0	0.1381			9.3095	0		0		0		7.5929	0		0		0		14.4593	0		0		0		21.3257	0		0		0
45	0.1841	6.7404	5.0011	0.2271	0.1339	0.1339	2.4657	0.7635	0		0	0.1423			9.3095	0		0		0		7.5929	0		0		0		14.4593	0		0		0		21.3257	0		0		0
46	0.1883	6.8744	5.135	0.2332	-0.05605	0.05605	2.6153	0.9131	0		0	0.1464			9.3095	0		0		0		7.5929	0		0		0		14.4593	0		0		0		21.3257	0		0		0
47	0.1925	6.8183	5.0789	0.2307	-0.1486	0.1486	2.5114	0.8092	0		0	0.1506			9.3095	0		0		0		7.5929	0		0		0		14.4593	0		0		0		21.3257	0		0		0
48	0.1967	6.6697	4.9303	0.2239	-0.01863	0.01863	2.5282	0.8261	0		0	0.1548			9.3095	0		0		0		7.5929	0		0		0		14.4593	0		0		0		21.3257	0		0		0
49	0.2008	6.651	4.9117	0.2231	-0.1084	0.1084	2.3606	0.6585	0		0	0.159			9.3095	0		0		0		7.5929	0		0		0		14.4593	0		0		0		21.3257	0		0		0
50	0.205	6.5426	4.8033	0.2182	-0.1675	0.1675	2.3399	0.6377	0		0	0.1632			9.3095	0		0		0		7.5929	0		0		0		14.4593	0		0		0		21.3257	0		0		0
51	0.2092	6.3751	4.6358	0.2105	-0.04387	0.04387	2.3069	0.6047	0		0	0.1674			9.3095	0		0		0		7.5929	0		0		0		14.4593	0		0		0		21.3257	0		0		0
52	0.2134	6.3313	4.5919	0.2086	-0.2299	0.2299	2.3133	0.6111	0		0	0.1715			9.3095	0		0		0		7.5929	0		0		0		14.4593	0		0		0		21.3257	0		0		0
53	0.2176	6.1014	4.362	0.1981	-0.2085	0.2085	2.4685	0.7663	0		0	0.1757			9.3095	0		0		0		7.5929	0		0		0		14.4593	0		0		0		21.3257	0		0		0
54	0.2218	5.8928	4.1535	0.1886	0.8063	0.8063	3.2763	1.5741	0		0	0.1799			9.3095	0		0		0		7.5929	0		0		0		14.4593	0		0		0		21.3257	0		0		0
55	0.2259	6.6992	4.9598	0.2253	0.1915	0.1915	2.7143	1.0121	0		0	0.1841			9.3095	0		0		0		7.5929	0		0		0		14.4593	0		0		0		21.3257	0		0		0
56	0.2301	6.8906	5.1512	0.234	0.5409	0.5409	2.7178	1.0156	0		0	0.1883			9.3095	0		0		0		7.5929	0		0		0		14.4593	0		0		0		21.3257	0		0		0
57	0.2343	7.4315	5.6921	0.2585	0.02484	0.02484	2.2303	0.5281	0		0	0.1925			9.3095	0		0		0		7.5929	0		0		0		14.4593	0		0		0		21.3257	0		0		0
58	0.2385	7.4563	5.7169	0.2597	0.008808	0.008808	2.315	0.6128	0		0	0.1967			9.3095	0		0		0		7.5929	0		0		0		14.4593	0		0		0		21.3257	0		0		0
59	0.2427	7.4651	5.7258	0.2601	0.3564	0.3564	2.6695	0.9673	0		0	0.2008			9.3095	0		0		0		7.5929	0		0		0		14.4593	0		0		0		21.3257	0		0		0
60	0.2469	7.8216	6.0822	0.2762	-0.2569	0.2569	2.8461	1.1439	0		0	0.205			9.3095	0		0		0		7.5929	0		0		0		14.4593	0		0		0		21.3257	0		0		0
61	0.251	7.5646	5.8253	0.2646	0.3287	0.3287	2.7076	1.0054	0		0	0.2092			9.3095	0		0		0		7.5929	0		0		0		14.4593	0		0		0		21.3257	0		0		0
62	0.2552	7.8934	6.154	0.2795	0.2127	0.2127	2.6537	0.9516	0		0	0.2134			9.3095	0		0		0		7.5929	0.004184		0.004184		0		14.4593	0		0		0		21.3257	0		0		0
63	0.2594	8.106	6.3667	0.2892	0.4055	0.4055	2.7933	1.0911	0		0	0.2176			9.3095	0		0		0		7.5929	0.008368		0.008368		0		14.4593	0		0		0		21.3257	0		0		0
64	0.2636	8.5115	6.7722	0.3076	0.4991	0.4991	2.8863	1.1841	0		0	0.2218			9.3095	0		0		0		7.5929	0.01255		0.01255		0		14.4593	0		0		0		21.3257	0		0		0
65	0.2678	9.0106	7.2713	0.3302	0.4653	0.4653	2.3842	0.682	0		0	0.2259			9.3095	0		0		0		7.5929	0.01674		0.01674		0		14.4593	0		0		0		21.3257	0		0		0
66	0.272	9.476	7.7366	0.3514	0.7519	0.7519	2.828	1.1258	0		0	0.2301			9.3095	0.004184		0.004184		0		7.5929	0.02092		0.02092		0		14.4593	0		0		0		21.3257	0		0		0
67	0.2762	10.2279	8.4885	0.3855	0.2929	0.2929	2.6689	0.9667	0		0	0.2343			9.3095	0.008368		0.008368		0		7.5929	0.0251		0.0251		0		14.4593	0		0		0		21.3257	0		0		0
68	0.2803	10.5208	8.7815	0.3988	0.5081	0.5081	2.6942	0.992	0		0	0.2385			9.3095	0.01255		0.01255		0		7.5929	0.02929		0.02929		0		14.4593	0		0		0		21.3257	0		0		0
69	0.2845	11.0289	9.2896	0.4219	0.456	0.456	2.7726	1.0704	0		0	0.2427			9.3095	0.01674		0.01674		0		7.5929	0.03347		0.03347		0		14.4593	0		0		0		21.3257	0		0		0
70	0.2887	11.4849	9.7456	0.4426	0.2724	0.2724	2.7855	1.0833	0		0	0.2469			9.3095	0.02092		0.02092		0		7.5929	0.03766		0.03766		0		14.4593	0		0		0		21.3257	0		0		0
71	0.2929	11.7573	10.018	0.455	0.2432	0.2432	2.7354	1.0332	0		0	0.251			9.3095	0.0251		0.0251		0		7.5929	0.04184		0.04184		0		14.4593	0		0		0		21.3257	0		0		0
72	0.2971	12.0005	10.2612	0.466	0.1034	0.1034	2.8222	1.12	0		0	0.2552			9.3095	0.02929		0.02929		0		7.5929	0.04603		0.04603		0		14.4593	0		0		0		21.3257	0		0		0
73	0.3013	12.1039	10.3646	0.4707	0.7604	0.7604	2.6089	0.9067	0		0	0.2594			9.3095	0.03347		0.03347		0		7.5929	0.05021		0.05021		0		14.4593	0		0		0		21.3257	0		0		0
74	0.3054	12.8644	11.125	0.5053	0.2619	0.2619	2.4525	0.7503	0		0	0.2636			9.3095	0.03766		0.03766		0		7.5929	0.05439		0.05439		0		14.4593	0		0		0		21.3257	0		0		0
75	0.3096	13.1263	11.3869	0.5172	0.3365	0.3365	2.5602	0.858	0		0	0.2678			9.3095	0.04184		0.04184		0		7.5929	0.05858		0.05858		0		14.4593	0		0		0		21.3257	0		0		0
76	0.3138	13.4628	11.7234	0.5325	0.3739	0.3739	2.694	0.9918	0		0	0.272			9.3095	0.04603		0.04603		0		7.5929	0.06276		0.06276		0		14.4593	0		0		0		21.3257	0		0		0
77	0.318	13.8367	12.0974	0.5494	0.1529	0.1529	2.7058	1.0036	0		0	0.2762			9.3095	0.05021		0.05021		0		7.5929	0.06695		0.06695		0		14.4593	0		0		0		21.3257	0		0		0
78	0.3222	13.9896	12.2502	0.5564	0.6816	0.6816	2.9108	1.2086	0		0	0.2803			9.3095	0.05439		0.05439		0		7.5929	0.07113		0.07113		0		14.4593	0		0		0		21.3257	0		0		0
79	0.3264	14.6711	12.9318	0.5873	0.2978	0.2978	2.7873	1.0851	0		0	0.2845			9.3095	0.05858		0.05858		0		7.5929	0.07531		0.07531		0		14.4593	0.004184		0.004184		0		21.3257	0		0		0
80	0.3305	14.969	13.2296	0.6009	0.3682	0.3682	2.7288	1.0266	0		0	0.2887			9.3095	0.06276		0.06276		0		7.5929	0.0795		0.0795		0		14.4593	0.008368		0.008368		0		21.3257	0		0		0
81	0.3347	15.3372	13.5978	0.6176	0.3533	0.3533	2.434	0.7318	0		0	0.2929			9.3095	0.06695		0.06695		0		7.5929	0.08368		0.08368		0		14.4593	0.01255		0.01255		0		21.3257	0		0		0
82	0.3389	15.6905	13.9511	0.6336	0.04341	0.04341	2.5083	0.8061	0		0	0.2971			9.3095	0.07113		0.07113		0		7.5929	0.08787		0.08787		0		14.4593	0.01674		0.01674		0		21.3257	0		0		0
83	0.3431	15.7339	13.9945	0.6356	0.3984	0.3984	2.564	0.8618	0		0	0.3013			9.3095	0.07531		0.07531		0		7.5929	0.09205		0.09205		0		14.4593	0.02092		0.02092		0		21.3257	0		0		0
84	0.3473	16.1323	14.3929	0.6537	-0.02153	0.02153	2.6417	0.9395	0		0	0.3054			9.3095	0.0795		0.0795		0		7.5929	0.09623		0.09623		0		14.4593	0.0251		0.0251		0		21.3257	0		0		0
85	0.3515	16.1107	14.3714	0.6527	0.5655	0.5655	2.7088	1.0066	0		0	0.3096			9.3095	0.08368		0.08368		0		7.5929	0.1004		0.1004		0		14.4593	0.02929		0.02929		0		21.3257	0		0		0
86	0.3556	16.6762	14.9369	0.6784	-0.01987	0.01987	2.5947	0.8925	0		0	0.3138			9.3095	0.08787		0.08787		0		7.5929	0.1046		0.1046		0		14.4593	0.03347		0.03347		0		21.3257	0		0		0
87	0.3598	16.6563	14.917	0.6775	0.4232	0.4232	2.6638	0.9616	0		0	0.318			9.3095	0.09205		0.09205		0		7.5929	0.1088		0.1088		0		14.4593	0.03766		0.03766		0		21.3257	0		0		0
88	0.364	17.0795	15.3401	0.6967	0.03745	0.03745	2.6477	0.9455	0		0	0.3222			9.3095	0.09623		0.09623		0		7.5929	0.113		0.113		0		14.4593	0.04184		0.04184		0		21.3257	0		0		0
89	0.3682	17.117	15.3776	0.6984	0.6102	0.6102	2.7528	1.0506	0		0	0.3264			9.3095	0.1004		0.1004		0		7.5929	0.1172		0.1172		0		14.4593	0.04603		0.04603		0		21.3257	0		0		0
90	0.3724	17.7271	15.9878	0.7261	0.3477	0.3477	2.4569	0.7547	0		0	0.3305			9.3095	0.1046		0.1046		0		7.5929	0.1213		0.1213		0		14.4593	0.05021		0.05021		0		21.3257	0		0		0
91	0.3766	18.0748	16.3354	0.7419	-0.3222	0.3222	2.9816	1.2795	0		0	0.3347			9.3095	0.1088		0.1088		0		7.5929	0.1255		0.1255		0		14.4593	0.05439		0.05439		0		21.3257	0		0		0
92	0.3808	17.7527	16.0133	0.7273	0.4488	0.4488	2.5165	0.8144	0		0	0.3389			9.3095	0.113		0.113		0		7.5929	0.1297		0.1297		0		14.4593	0.05858		0.05858		0		21.3257	0		0		0
93	0.3849	18.2015	16.4621	0.7477	0.2722	0.2722	2.7365	1.0344	0		0	0.3431			9.3095	0.1172		0.1172		0		7.5929	0.1339		0.1339		0		14.4593	0.06276		0.06276		0		21.3257	0		0		0
94	0.3891	18.4737	16.7343	0.76	0.1575	0.1575	2.5022	0.8	0		0	0.3473			9.3095	0.1213		0.1213		0		7.5929	0.1381		0.1381		0		14.4593	0.06695		0.06695		0		21.3257	0		0		0
95	0.3933	18.6312	16.8919	0.7672	0.16	0.16	2.7282	1.026	0		0	0.3515			9.3095	0.1255		0.1255		0		7.5929	0.1423		0.1423		0		14.4593	0.07113		0.07113		0		21.3257	0		0		0
96	0.3975	18.7913	17.0519	0.7745	-0.06568	0.06568	2.7009	0.9987	0		0	0.3556			9.3095	0.1297		0.1297		0		7.5929	0.1464		0.1464		0		14.4593	0.07531		0.07531		0		21.3257	0		0		0
97	0.4017	18.7256	16.9862	0.7715	0.4996	0.4996	2.5376	0.8354	0		0	0.3598			9.3095	0.1339		0.1339		0		7.5929	0.1506		0.1506		0		14.4593	0.0795		0.0795		0		21.3257	0		0		0
98	0.4059	19.2252	17.4859	0.7942	-0.08465	0.08465	2.3738	0.6716	0		0	0.364			9.3095	0.1381		0.1381		0		7.5929	0.1548		0.1548		0		14.4593	0.08368		0.08368		0		21.3257	0		0		0
99	0.41	19.1406	17.4012	0.7903	0.3598	0.3598	2.3872	0.685	0		0	0.3682			9.3095	0.1423		0.1423		0		7.5929	0.159		0.159		0		14.4593	0.08787		0.08787		0		21.3257	0		0		0
100	0.4142	19.5004	17.761	0.8067	0.05445	0.05445	2.4405	0.7384	0		0	0.3724			9.3095	0.1464		0.1464		0		7.5929	0.1632		0.1632		0		14.4593	0.09205		0.09205		0		21.3257	0		0		0
101	0.4184	19.5548	17.8154	0.8091	0.1564	0.1564	2.6252	0.923	0		0	0.3766			9.3095	0.1506		0.1506		0		7.5929	0.1674		0.1674		0		14.4593	0.09623		0.09623		0		21.3257	0		0		0
102	0.4226	19.7112	17.9719	0.8163	0.1093	0.1093	2.6214	0.9192	0		0	0.3808			9.3095	0.1548		0.1548		0		7.5929	0.1715		0.1715		0		14.4593	0.1004		0.1004		0		21.3257	0		0		0
103	0.4268	19.8206	18.0812	0.8212	0.1101	0.1101	2.5344	0.8322	0		0	0.3849			9.3095	0.159		0.159		0		7.5929	0.1757		0.1757		0		14.4593	0.1046		0.1046		0		21.3257	0		0		0
104	0.431	19.9306	18.1913	0.8262	0.2107	0.2107	2.6143	0.9121	0		0	0.3891			9.3095	0.1632		0.1632		0		7.5929	0.1799		0.1799		0		14.4593	0.1088		0.1088		0		21.3257	0		0		0
105	0.4351	20.1413	18.402	0.8358	0.1931	0.1931	2.2971	0.5949	0		0	0.3933			9.3095	0.1674		0.1674		0		7.5929	0.1841		0.1841		0		14.4593	0.113		0.113		0		21.3257	0		0		0
106	0.4393	20.3344	18.595	0.8446	0.001229	0.001229	2.4604	0.7582	0		0	0.3975			9.3095	0.1715		0.1715		0		7.5929	0.1883		0.1883		0		14.4593	0.1172		0.1172		0		21.3257	0		0		0
107	0.4435	20.3356	18.5963	0.8446	0.3047	0.3047	2.5128	0.8106	0		0	0.4017			9.3095	0.1757		0.1757		0		7.5929	0.1925		0.1925		0		14.4593	0.1213		0.1213		0		21.3257	0		0		0
108	0.4477	20.6403	18.901	0.8585	-0.04713	0.04713	2.4959	0.7937	0		0	0.4059			9.3095	0.1799		0.1799		0		7.5929	0.1967		0.1967		0		14.4593	0.1255		0.1255		0		21.3257	0		0		0
109	0.4519	20.5932	18.8539	0.8563	0.1133	0.1133	2.46	0.7578	0		0	0.41			9.3095	0.1841		0.1841		0		7.5929	0.2008		0.2008		0		14.4593	0.1297		0.1297		0		21.3257	0		0		0
110	0.4561	20.7065	18.9671	0.8615	0.2278	0.2278	2.6363	0.9341	0		0	0.4142			9.3095	0.1883		0.1883		0		7.5929	0.205		0.205		0		14.4593	0.1339		0.1339		0		21.3257	0		0		0
111	0.4603	20.9343	19.195	0.8718	0.1269	0.1269	2.6204	0.9182	0		0	0.4184			9.3095	0.1925		0.1925		0		7.5929	0.2092		0.2092		0		14.4593	0.1381		0.1381		0		21.3257	0		0		0
112	0.4644	21.0612	19.3218	0.8776	-0.06019	0.06019	2.6008	0.8986	0		0	0.4226			9.3095	0.1967		0.1967		0		7.5929	0.2134		0.2134		0		14.4593	0.1423		0.1423		0		21.3257	0		0		0
113	0.4686	21.001	19.2616	0.8748	0.302	0.302	2.2202	0.518	0		0	0.4268			9.3095	0.2008		0.2008		0		7.5929	0.2176		0.2176		0		14.4593	0.1464		0.1464		0		21.3257	0		0		0
114	0.4728	21.303	19.5636	0.8885	-0.01374	0.01374	2.4345	0.7323	0		0	0.431			9.3095	0.205		0.205		0		7.5929	0.2218		0.2218		0		14.4593	0.1506		0.1506		0		21.3257	0		0		0
115	0.477	21.2893	19.5499	0.8879	0.1741	0.1741	2.4189	0.7167	0		0	0.4351			9.3095	0.2092		0.2092		0		7.5929	0.2259		0.2259		0		14.4593	0.1548		0.1548		0		21.3257	0		0		0
116	0.4812	21.4634	19.724	0.8958	0.2046	0.2046	2.4377	0.7355	0		0	0.4393			9.3095	0.2134		0.2134		0		7.5929	0.2301		0.2301		0		14.4593	0.159		0.159		0		21.3257	0.004184		0.004184		0
117	0.4854	21.668	19.9287	0.9051	-0.1336	0.1336	2.4416	0.7394	0		0	0.4435			9.3095	0.2176		0.2176		0		7.5929	0.2343		0.2343		0		14.4593	0.1632		0.1632		0		21.3257	0.008368		0.008368		0
118	0.4895	21.5344	19.7951	0.8991	0.1816	0.1816	2.4089	0.7067	0		0	0.4477			9.3095	0.2218		0.2218		0		7.5929	0.2385		0.2385		0		14.4593	0.1674		0.1674		0		21.3257	0.01255		0.01255		0
119	0.4937	21.716	19.9766	0.9073	0.1501	0.1501	2.5123	0.8101	0		0	0.4519			9.3095	0.2259		0.2259		0		7.5929	0.2427		0.2427		0		14.4593	0.1715		0.1715		0		21.3257	0.01674		0.01674		0
120	0.4979	21.8661	20.1267	0.9141	0.04714	0.04714	2.6876	0.9855	0		0	0.4561			9.3095	0.2301		0.2301		0		7.5929	0.2469		0.2469		0		14.4593	0.1757		0.1757		0		21.3257	0.02092		0.02092		0
121	0.5021	21.9132	20.1739	0.9163	0.08948	0.08948	2.2697	0.5675	0		0	0.4603			9.3095	0.2343		0.2343		0		7.5929	0.251		0.251		0		14.4593	0.1799		0.1799		0		21.3257	0.0251		0.0251		0
122	0.5063	22.0027	20.2633	0.9203	-0.0235	0.0235	2.326	0.6238	0		0	0.4644			9.3095	0.2385		0.2385		0		7.5929	0.2552		0.2552		0		14.4593	0.1841		0.1841		0		21.3257	0.02929		0.02929		0
123	0.5105	21.9792	20.2398	0.9193	0.01711	0.01711	2.3102	0.608	0		0	0.4686			9.3095	0.2427		0.2427		0		7.5929	0.2594		0.2594		0		14.4593	0.1883		0.1883		0		21.3257	0.03347		0.03347		0
124	0.5146	21.9963	20.257	0.92	0.1607	0.1607	2.3926	0.6904	0		0	0.4728			9.3095	0.2469		0.2469		0		7.5929	0.2636		0.2636		0		14.4593	0.1925		0.1925		0		21.3257	0.03766		0.03766		0
125	0.5188	22.157	20.4176	0.9273	0.05949	0.05949	2.5458	0.8436	0		0	0.477			9.3095	0.251		0.251		0		7.5929	0.2678		0.2678		0		14.4593	0.1967		0.1967		0		21.3257	0.04184		0.04184		0
126	0.523	22.2165	20.4771	0.93	0.289	0.289	2.5123	0.8102	0		0	0.4812			9.3095	0.2552		0.2552		0		7.5929	0.272		0.272		0		14.4593	0.2008		0.2008		0		21.3257	0.04603		0.04603		0
127	0.5272	22.5054	20.7661	0.9432	-0.04208	0.04208	2.3755	0.6733	0		0	0.4854			9.3095	0.2594		0.2594		0		7.5929	0.2762		0.2762		0		14.4593	0.205		0.205		0		21.3257	0.05021		0.05021		0
128	0.5314	22.4633	20.724	0.9413	0.1735	0.1735	2.5395	0.8373	0		0	0.4895			9.3095	0.2636		0.2636		0		7.5929	0.2803		0.2803		0		14.4593	0.2092		0.2092		0		21.3257	0.05439		0.05439		0
129	0.5356	22.6369	20.8975	0.9491	-0.07261	0.07261	2.1869	0.4847	0		0	0.4937			9.3095	0.2678		0.2678		0		7.5929	0.2845		0.2845		0		14.4593	0.2134		0.2134		0		21.3257	0.05858		0.05858		0
130	0.5397	22.5643	20.8249	0.9458	-0.04524	0.04524	2.4775	0.7754	0		0	0.4979			9.3095	0.272		0.272		0		7.5929	0.2887		0.2887		0		14.4593	0.2176		0.2176		0		21.3257	0.06276		0.06276		0
131	0.5439	22.519	20.7797	0.9438	0.1271	0.1271	2.6271	0.9249	0		0	0.5021			9.3095	0.2762		0.2762		0		7.5929	0.2929		0.2929		0		14.4593	0.2218		0.2218		0		21.3257	0.06695		0.06695		0
132	0.5481	22.6462	20.9068	0.9496	-0.09614	0.09614	2.3943	0.6922	0		0	0.5063			9.3095	0.2803		0.2803		0		7.5929	0.2971		0.2971		0		14.4593	0.2259		0.2259		0		21.3257	0.07113		0.07113		0
133	0.5523	22.55	20.8107	0.9452	0.1388	0.1388	2.4475	0.7453	0		0	0.5105			9.3095	0.2845		0.2845		0		7.5929	0.3013		0.3013		0		14.4593	0.2301		0.2301		0		21.3257	0.07531		0.07531		0
134	0.5565	22.6888	20.9495	0.9515	0.1138	0.1138	2.4929	0.7907	0		0	0.5146			9.3095	0.2887		0.2887		0		7.5929	0.3054		0.3054		0		14.4593	0.2343		0.2343		0		21.3257	0.0795		0.0795		0
135	0.5607	22.8026	21.0632	0.9567	-0.1592	0.1592	2.5612	0.859	0		0	0.5188			9.3095	0.2929		0.2929		0		7.5929	0.3096		0.3096		0		14.4593	0.2385		0.2385		0		21.3257	0.08368		0.08368		0
136	0.5649	22.6434	20.904	0.9494	0.164	0.164	2.4751	0.773	0		0	0.523			9.3095	0.2971		0.2971		0		7.5929	0.3138		0.3138		0		14.4593	0.2427		0.2427		0		21.3257	0.08787		0.08787		0
137	0.569	22.8074	21.068	0.9569	0.0812	0.0812	2.1716	0.4694	0		0	0.5272			9.3095	0.3013		0.3013		0		7.5929	0.318		0.318		0		14.4593	0.2469		0.2469		0		21.3257	0.09205		0.09205		0
138	0.5732	22.8886	21.1492	0.9606	0.02551	0.02551	2.2439	0.5417	0		0	0.5314			9.3095	0.3054		0.3054		0		7.5929	0.3222		0.3222		0		14.4593	0.251		0.251		0		21.3257	0.09623		0.09623		0
139	0.5774	22.9141	21.1748	0.9617	-0.06315	0.06315	2.4145	0.7123	0		0	0.5356			9.3095	0.3096		0.3096		0		7.5929	0.3264		0.3264		0		14.4593	0.2552		0.2552		0		21.3257	0.1004		0.1004		0
140	0.5816	22.851	21.1116	0.9589	0.1913	0.1913	2.4382	0.736	0		0	0.5397			9.3095	0.3138		0.3138		0		7.5929	0.3305		0.3305		0		14.4593	0.2594		0.2594		0		21.3257	0.1046		0.1046		0
141	0.5858	23.0423	21.3029	0.9675	-0.1674	0.1674	2.474	0.7718	25	17.1659	0	0.5439		3	9.3095	0.318		0	0.3138	0.004184		7.5929	0.3347		0	0.3305	0.004184		14.4593	0.2636		0	0.2594	0.004184		21.3257	0.1088		0	0.1046	0.004184
142	0.59	22.8749	21.1355	0.9599	-0.1133	0.1133	2.5804	0.8782	0		0	0.004184			9.3095	0.3222		0		0.008368		7.5929	0.3389		0		0.008368		14.4593	0.2678		0		0.008368		21.3257	0.113		0		0.008368
143	0.5941	22.7616	21.0223	0.9548	0.1173	0.1173	2.5037	0.8016	0		0	0.008368			9.3095	0.3264		0		0.01255		7.5929	0.3431		0		0.01255		14.4593	0.272		0		0.01255		21.3257	0.1172		0		0.01255
144	0.5983	22.8789	21.1396	0.9601	-0.1661	0.1661	2.5641	0.8619	0		0	0.01255			9.3095	0.3305		0		0.01674		7.5929	0.3473		0		0.01674		14.4593	0.2762		0		0.01674		21.3257	0.1213		0		0.01674
145	0.6025	22.7128	20.9734	0.9526	0.03892	0.03892	2.1476	0.4454	0		0	0.01674			9.3095	0.3347		0		0.02092		7.5929	0.3515		0		0.02092		14.4593	0.2803		0		0.02092		21.3257	0.1255		0		0.02092
146	0.6067	22.7517	21.0123	0.9543	-0.05977	0.05977	2.2728	0.5707	0		0	0.02092			9.3095	0.3389		0		0.0251		7.5929	0.3556		0		0.0251		14.4593	0.2845		0		0.0251		21.3257	0.1297		0		0.0251
147	0.6109	22.6919	20.9526	0.9516	0.1764	0.1764	2.3344	0.6322	0		0	0.0251			9.3095	0.3431		0		0.02929		7.5929	0.3598		0		0.02929		14.4593	0.2887		0		0.02929		21.3257	0.1339		0		0.02929
148	0.6151	22.8683	21.129	0.9596	-0.08127	0.08127	2.4117	0.7095	0		0	0.02929			9.3095	0.3473		0		0.03347		7.5929	0.364		0		0.03347		14.4593	0.2929		0		0.03347		21.3257	0.1381		0		0.03347
149	0.6192	22.787	21.0477	0.956	-0.1849	0.1849	2.4979	0.7957	0		0	0.03347			9.3095	0.3515		0		0.03766		7.5929	0.3682		0		0.03766		14.4593	0.2971		0		0.03766		21.3257	0.1423		0		0.03766
150	0.6234	22.6022	20.8628	0.9476	0.1388	0.1388	2.6291	0.9269	0		0	0.03766			9.3095	0.3556		0		0.04184		7.5929	0.3724		0		0.04184		14.4593	0.3013		0		0.04184		21.3257	0.1464		0		0.04184
151	0.6276	22.7409	21.0016	0.9539	-0.2036	0.2036	2.5499	0.8477	0		0	0.04184			9.3095	0.3598		0		0.04603		7.5929	0.3766		0		0.04603		14.4593	0.3054		0		0.04603		21.3257	0.1506		0		0.04603
152	0.6318	22.5374	20.798	0.9446	-0.1022	0.1022	2.4689	0.7667	0		0	0.04603			9.3095	0.364		0		0.05021		7.5929	0.3808		0		0.05021		14.4593	0.3096		0		0.05021		21.3257	0.1548		0		0.05021
153	0.636	22.4352	20.6958	0.94	0.07538	0.07538	2.2072	0.505	0		0	0.05021			9.3095	0.3682		0		0.05439		7.5929	0.3849		0		0.05439		14.4593	0.3138		0		0.05439		21.3257	0.159		0		0.05439
154	0.6402	22.5105	20.7712	0.9434	-0.2346	0.2346	2.371	0.6688	0		0	0.05439			9.3095	0.3724		0		0.05858		7.5929	0.3891		0		0.05858		14.4593	0.318		0		0.05858		21.3257	0.1632		0		0.05858
155	0.6444	22.276	20.5366	0.9327	-0.09134	0.09134	2.4459	0.7437	0		0	0.05858			9.3095	0.3766		0		0.06276		7.5929	0.3933		0		0.06276		14.4593	0.3222		0		0.06276		21.3257	0.1674		0		0.06276
156	0.6485	22.1846	20.4453	0.9286	-0.2026	0.2026	2.4442	0.742	0		0	0.06276			9.3095	0.3808		0		0.06695		7.5929	0.3975		0		0.06695		14.4593	0.3264		0		0.06695		21.3257	0.1715		0		0.06695
157	0.6527	21.982	20.2427	0.9194	0.2971	0.2971	2.5399	0.8377	0		0	0.06695			9.3095	0.3849		0		0.07113		7.5929	0.4017		0		0.07113		14.4593	0.3305		0		0.07113		21.3257	0.1757		0		0.07113
158	0.6569	22.2791	20.5397	0.9329	-0.2466	0.2466	2.4949	0.7927	0		0	0.07113			9.3095	0.3891		0		0.07531		7.5929	0.4059		0		0.07531		14.4593	0.3347		0		0.07531		21.3257	0.1799		0		0.07531
159	0.6611	22.0325	20.2931	0.9217	-0.05143	0.05143	2.5637	0.8615	0		0	0.07531			9.3095	0.3933		0		0.0795		7.5929	0.41		0		0.0795		14.4593	0.3389		0		0.0795		21.3257	0.1841		0		0.0795
160	0.6653	21.9811	20.2417	0.9193	-0.03673	0.03673	2.5117	0.8095	0		0	0.0795			9.3095	0.3975		0		0.08368		7.5929	0.4142		0		0.08368		14.4593	0.3431		0		0.08368		21.3257	0.1883		0		0.08368
161	0.6695	21.9443	20.205	0.9177	-0.1244	0.1244	2.3337	0.6315	0		0	0.08368			9.3095	0.4017		0		0.08787		7.5929	0.4184		0		0.08787		14.4593	0.3473		0		0.08787		21.3257	0.1925		0		0.08787
162	0.6736	21.8199	20.0805	0.912	0.117	0.117	2.3723	0.6701	0		0	0.08787			9.3095	0.4059		0		0.09205		7.5929	0.4226		0		0.09205		14.4593	0.3515		0		0.09205		21.3257	0.1967		0		0.09205
163	0.6778	21.9369	20.1975	0.9173	-0.4705	0.4705	2.5397	0.8375	0		0	0.09205			9.3095	0.41		0		0.09623		7.5929	0.4268		0		0.09623		14.4593	0.3556		0		0.09623		21.3257	0.2008		0		0.09623
164	0.682	21.4663	19.727	0.896	0.01306	0.01306	2.4864	0.7842	0		0	0.09623			9.3095	0.4142		0		0.1004		7.5929	0.431		0		0.1004		14.4593	0.3598		0		0.1004		21.3257	0.205		0		0.1004
165	0.6862	21.4794	19.74	0.8966	-0.114	0.114	2.5049	0.8027	0		0	0.1004			9.3095	0.4184		0		0.1046		7.5929	0.4351		0		0.1046		14.4593	0.364		0		0.1046		21.3257	0.2092		0		0.1046
166	0.6904	21.3654	19.6261	0.8914	-0.1805	0.1805	2.422	0.7198	0		0	0.1046			9.3095	0.4226		0		0.1088		7.5929	0.4393		0		0.1088		14.4593	0.3682		0		0.1088		21.3257	0.2134		0		0.1088
167	0.6946	21.1849	19.4455	0.8832	0.1024	0.1024	2.6475	0.9453	0		0	0.1088			9.3095	0.4268		0		0.113		7.5929	0.4435		0		0.113		14.4593	0.3724		0		0.113		21.3257	0	0.2134	0		0	0.1088
168	0.6987	21.2873	19.548	0.8878	-0.4055	0.4055	2.675	0.9728	0		0	0.113			9.3095	0.431		0		0.1172		7.5929	0.4477		0		0.1172		14.4593	0.3766		0		0.1172		21.3257	0		0		0
169	0.7029	20.8819	19.1425	0.8694	-0.01311	0.01311	2.2239	0.5217	0		0	0.1172			9.3095	0.4351		0		0.1213		7.5929	0.4519		0		0.1213		14.4593	0.3808		0		0.1213		21.3257	0		0		0
170	0.7071	20.8688	19.1294	0.8688	-0.003879	0.003879	2.3361	0.6339	0		0	0.1213			9.3095	0.4393		0		0.1255		7.5929	0.4561		0		0.1255		14.4593	0.3849		0		0.1255		21.3257	0		0		0
171	0.7113	20.8649	19.1255	0.8687	-0.1909	0.1909	2.4936	0.7914	0		0	0.1255			9.3095	0.4435		0		0.1297		7.5929	0.4603		0		0.1297		14.4593	0.3891		0		0.1297		21.3257	0		0		0
172	0.7155	20.674	18.9346	0.86	0.06474	0.06474	2.3815	0.6793	0		0	0.1297			9.3095	0.4477		0		0.1339		7.5929	0.4644		0		0.1339		14.4593	0.3933		0		0.1339		21.3257	0		0		0
173	0.7197	20.7387	18.9994	0.8629	-0.2526	0.2526	2.5667	0.8645	0		0	0.1339			9.3095	0.4519		0		0.1381		7.5929	0.4686		0		0.1381		14.4593	0.3975		0		0.1381		21.3257	0		0		0
174	0.7238	20.4861	18.7467	0.8514	-0.2078	0.2078	2.4132	0.711	0		0	0.1381			9.3095	0.4561		0		0.1423		7.5929	0.4728		0		0.1423		14.4593	0.4017		0		0.1423		21.3257	0		0		0
175	0.728	20.2783	18.5389	0.842	-0.006818	0.006818	2.4817	0.7795	0		0	0.1423			9.3095	0.4603		0		0.1464		7.5929	0.477		0		0.1464		14.4593	0.4059		0		0.1464		21.3257	0		0		0
176	0.7322	20.2715	18.5321	0.8417	-0.2226	0.2226	2.5124	0.8102	0		0	0.1464			9.3095	0.4644		0		0.1506		7.5929	0.4812		0		0.1506		14.4593	0.41		0		0.1506		21.3257	0		0		0
177	0.7364	20.0489	18.3096	0.8316	0.1204	0.1204	2.2064	0.5043	0		0	0.1506			9.3095	0.4686		0		0.1548		7.5929	0.4854		0		0.1548		14.4593	0.4142		0		0.1548		21.3257	0		0		0
178	0.7406	20.1693	18.4299	0.8371	-0.2438	0.2438	2.4084	0.7062	0		0	0.1548			9.3095	0.4728		0		0.159		7.5929	0.4895		0		0.159		14.4593	0.4184		0		0.159		21.3257	0		0		0
179	0.7448	19.9255	18.1861	0.826	-0.1165	0.1165	2.4186	0.7164	0		0	0.159			9.3095	0.477		0		0.1632		7.5929	0.4937		0		0.1632		14.4593	0.4226		0		0.1632		21.3257	0		0		0
180	0.749	19.809	18.0696	0.8207	-0.1467	0.1467	2.4207	0.7185	0		0	0.1632			9.3095	0.4812		0		0.1674		7.5929	0.4979		0		0.1674		14.4593	0.4268		0		0.1674		21.3257	0		0		0
181	0.7531	19.6623	17.9229	0.814	0.03912	0.03912	2.5014	0.7992	0		0	0.1674			9.3095	0.4854		0		0.1715		7.5929	0.5021		0		0.1715		14.4593	0.431		0		0.1715		21.3257	0		0		0
182	0.7573	19.7014	17.9621	0.8158	-0.262	0.262	2.4711	0.7689	0		0	0.1715			9.3095	0.4895		0		0.1757		7.5929	0.5063		0		0.1757		14.4593	0.4351		0		0.1757		21.3257	0		0		0
183	0.7615	19.4394	17.7	0.8039	-0.2109	0.2109	2.6096	0.9074	0		0	0.1757			9.3095	0.4937		0		0.1799		7.5929	0.5105		0		0.1799		14.4593	0.4393		0		0.1799		21.3257	0		0		0
184	0.7657	19.2285	17.4891	0.7943	-0.0287	0.0287	2.5613	0.8591	0		0	0.1799			9.3095	0.4979		0		0.1841		7.5929	0.5146		0		0.1841		14.4593	0.4435		0		0.1841		21.3257	0		0		0
185	0.7699	19.1998	17.4604	0.793	-0.323	0.323	2.3519	0.6497	0		0	0.1841			9.3095	0.5021		0		0.1883		7.5929	0.5188		0		0.1883		14.4593	0.4477		0		0.1883		21.3257	0		0		0
186	0.7741	18.8767	17.1374	0.7784	0.1763	0.1763	2.3725	0.6703	0		0	0.1883			9.3095	0.5063		0		0.1925		7.5929	0.523		0		0.1925		14.4593	0.4519		0		0.1925		21.3257	0		0		0
187	0.7782	19.053	17.3136	0.7864	-0.2569	0.2569	2.374	0.6718	0		0	0.1925			9.3095	0.5105		0		0.1967		7.5929	0.5272		0		0.1967		14.4593	0.4561		0		0.1967		21.3257	0		0		0
188	0.7824	18.7961	17.0567	0.7747	-0.1202	0.1202	2.3889	0.6867	0		0	0.1967			9.3095	0.5146		0		0.2008		7.5929	0.5314		0		0.2008		14.4593	0.4603		0		0.2008		21.3257	0		0		0
189	0.7866	18.6758	16.9365	0.7692	0.07304	0.07304	2.4766	0.7745	0		0	0.2008			9.3095	0.5188		0		0.205		7.5929	0.5356		0		0.205		14.4593	0.4644		0		0.205		21.3257	0		0		0
190	0.7908	18.7489	17.0095	0.7725	-0.2874	0.2874	2.588	0.8858	0		0	0.205			9.3095	0.523		0		0.2092		7.5929	0.5397		0		0.2092		14.4593	0.4686		0		0.2092		21.3257	0		0		0
191	0.795	18.4615	16.7221	0.7595	-0.02066	0.02066	2.5569	0.8547	0		0	0.2092			9.3095	0.5272		0		0.2134		7.5929	0.5439		0		0.2134		14.4593	0.4728		0		0.2134		21.3257	0		0		0
192	0.7992	18.4408	16.7014	0.7586	-0.1817	0.1817	2.6208	0.9186	0		0	0.2134			9.3095	0.5314		0		0.2176		7.5929	0.5481		0		0.2176		14.4593	0.477		0		0.2176		21.3257	0		0		0
193	0.8033	18.2591	16.5197	0.7503	-0.2482	0.2482	2.2116	0.5094	0		0	0.2176			9.3095	0.5356		0		0.2218		7.5929	0.5523		0		0.2218		14.4593	0.4812		0		0.2218		21.3257	0		0		0
194	0.8075	18.0109	16.2715	0.739	-0.09799	0.09799	2.2726	0.5705	0		0	0.2218			9.3095	0.5397		0		0.2259		7.5929	0.5565		0		0.2259		14.4593	0.4854		0		0.2259		21.3257	0		0		0
195	0.8117	17.9129	16.1735	0.7346	-0.2446	0.2446	2.4232	0.721	0		0	0.2259			9.3095	0.5439		0		0.2301		7.5929	0.5607		0		0.2301		14.4593	0.4895		0		0.2301		21.3257	0		0		0
196	0.8159	17.6683	15.9289	0.7235	0.0987	0.0987	2.3778	0.6756	0		0	0.2301			9.3095	0.5481		0		0.2343		7.5929	0.5649		0		0.2343		14.4593	0.4937		0		0.2343		21.3257	0		0		0
197	0.8201	17.767	16.0276	0.7279	-0.3161	0.3161	2.6419	0.9397	0		0	0.2343			9.3095	0.5523		0		0.2385		7.5929	0.569		0		0.2385		14.4593	0.4979		0		0.2385		21.3257	0		0		0
198	0.8243	17.4509	15.7115	0.7136	-0.06507	0.06507	2.4427	0.7405	0		0	0.2385			9.3095	0.5565		0		0.2427		7.5929	0.5732		0		0.2427		14.4593	0.5021		0		0.2427		21.3257	0		0		0
199	0.8285	17.3858	15.6464	0.7106	-0.1544	0.1544	2.4942	0.792	0		0	0.2427			9.3095	0.5607		0		0.2469		7.5929	0.5774		0		0.2469		14.4593	0.5063		0		0.2469		21.3257	0		0		0
200	0.8326	17.2314	15.492	0.7036	0.01133	0.01133	2.4863	0.7841	0		0	0.2469			9.3095	0.5649		0		0.251		7.5929	0.5816		0		0.251		14.4593	0.5105		0		0.251		21.3257	0		0		0
201	0.8368	17.2427	15.5034	0.7041	0.07923	0.07923	2.2475	0.5453	0		0	0.251			9.3095	0.569		0		0.2552		7.5929	0.5858		0		0.2552		14.4593	0.5146		0		0.2552		21.3257	0		0		0
202	0.841	17.322	15.5826	0.7077	-0.5083	0.5083	2.7122	1.01	0		0	0.2552			9.3095	0.5732		0		0.2594		7.5929	0.59		0		0.2594		14.4593	0.5188		0		0.2594		21.3257	0		0		0
203	0.8452	16.8137	15.0743	0.6847	-0.1307	0.1307	2.3914	0.6893	0		0	0.2594			9.3095	0.5774		0		0.2636		7.5929	0.5941		0		0.2636		14.4593	0.523		0		0.2636		21.3257	0		0		0
204	0.8494	16.6829	14.9436	0.6787	-0.1929	0.1929	2.4454	0.7432	0		0	0.2636			9.3095	0.5816		0		0.2678		7.5929	0.5983		0		0.2678		14.4593	0.5272		0		0.2678		21.3257	0		0		0
205	0.8536	16.49	14.7507	0.67	-0.01126	0.01126	2.4044	0.7022	0		0	0.2678			9.3095	0.5858		0		0.272		7.5929	0.6025		0		0.272		14.4593	0.5314		0		0.272		21.3257	0		0		0
206	0.8577	16.4788	14.7394	0.6694	0.1337	0.1337	2.5125	0.8103	0		0	0.272			9.3095	0.59		0		0.2762		7.5929	0.6067		0		0.2762		14.4593	0.5356		0		0.2762		21.3257	0		0		0
207	0.8619	16.6124	14.8731	0.6755	-0.4898	0.4898	2.7257	1.0235	0		0	0.2762			9.3095	0.5941		0		0.2803		7.5929	0.6109		0		0.2803		14.4593	0.5397		0		0.2803		21.3257	0		0		0
208	0.8661	16.1227	14.3833	0.6533	0.002081	0.002081	2.6333	0.9312	0		0	0.2803			9.3095	0.5983		0		0.2845		7.5929	0.6151		0		0.2845		14.4593	0.5439		0		0.2845		21.3257	0		0		0
209	0.8703	16.1247	14.3854	0.6534	-0.1287	0.1287	2.2644	0.5622	0		0	0.2845			9.3095	0.6025		0		0.2887		7.5929	0.6192		0		0.2887		14.4593	0.5481		0		0.2887		21.3257	0		0		0
210	0.8745	15.9961	14.2567	0.6475	0.2886	0.2886	2.3313	0.6292	0		0	0.2887			9.3095	0.6067		0		0.2929		7.5929	0.6234		0		0.2929		14.4593	0.5523		0		0.2929		21.3257	0		0		0
211	0.8787	16.2846	14.5453	0.6606	-0.2753	0.2753	2.3241	0.6219	0		0	0.2929			9.3095	0.6109		0		0.2971		7.5929	0.6276		0		0.2971		14.4593	0.5565		0		0.2971		21.3257	0		0		0
212	0.8828	16.0093	14.27	0.6481	-0.1638	0.1638	2.3598	0.6576	0		0	0.2971			9.3095	0.6151		0		0.3013		7.5929	0.6318		0		0.3013		14.4593	0.5607		0		0.3013		21.3257	0		0		0
213	0.887	15.8455	14.1062	0.6407	-0.1339	0.1339	2.369	0.6668	0		0	0.3013			9.3095	0.6192		0		0.3054		7.5929	0.636		0		0.3054		14.4593	0.5649		0		0.3054		21.3257	0		0		0
214	0.8912	15.7116	13.9723	0.6346	-0.07012	0.07012	2.452	0.7498	0		0	0.3054			9.3095	0.6234		0		0.3096		7.5929	0.6402		0		0.3096		14.4593	0.569		0		0.3096		21.3257	0		0		0
215	0.8954	15.6415	13.9021	0.6314	0.04093	0.04093	2.5172	0.815	0		0	0.3096			9.3095	0.6276		0		0.3138		7.5929	0.6444		0		0.3138		14.4593	0.5732		0		0.3138		21.3257	0		0		0
216	0.8996	15.6824	13.9431	0.6333	-0.164	0.164	2.5624	0.8602	0		0	0.3138			9.3095	0.6318		0		0.318		7.5929	0.6485		0		0.318		14.4593	0.5774		0		0.318		21.3257	0		0		0
217	0.9038	15.5185	13.7791	0.6258	-0.06485	0.06485	2.1942	0.492	0		0	0.318			9.3095	0.636		0		0.3222		7.5929	0.6527		0		0.3222		14.4593	0.5816		0		0.3222		21.3257	0		0		0
218	0.9079	15.4536	13.7143	0.6229	-0.008228	0.008228	2.3083	0.6061	0		0	0.3222			9.3095	0.6402		0		0.3264		7.5929	0.6569		0		0.3264		14.4593	0.5858		0		0.3264		21.3257	0		0		0
219	0.9121	15.4454	13.706	0.6225	-0.09003	0.09003	2.3572	0.655	0		0	0.3264			9.3095	0.6444		0		0.3305		7.5929	0.6611		0		0.3305		14.4593	0.59		0		0.3305		21.3257	0		0		0
220	0.9163	15.3554	13.616	0.6184	0.2367	0.2367	2.4304	0.7282	0		0	0.3305			9.3095	0.6485		0		0.3347		7.5929	0.6653		0		0.3347		14.4593	0.5941		0		0.3347		21.3257	0		0		0
221	0.9205	15.5921	13.8527	0.6292	-0.1495	0.1495	2.466	0.7638	0		0	0.3347			9.3095	0.6527		0		0.3389		7.5929	0.6695		0		0.3389		14.4593	0.5983		0		0.3389		21.3257	0		0		0
222	0.9247	15.4426	13.7032	0.6224	0.02904	0.02904	2.3239	0.6217	0		0	0.3389			9.3095	0.6569		0		0.3431		7.5929	0.6736		0		0.3431		14.4593	0.6025		0		0.3431		21.3257	0		0		0
223	0.9289	15.4716	13.7323	0.6237	-0.1474	0.1474	2.5102	0.808	0		0	0.3431			9.3095	0.6611		0		0.3473		7.5929	0.6778		0		0.3473		14.4593	0.6067		0		0.3473		21.3257	0		0		0
224	0.9331	15.3243	13.5849	0.617	-0.1259	0.1259	2.5879	0.8857	0		0	0.3473			9.3095	0.6653		0		0.3515		7.5929	0.682		0		0.3515		14.4593	0.6109		0		0.3515		21.3257	0		0		0
225	0.9372	15.1983	13.459	0.6113	-0.03589	0.03589	2.098	0.3958	0		0	0.3515			9.3095	0.6695		0		0.3556		7.5929	0.6862		0		0.3556		14.4593	0.6151		0		0.3556		21.3257	0		0		0
226	0.9414	15.1624	13.4231	0.6097	-0.1583	0.1583	2.4095	0.7073	0		0	0.3556			9.3095	0.6736		0		0.3598		7.5929	0.6904		0		0.3598		14.4593	0.6192		0		0.3598		21.3257	0		0		0
227	0.9456	15.0042	13.2648	0.6025	0.04121	0.04121	2.3006	0.5984	0		0	0.3598			9.3095	0.6778		0		0.364		7.5929	0.6946		0		0.364		14.4593	0.6234		0		0.364		21.3257	0		0		0
228	0.9498	15.0454	13.306	0.6043	-0.07159	0.07159	2.2514	0.5492	0		0	0.364			9.3095	0.682		0		0.3682		7.5929	0.6987		0		0.3682		14.4593	0.6276		0		0.3682		21.3257	0		0		0
229	0.954	14.9738	13.2344	0.6011	0.05226	0.05226	2.2713	0.5692	0		0	0.3682			9.3095	0.6862		0		0.3724		7.5929	0.7029		0		0.3724		14.4593	0.6318		0		0.3724		21.3257	0		0		0
230	0.9582	15.026	13.2867	0.6035	0.09083	0.09083	2.2831	0.5809	0		0	0.3724			9.3095	0.6904		0		0.3766		7.5929	0.7071		0		0.3766		14.4593	0.636		0		0.3766		21.3257	0		0		0
231	0.9623	15.1169	13.3775	0.6076	-0.1061	0.1061	2.4182	0.716	0		0	0.3766			9.3095	0.6946		0		0.3808		7.5929	0.7113		0		0.3808		14.4593	0.6402		0		0.3808		21.3257	0		0		0
232	0.9665	15.0108	13.2714	0.6028	0.07033	0.07033	2.3649	0.6627	0		0	0.3808			9.3095	0.6987		0		0.3849		7.5929	0.7155		0		0.3849		14.4593	0.6444		0		0.3849		21.3257	0		0		0
233	0.9707	15.0811	13.3418	0.606	-0.1153	0.1153	2.1811	0.4789	0		0	0.3849			9.3095	0.7029		0		0.3891		7.5929	0.7197		0		0.3891		14.4593	0.6485		0		0.3891		21.3257	0		0		0
234	0.9749	14.9659	13.2265	0.6007	0.01559	0.01559	2.2381	0.5359	0		0	0.3891			9.3095	0.7071		0		0.3933		7.5929	0.7238		0		0.3933		14.4593	0.6527		0		0.3933		21.3257	0		0		0
235	0.9791	14.9814	13.2421	0.6014	-0.01452	0.01452	2.2838	0.5816	0		0	0.3933			9.3095	0.7113		0		0.3975		7.5929	0.728		0		0.3975		14.4593	0.6569		0		0.3975		21.3257	0		0		0
236	0.9833	14.9669	13.2276	0.6008	-0.1799	0.1799	2.3305	0.6283	0		0	0.3975			9.3095	0.7155		0		0.4017		7.5929	0.7322		0		0.4017		14.4593	0.6611		0		0.4017		21.3257	0		0		0
237	0.9874	14.787	13.0477	0.5926	-0.06635	0.06635	2.2663	0.5641	0		0	0.4017			9.3095	0.7197		0		0.4059		7.5929	0.7364		0		0.4059		14.4593	0.6653		0		0.4059		21.3257	0		0		0
238	0.9916	14.7207	12.9813	0.5896	-0.07076	0.07076	2.3432	0.641	0		0	0.4059			9.3095	0.7238		0		0.41		7.5929	0.7406		0		0.41		14.4593	0.6695		0		0.41		21.3257	0		0		0
239	0.9958	14.6499	12.9106	0.5864	0.2859	0.2859	2.5504	0.8482	0		0	0.41			9.3095	0.728		0		0.4142		7.5929	0.7448		0		0.4142		14.4593	0.6736		0		0.4142		21.3257	0		0		0
240	1	14.9358	13.1965	0.5994	-0.1015	0.1015	3.1325	1.4303	0		0	0.4142			9.3095	0.7322		0		0.4184		7.5929	0.749		0		0.4184		14.4593	0.6778		0		0.4184		21.3257	0		0		0
241	1.0042	14.8343	13.0949	0.5948	-0.1488	0.1488	2.0718	0.3696	0		0	0.4184			9.3095	0.7364		0		0.4226		7.5929	0.7531		0		0.4226		14.4593	0.682		0		0.4226		21.3257	0		0		0
242	1.0084	14.6855	12.9461	0.588	-0.05598	0.05598	2.385	0.6829	0		0	0.4226			9.3095	0.7406		0		0.4268		7.5929	0.7573		0		0.4268		14.4593	0.6862		0		0.4268		21.3257	0		0		0
243	1.0126	14.6295	12.8901	0.5854	0.03319	0.03319	2.2827	0.5805	0		0	0.4268			9.3095	0.7448		0		0.431		7.5929	0.7615		0		0.431		14.4593	0.6904		0		0.431		21.3257	0		0		0
244	1.0167	14.6627	12.9233	0.587	0.1188	0.1188	2.2971	0.5949	0		0	0.431			9.3095	0.749		0		0.4351		7.5929	0.7657		0		0.4351		14.4593	0.6946		0		0.4351		21.3257	0		0		0
245	1.0209	14.7815	13.0421	0.5924	-0.1461	0.1461	2.3408	0.6386	0		0	0.4351			9.3095	0.7531		0		0.4393		7.5929	0.7699		0		0.4393		14.4593	0.6987		0		0.4393		21.3257	0		0		0
246	1.0251	14.6354	12.896	0.5857	-0.05388	0.05388	2.2857	0.5835	0		0	0.4393			9.3095	0.7573		0		0.4435		7.5929	0.7741		0		0.4435		14.4593	0.7029		0		0.4435		21.3257	0		0		0
247	1.0293	14.5815	12.8421	0.5833	-0.1986	0.1986	2.4309	0.7287	0		0	0.4435			9.3095	0.7615		0		0.4477		7.5929	0.7782		0		0.4477		14.4593	0.7071		0		0.4477		21.3257	0		0		0
248	1.0335	14.3829	12.6435	0.5742	-0.01891	0.01891	2.3756	0.6734	0		0	0.4477			9.3095	0.7657		0		0.4519		7.5929	0.7824		0		0.4519		14.4593	0	0.7071	0		0	0.4477	21.3257	0		0		0
249	1.0377	14.364	12.6246	0.5734	0.07589	0.07589	2.3046	0.6024	0		0	0.4519			9.3095	0.7699		0		0.4561		7.5929	0.7866		0		0.4561		14.4593	0		0		0		21.3257	0		0		0
250	1.0418	14.4399	12.7005	0.5768	-0.1622	0.1622	2.3263	0.6241	0		0	0.4561			9.3095	0.7741		0		0.4603		7.5929	0.7908		0		0.4603		14.4593	0		0		0		21.3257	0		0		0
251	1.046	14.2777	12.5383	0.5695	0.1543	0.1543	2.2453	0.5431	0		0	0.4603			9.3095	0.7782		0		0.4644		7.5929	0.795		0		0.4644		14.4593	0		0		0		21.3257	0		0		0
252	1.0502	14.432	12.6926	0.5765	-0.1275	0.1275	2.2609	0.5587	0		0	0.4644			9.3095	0.7824		0		0.4686		7.5929	0.7992		0		0.4686		14.4593	0		0		0		21.3257	0		0		0
253	1.0544	14.3045	12.5651	0.5707	-0.03527	0.03527	2.2923	0.5901	0		0	0.4686			9.3095	0.7866		0		0.4728		7.5929	0.8033		0		0.4728		14.4593	0		0		0		21.3257	0		0		0
254	1.0586	14.2692	12.5299	0.5691	-0.007077	0.007077	2.287	0.5848	0		0	0.4728			9.3095	0.7908		0		0.477		7.5929	0.8075		0		0.477		14.4593	0		0		0		21.3257	0		0		0
255	1.0628	14.2622	12.5228	0.5688	-0.2094	0.2094	2.2801	0.5779	0		0	0.477			9.3095	0.795		0		0.4812		7.5929	0.8117		0		0.4812		14.4593	0		0		0		21.3257	0		0		0
256	1.0669	14.0527	12.3134	0.5593	0.1524	0.1524	2.3414	0.6392	0		0	0.4812			9.3095	0.7992		0		0.4854		7.5929	0.8159		0		0.4854		14.4593	0		0		0		21.3257	0		0		0
257	1.0711	14.2052	12.4658	0.5662	-0.2507	0.2507	2.1322	0.43	0		0	0.4854			9.3095	0.8033		0		0.4895		7.5929	0.8201		0		0.4895		14.4593	0		0		0		21.3257	0		0		0
258	1.0753	13.9544	12.2151	0.5548	0.04678	0.04678	2.2842	0.582	0		0	0.4895			9.3095	0.8075		0		0.4937		7.5929	0.8243		0		0.4937		14.4593	0		0		0		21.3257	0		0		0
259	1.0795	14.0012	12.2618	0.5569	0.02213	0.02213	2.2631	0.5609	0		0	0.4937			9.3095	0.8117		0		0.4979		7.5929	0.8285		0		0.4979		14.4593	0		0		0		21.3257	0		0		0
260	1.0837	14.0233	12.284	0.5579	-0.0574	0.0574	2.2578	0.5557	0		0	0.4979			9.3095	0.8159		0		0.5021		7.5929	0.8326		0		0.5021		14.4593	0		0		0		21.3257	0		0		0
261	1.0879	13.9659	12.2266	0.5553	0.011	0.011	2.2541	0.5519	0		0	0.5021			9.3095	0.8201		0		0.5063		7.5929	0.8368		0		0.5063		14.4593	0		0		0		21.3257	0		0		0
262	1.0921	13.9769	12.2376	0.5558	-0.1439	0.1439	2.2787	0.5765	0		0	0.5063			9.3095	0.8243		0		0.5105		7.5929	0.841		0		0.5105		14.4593	0		0		0		21.3257	0		0		0
263	1.0962	13.833	12.0936	0.5493	0.128	0.128	2.3567	0.6545	0		0	0.5105			9.3095	0.8285		0		0.5146		7.5929	0.8452		0		0.5146		14.4593	0		0		0		21.3257	0		0		0
264	1.1004	13.961	12.2216	0.5551	-0.07266	0.07266	2.3253	0.6231	0		0	0.5146			9.3095	0.8326		0		0.5188		7.5929	0.8494		0		0.5188		14.4593	0		0		0		21.3257	0		0		0
265	1.1046	13.8883	12.1489	0.5518	-0.03778	0.03778	2.06	0.3578	0		0	0.5188			9.3095	0.8368		0		0.523		7.5929	0.8536		0		0.523		14.4593	0		0		0		21.3257	0		0		0
266	1.1088	13.8505	12.1112	0.5501	-0.1435	0.1435	2.1928	0.4906	0		0	0.523			9.3095	0.841		0		0.5272		7.5929	0.8577		0		0.5272		14.4593	0		0		0		21.3257	0		0		0
267	1.113	13.707	11.9676	0.5435	-0.07977	0.07977	2.1961	0.4939	0		0	0.5272			9.3095	0.8452		0		0.5314		7.5929	0.8619		0		0.5314		14.4593	0		0		0		21.3257	0		0		0
268	1.1172	13.6272	11.8878	0.5399	0.01974	0.01974	2.2634	0.5612	0		0	0.5314			9.3095	0.8494		0		0.5356		7.5929	0.8661		0		0.5356		14.4593	0		0		0		21.3257	0		0		0
269	1.1213	13.6469	11.9076	0.5408	0.01617	0.01617	2.1608	0.4586	0		0	0.5356			9.3095	0.8536		0		0.5397		7.5929	0.8703		0		0.5397		14.4593	0		0		0		21.3257	0		0		0
270	1.1255	13.6631	11.9238	0.5416	-0.006324	0.006324	2.2303	0.5281	0		0	0.5397			9.3095	0.8577		0		0.5439		7.5929	0.8745		0		0.5439		14.4593	0		0		0		21.3257	0		0		0
271	1.1297	13.6568	11.9174	0.5413	-0.2231	0.2231	2.2892	0.587	0		0	0.5439			9.3095	0.8619		0		0.5481		7.5929	0.8787		0		0.5481		14.4593	0		0		0		21.3257	0		0		0
272	1.1339	13.4337	11.6943	0.5311	0.08635	0.08635	2.2945	0.5923	0		0	0.5481			9.3095	0.8661		0		0.5523		7.5929	0.8828		0		0.5523		14.4593	0		0		0		21.3257	0		0		0
273	1.1381	13.5201	11.7807	0.5351	-0.01586	0.01586	2.1464	0.4442	0		0	0.5523			9.3095	0.8703		0		0.5565		7.5929	0.887		0		0.5565		14.4593	0		0		0		21.3257	0		0		0
274	1.1423	13.5042	11.7648	0.5343	-0.1331	0.1331	2.174	0.4718	0		0	0.5565			9.3095	0.8745		0		0.5607		7.5929	0.8912		0		0.5607		14.4593	0		0		0		21.3257	0		0		0
275	1.1464	13.3711	11.6318	0.5283	0.1358	0.1358	2.2183	0.5161	0		0	0.5607			9.3095	0.8787		0		0.5649		7.5929	0.8954		0		0.5649		14.4593	0		0		0		21.3257	0		0		0
276	1.1506	13.507	11.7676	0.5345	-0.1596	0.1596	2.2119	0.5097	0		0	0.5649			9.3095	0.8828		0		0.569		7.5929	0.8996		0		0.569		14.4593	0		0		0		21.3257	0		0		0
277	1.1548	13.3474	11.608	0.5272	0.08412	0.08412	2.3322	0.63	0		0	0.569			9.3095	0.887		0		0.5732		7.5929	0.9038		0		0.5732		14.4593	0		0		0		21.3257	0		0		0
278	1.159	13.4315	11.6921	0.531	0.1356	0.1356	2.3195	0.6174	0		0	0.5732			9.3095	0.8912		0		0.5774		7.5929	0.9079		0		0.5774		14.4593	0		0		0		21.3257	0		0		0
279	1.1632	13.5671	11.8277	0.5372	0.05634	0.05634	2.2976	0.5954	0		0	0.5774			9.3095	0.8954		0		0.5816		7.5929	0.9121		0		0.5816		14.4593	0		0		0		21.3257	0		0		0
280	1.1674	13.6234	11.884	0.5398	0.04614	0.04614	2.4235	0.7213	0		0	0.5816			9.3095	0.8996		0		0.5858		7.5929	0.9163		0		0.5858		14.4593	0		0		0		21.3257	0		0		0
281	1.1715	13.6695	11.9302	0.5418	-0.08975	0.08975	2.0787	0.3765	0		0	0.5858			9.3095	0.9038		0		0.59		7.5929	0.9205		0		0.59		14.4593	0		0		0		21.3257	0		0		0
282	1.1757	13.5798	11.8404	0.5378	0.003421	0.003421	2.2597	0.5575	0		0	0.59			9.3095	0.9079		0		0.5941		7.5929	0.9247		0		0.5941		14.4593	0		0		0		21.3257	0		0		0
283	1.1799	13.5832	11.8439	0.5379	0.05766	0.05766	2.2097	0.5075	0		0	0.5941			9.3095	0.9121		0		0.5983		7.5929	0.9289		0		0.5983		14.4593	0		0		0		21.3257	0		0		0
284	1.1841	13.6409	11.9015	0.5405	-0.1273	0.1273	2.257	0.5548	0		0	0.5983			9.3095	0.9163		0		0.6025		7.5929	0.9331		0		0.6025		14.4593	0		0		0		21.3257	0		0		0
285	1.1883	13.5136	11.7742	0.5348	-0.02676	0.02676	2.3231	0.6209	0		0	0.6025			9.3095	0.9205		0		0.6067		7.5929	0.9372		0		0.6067		14.4593	0		0		0		21.3257	0		0		0
286	1.1925	13.4868	11.7475	0.5336	-0.02925	0.02925	2.3759	0.6737	0		0	0.6067			9.3095	0.9247		0		0.6109		7.5929	0.9414		0		0.6109		14.4593	0		0		0		21.3257	0		0		0
287	1.1967	13.4576	11.7182	0.5322	0.1409	0.1409	2.572	0.8698	0		0	0.6109			9.3095	0.9289		0		0.6151		7.5929	0.9456		0		0.6151		14.4593	0		0		0		21.3257	0		0		0
288	1.2008	13.5985	11.8591	0.5386	-0.01346	0.01346	2.3795	0.6773	0		0	0.6151			9.3095	0.9331		0		0.6192		7.5929	0.9498		0		0.6192		14.4593	0		0		0		21.3257	0		0		0
289	1.205	13.585	11.8456	0.538	0.0434	0.0434	2.3503	0.6481	0		0	0.6192			9.3095	0.9372		0		0.6234		7.5929	0.954		0		0.6234		14.4593	0		0		0		21.3257	0		0		0
290	1.2092	13.6284	11.889	0.54	0.03575	0.03575	2.3108	0.6086	0		0	0.6234			9.3095	0.9414		0		0.6276		7.5929	0.9582		0		0.6276		14.4593	0		0		0		21.3257	0		0		0
291	1.2134	13.6642	11.9248	0.5416	-0.05168	0.05168	2.4499	0.7477	0		0	0.6276			9.3095	0.9456		0		0.6318		7.5929	0.9623		0		0.6318		14.4593	0		0		0		21.3257	0		0		0
292	1.2176	13.6125	11.8731	0.5393	0.005099	0.005099	2.3588	0.6566	0		0	0.6318			9.3095	0.9498		0		0.636		7.5929	0.9665		0		0.636		14.4593	0		0		0		21.3257	0		0		0
293	1.2218	13.6176	11.8782	0.5395	-0.01778	0.01778	2.4243	0.7221	0		0	0.636			9.3095	0.954		0		0.6402		7.5929	0.9707		0		0.6402		14.4593	0		0		0		21.3257	0		0		0
294	1.2259	13.5998	11.8604	0.5387	-0.06075	0.06075	2.4085	0.7063	0		0	0.6402			9.3095	0.9582		0		0.6444		7.5929	0.9749		0		0.6444		14.4593	0		0		0		21.3257	0		0		0
295	1.2301	13.539	11.7997	0.5359	-0.3358	0.3358	2.5907	0.8885	0		0	0.6444			9.3095	0.9623		0		0.6485		7.5929	0.9791		0		0.6485		14.4593	0		0		0		21.3257	0		0		0
296	1.2343	13.2033	11.4639	0.5207	-0.09034	0.09034	2.4844	0.7822	0		0	0.6485			9.3095	0.9665		0		0.6527		7.5929	0.9833		0		0.6527		14.4593	0		0		0		21.3257	0		0		0
297	1.2385	13.113	11.3736	0.5166	-0.08639	0.08639	2.1744	0.4722	0		0	0.6527			9.3095	0.9707		0		0.6569		7.5929	0.9874		0		0.6569		14.4593	0		0		0		21.3257	0		0		0
298	1.2427	13.0266	11.2872	0.5126	-0.06664	0.06664	2.3543	0.6521	0		0	0.6569			9.3095	0.9749		0		0.6611		7.5929	0.9916		0		0.6611		14.4593	0		0		0		21.3257	0		0		0
299	1.2469	12.9599	11.2206	0.5096	-0.02832	0.02832	2.4955	0.7933	0		0	0.6611			9.3095	0.9791		0		0.6653		7.5929	0.9958		0		0.6653		14.4593	0		0		0		21.3257	0		0		0
300	1.251	12.9316	11.1922	0.5083	-0.4616	0.4616	2.8228	1.1206	0		0	0.6653			9.3095	0.9833		0		0.6695		7.5929	1		0		0.6695		14.4593	0		0		0		21.3257	0		0		0
301	1.2552	12.47	10.7307	0.4874	-0.06315	0.06315	2.5465	0.8443	0		0	0.6695			9.3095	0.9874		0		0.6736		7.5929	1.0042		0		0.6736		14.4593	0		0		0		21.3257	0		0		0
302	1.2594	12.4069	10.6675	0.4845	0.282	0.282	2.6153	0.9131	0		25	0.6736			9.3095	0.9916		0		0.6778		7.5929	1.0084		0		0.6778		14.4593	0		0		0		21.3257	0		0		0
303	1.2636	12.6889	10.9495	0.4973	0.006027	0.006027	2.5955	0.8933	0		0	0.6778			14.1439	0	0.9916	0		0	0.6778	13.2754	0	1.0084	0		0	0.6778	16.7495	0		0		0		20.2236	0		0		0
304	1.2678	12.6949	10.9556	0.4976	0.1557	0.1557	2.7834	1.0812	0		0	0.682			14.1439	0		0		0		13.2754	0		0		0		16.7495	0		0		0		20.2236	0		0		0
305	1.272	12.8506	11.1112	0.5047	-0.08847	0.08847	2.5499	0.8477	0		0	0.6862			14.1439	0		0		0		13.2754	0		0		0		16.7495	0		0		0		20.2236	0		0		0
306	1.2762	12.7621	11.0228	0.5006	0.4001	0.4001	2.6825	0.9804	0		0	0.6904			14.1439	0		0		0		13.2754	0		0		0		16.7495	0		0		0		20.2236	0		0		0
307	1.2803	13.1623	11.4229	0.5188	0.3842	0.3842	2.7377	1.0355	0		0	0.6946			14.1439	0		0		0		13.2754	0		0		0		16.7495	0		0		0		20.2236	0		0		0
308	1.2845	13.5464	11.807	0.5363	0.2726	0.2726	2.79	1.0878	0		0	0.6987			14.1439	0		0		0		13.2754	0.004184		0.004184		0		16.7495	0		0		0		20.2236	0		0		0
309	1.2887	13.819	12.0796	0.5486	0.3331	0.3331	2.9095	1.2073	0		0	0.7029			14.1439	0		0		0		13.2754	0.008368		0.008368		0		16.7495	0		0		0		20.2236	0		0		0
310	1.2929	14.1521	12.4128	0.5638	0.3227	0.3227	2.9249	1.2227	0		0	0.7071			14.1439	0.004184		0.004184		0		13.2754	0.01255		0.01255		0		16.7495	0		0		0		20.2236	0		0		0
311	1.2971	14.4749	12.7355	0.5784	0.5229	0.5229	3.0183	1.3161	0		0	0.7113			14.1439	0.008368		0.008368		0		13.2754	0.01674		0.01674		0		16.7495	0		0		0		20.2236	0		0		0
312	1.3013	14.9978	13.2584	0.6022	0.2868	0.2868	2.9321	1.2299	0		0	0.7155			14.1439	0.01255		0.01255		0		13.2754	0.02092		0.02092		0		16.7495	0		0		0		20.2236	0		0		0
313	1.3054	15.2846	13.5452	0.6152	0.5164	0.5164	3.0326	1.3304	0		0	0.7197			14.1439	0.01674		0.01674		0		13.2754	0.0251		0.0251		0		16.7495	0		0		0		20.2236	0		0		0
314	1.3096	15.801	14.0616	0.6387	0.4547	0.4547	2.7336	1.0314	0		0	0.7238			14.1439	0.02092		0.02092		0		13.2754	0.02929		0.02929		0		16.7495	0		0		0		20.2236	0		0		0
315	1.3138	16.2556	14.5163	0.6593	0.3046	0.3046	2.8335	1.1313	0		0	0.728			14.1439	0.0251		0.0251		0		13.2754	0.03347		0.03347		0		16.7495	0		0		0		20.2236	0		0		0
316	1.318	16.5602	14.8209	0.6731	0.298	0.298	3.0125	1.3103	0		0	0.7322			14.1439	0.02929		0.02929		0		13.2754	0.03766		0.03766		0		16.7495	0		0		0		20.2236	0		0		0
317	1.3222	16.8582	15.1188	0.6867	0.243	0.243	2.9301	1.2279	0		0	0.7364			14.1439	0.03347		0.03347		0		13.2754	0.04184		0.04184		0		16.7495	0.004184		0.004184		0		20.2236	0		0		0
318	1.3264	17.1012	15.3619	0.6977	0.3996	0.3996	3.0832	1.381	0		0	0.7406			14.1439	0.03766		0.03766		0		13.2754	0.04603		0.04603		0		16.7495	0.008368		0.008368		0		20.2236	0		0		0
319	1.3305	17.5008	15.7614	0.7159	0.2612	0.2612	2.9587	1.2565	0		0	0.7448			14.1439	0.04184		0.04184		0		13.2754	0.05021		0.05021		0		16.7495	0.01255		0.01255		0		20.2236	0		0		0
320	1.3347	17.762	16.0227	0.7277	0.2186	0.2186	2.9818	1.2796	0		0	0.749			14.1439	0.04603		0.04603		0		13.2754	0.05439		0.05439		0		16.7495	0.01674		0.01674		0		20.2236	0		0		0
321	1.3389	17.9806	16.2412	0.7377	0.3487	0.3487	2.8066	1.1044	0		0	0.7531			14.1439	0.05021		0.05021		0		13.2754	0.05858		0.05858		0		16.7495	0.02092		0.02092		0		20.2236	0		0		0
322	1.3431	18.3293	16.59	0.7535	0.3055	0.3055	2.6602	0.958	0		0	0.7573			14.1439	0.05439		0.05439		0		13.2754	0.06276		0.06276		0		16.7495	0.0251		0.0251		0		20.2236	0		0		0
323	1.3473	18.6348	16.8955	0.7674	0.1783	0.1783	2.809	1.1068	0		0	0.7615			14.1439	0.05858		0.05858		0		13.2754	0.06695		0.06695		0		16.7495	0.02929		0.02929		0		20.2236	0		0		0
324	1.3515	18.8131	17.0738	0.7755	0.2116	0.2116	2.8217	1.1195	0		0	0.7657			14.1439	0.06276		0.06276		0		13.2754	0.07113		0.07113		0		16.7495	0.03347		0.03347		0		20.2236	0		0		0
325	1.3556	19.0247	17.2854	0.7851	0.07547	0.07547	2.8836	1.1814	0		0	0.7699			14.1439	0.06695		0.06695		0		13.2754	0.07531		0.07531		0		16.7495	0.03766		0.03766		0		20.2236	0		0		0
326	1.3598	19.1002	17.3608	0.7885	0.3635	0.3635	2.782	1.0798	0		0	0.7741			14.1439	0.07113		0.07113		0		13.2754	0.0795		0.0795		0		16.7495	0.04184		0.04184		0		20.2236	0		0		0
327	1.364	19.4637	17.7244	0.805	0.1065	0.1065	2.9159	1.2138	0		0	0.7782			14.1439	0.07531		0.07531		0		13.2754	0.08368		0.08368		0		16.7495	0.04603		0.04603		0		20.2236	0		0		0
328	1.3682	19.5702	17.8308	0.8098	0.04963	0.04963	2.8732	1.171	0		0	0.7824			14.1439	0.0795		0.0795		0		13.2754	0.08787		0.08787		0		16.7495	0.05021		0.05021		0		20.2236	0		0		0
329	1.3724	19.6198	17.8805	0.8121	0.1606	0.1606	2.4926	0.7904	0		0	0.7866			14.1439	0.08368		0.08368		0		13.2754	0.09205		0.09205		0		16.7495	0.05439		0.05439		0		20.2236	0		0		0
330	1.3766	19.7804	18.041	0.8194	0.147	0.147	2.6207	0.9185	0		0	0.7908			14.1439	0.08787		0.08787		0		13.2754	0.09623		0.09623		0		16.7495	0.05858		0.05858		0		20.2236	0		0		0
331	1.3808	19.9274	18.188	0.8261	0.06053	0.06053	2.6412	0.939	0		0	0.795			14.1439	0.09205		0.09205		0		13.2754	0.1004		0.1004		0		16.7495	0.06276		0.06276		0		20.2236	0		0		0
332	1.3849	19.9879	18.2485	0.8288	0.2103	0.2103	2.6506	0.9484	0		0	0.7992			14.1439	0.09623		0.09623		0		13.2754	0.1046		0.1046		0		16.7495	0.06695		0.06695		0		20.2236	0		0		0
333	1.3891	20.1982	18.4588	0.8384	0.01129	0.01129	2.6926	0.9904	0		0	0.8033			14.1439	0.1004		0.1004		0		13.2754	0.1088		0.1088		0		16.7495	0.07113		0.07113		0		20.2236	0		0		0
334	1.3933	20.2094	18.4701	0.8389	0.06063	0.06063	2.6287	0.9265	0		0	0.8075			14.1439	0.1046		0.1046		0		13.2754	0.113		0.113		0		16.7495	0.07531		0.07531		0		20.2236	0		0		0
335	1.3975	20.2701	18.5307	0.8416	0.19	0.19	2.6614	0.9592	0		0	0.8117			14.1439	0.1088		0.1088		0		13.2754	0.1172		0.1172		0		16.7495	0.0795		0.0795		0		20.2236	0.004184		0.004184		0
336	1.4017	20.46	18.7207	0.8503	0.003245	0.003245	2.6282	0.926	0		0	0.8159			14.1439	0.113		0.113		0		13.2754	0.1213		0.1213		0		16.7495	0.08368		0.08368		0		20.2236	0.008368		0.008368		0
337	1.4059	20.4633	18.7239	0.8504	0.2214	0.2214	2.5039	0.8018	0		0	0.8201			14.1439	0.1172		0.1172		0		13.2754	0.1255		0.1255		0		16.7495	0.08787		0.08787		0		20.2236	0.01255		0.01255		0
338	1.41	20.6846	18.9453	0.8605	-0.1236	0.1236	2.4526	0.7504	0		0	0.8243			14.1439	0.1213		0.1213		0		13.2754	0.1297		0.1297		0		16.7495	0.09205		0.09205		0		20.2236	0.01674		0.01674		0
339	1.4142	20.5611	18.8217	0.8549	0.16	0.16	2.404	0.7018	0		0	0.8285			14.1439	0.1255		0.1255		0		13.2754	0.1339		0.1339		0		16.7495	0.09623		0.09623		0		20.2236	0.02092		0.02092		0
340	1.4184	20.721	18.9817	0.8621	0.01525	0.01525	2.4191	0.717	0		0	0.8326			14.1439	0.1297		0.1297		0		13.2754	0.1381		0.1381		0		16.7495	0.1004		0.1004		0		20.2236	0.0251		0.0251		0
341	1.4226	20.7363	18.9969	0.8628	-0.1022	0.1022	2.4297	0.7275	0		0	0.8368			14.1439	0.1339		0.1339		0		13.2754	0.1423		0.1423		0		16.7495	0.1046		0.1046		0		20.2236	0.02929		0.02929		0
342	1.4268	20.6341	18.8947	0.8582	0.3668	0.3668	2.5126	0.8104	0		0	0.841			14.1439	0.1381		0.1381		0		13.2754	0.1464		0.1464		0		16.7495	0.1088		0.1088		0		20.2236	0.03347		0.03347		0
343	1.431	21.0009	19.2615	0.8748	-0.1155	0.1155	2.4614	0.7592	0		0	0.8452			14.1439	0.1423		0.1423		0		13.2754	0.1506		0.1506		0		16.7495	0.113		0.113		0		20.2236	0.03766		0.03766		0
344	1.4351	20.8854	19.146	0.8696	0.07538	0.07538	2.4949	0.7927	0		0	0.8494			14.1439	0.1464		0.1464		0		13.2754	0.1548		0.1548		0		16.7495	0.1172		0.1172		0		20.2236	0.04184		0.04184		0
345	1.4393	20.9608	19.2214	0.873	0.004461	0.004461	2.213	0.5108	0		0	0.8536			14.1439	0.1506		0.1506		0		13.2754	0.159		0.159		0		16.7495	0.1213		0.1213		0		20.2236	0.04603		0.04603		0
346	1.4435	20.9652	19.2259	0.8732	-0.02761	0.02761	2.3577	0.6555	0		0	0.8577			14.1439	0.1548		0.1548		0		13.2754	0.1632		0.1632		0		16.7495	0.1255		0.1255		0		20.2236	0.05021		0.05021		0
347	1.4477	20.9376	19.1982	0.872	0.04892	0.04892	2.3088	0.6066	0		0	0.8619			14.1439	0.159		0.159		0		13.2754	0.1674		0.1674		0		16.7495	0.1297		0.1297		0		20.2236	0.05439		0.05439		0
348	1.4519	20.9865	19.2472	0.8742	0.1056	0.1056	2.2697	0.5675	0		0	0.8661			14.1439	0.1632		0.1632		0		13.2754	0.1715		0.1715		0		16.7495	0.1339		0.1339		0		20.2236	0.05858		0.05858		0
349	1.4561	21.0921	19.3528	0.879	-0.2343	0.2343	2.2973	0.5951	25	8.6852	0	0.8703		4	14.1439	0.1674		0	0.1632	0.004184		13.2754	0.1757		0	0.1715	0.004184		16.7495	0.1381		0	0.1339	0.004184		20.2236	0.06276		0	0.05858	0.004184
350	1.4603	20.8578	19.1185	0.8683	0.1809	0.1809	2.3875	0.6853	0		0	0.004184			14.1439	0.1715		0		0.008368		13.2754	0.1799		0		0.008368		16.7495	0.1423		0		0.008368		20.2236	0.06695		0		0.008368
351	1.4644	21.0388	19.2994	0.8765	-0.1125	0.1125	2.3281	0.6259	0		0	0.008368			14.1439	0.1757		0		0.01255		13.2754	0.1841		0		0.01255		16.7495	0.1464		0		0.01255		20.2236	0.07113		0		0.01255
352	1.4686	20.9263	19.187	0.8714	0.03881	0.03881	2.3512	0.649	0		0	0.01255			14.1439	0.1799		0		0.01674		13.2754	0.1883		0		0.01674		16.7495	0.1506		0		0.01674		20.2236	0.07531		0		0.01674
353	1.4728	20.9651	19.2258	0.8732	-0.1141	0.1141	2.0979	0.3957	0		0	0.01674			14.1439	0.1841		0		0.02092		13.2754	0.1925		0		0.02092		16.7495	0.1548		0		0.02092		20.2236	0.0795		0		0.02092
354	1.477	20.851	19.1116	0.868	-0.03221	0.03221	2.2084	0.5062	0		0	0.02092			14.1439	0.1883		0		0.0251		13.2754	0.1967		0		0.0251		16.7495	0.159		0		0.0251		20.2236	0.08368		0		0.0251
355	1.4812	20.8188	19.0794	0.8666	0.1724	0.1724	2.2882	0.5861	0		0	0.0251			14.1439	0.1925		0		0.02929		13.2754	0.2008		0		0.02929		16.7495	0.1632		0		0.02929		20.2236	0.08787		0		0.02929
356	1.4854	20.9912	19.2518	0.8744	-0.03204	0.03204	2.332	0.6299	0		0	0.02929			14.1439	0.1967		0		0.03347		13.2754	0.205		0		0.03347		16.7495	0.1674		0		0.03347		20.2236	0.09205		0		0.03347
357	1.4895	20.9591	19.2198	0.8729	-0.03676	0.03676	2.3158	0.6137	0		0	0.03347			14.1439	0.2008		0		0.03766		13.2754	0.2092		0		0.03766		16.7495	0.1715		0		0.03766		20.2236	0.09623		0		0.03766
358	1.4937	20.9224	19.183	0.8713	-0.1609	0.1609	2.3799	0.6777	0		0	0.03766			14.1439	0.205		0		0.04184		13.2754	0.2134		0		0.04184		16.7495	0.1757		0		0.04184		20.2236	0.1004		0		0.04184
359	1.4979	20.7615	19.0221	0.864	0.1668	0.1668	2.4001	0.6979	0		0	0.04184			14.1439	0.2092		0		0.04603		13.2754	0.2176		0		0.04603		16.7495	0.1799		0		0.04603		20.2236	0.1046		0		0.04603
360	1.5021	20.9283	19.1889	0.8715	-0.3212	0.3212	2.4324	0.7302	0		0	0.04603			14.1439	0.2134		0		0.05021		13.2754	0.2218		0		0.05021		16.7495	0.1841		0		0.05021		20.2236	0.1088		0		0.05021
361	1.5063	20.6071	18.8677	0.8569	0.09938	0.09938	2.1315	0.4293	0		0	0.05021			14.1439	0.2176		0		0.05439		13.2754	0.2259		0		0.05439		16.7495	0.1883		0		0.05439		20.2236	0.113		0		0.05439
362	1.5105	20.7065	18.9671	0.8615	-0.002337	0.002337	2.2368	0.5346	0		0	0.05439			14.1439	0.2218		0		0.05858		13.2754	0.2301		0		0.05858		16.7495	0.1925		0		0.05858		20.2236	0.1172		0		0.05858
363	1.5146	20.7041	18.9648	0.8614	-0.1564	0.1564	2.2545	0.5523	0		0	0.05858			14.1439	0.2259		0		0.06276		13.2754	0.2343		0		0.06276		16.7495	0.1967		0		0.06276		20.2236	0.1213		0		0.06276
364	1.5188	20.5478	18.8084	0.8542	0.02802	0.02802	2.363	0.6608	0		0	0.06276			14.1439	0.2301		0		0.06695		13.2754	0.2385		0		0.06695		16.7495	0.2008		0		0.06695		20.2236	0.1255		0		0.06695
365	1.523	20.5758	18.8364	0.8555	-0.3534	0.3534	2.3924	0.6902	0		0	0.06695			14.1439	0.2343		0		0.07113		13.2754	0.2427		0		0.07113		16.7495	0.205		0		0.07113		20.2236	0.1297		0		0.07113
366	1.5272	20.2224	18.483	0.8395	0.1217	0.1217	2.4077	0.7055	0		0	0.07113			14.1439	0.2385		0		0.07531		13.2754	0.2469		0		0.07531		16.7495	0.2092		0		0.07531		20.2236	0	0.1297	0		0	0.07113
367	1.5314	20.3441	18.6047	0.845	-0.1147	0.1147	2.34	0.6378	0		0	0.07531			14.1439	0.2427		0		0.0795		13.2754	0.251		0		0.0795		16.7495	0.2134		0		0.0795		20.2236	0		0		0
368	1.5356	20.2294	18.4901	0.8398	0.01099	0.01099	2.3986	0.6964	0		0	0.0795			14.1439	0.2469		0		0.08368		13.2754	0.2552		0		0.08368		16.7495	0.2176		0		0.08368		20.2236	0		0		0
369	1.5397	20.2404	18.5011	0.8403	-0.1107	0.1107	2.0705	0.3683	0		0	0.08368			14.1439	0.251		0		0.08787		13.2754	0.2594		0		0.08787		16.7495	0.2218		0		0.08787		20.2236	0		0		0
370	1.5439	20.1297	18.3904	0.8353	-0.2059	0.2059	2.2612	0.559	0		0	0.08787			14.1439	0.2552		0		0.09205		13.2754	0.2636		0		0.09205		16.7495	0.2259		0		0.09205		20.2236	0		0		0
371	1.5481	19.9238	18.1845	0.8259	0.0808	0.0808	2.2993	0.5971	0		0	0.09205			14.1439	0.2594		0		0.09623		13.2754	0.2678		0		0.09623		16.7495	0.2301		0		0.09623		20.2236	0		0		0
372	1.5523	20.0046	18.2653	0.8296	-0.2167	0.2167	2.4105	0.7083	0		0	0.09623			14.1439	0.2636		0		0.1004		13.2754	0.272		0		0.1004		16.7495	0.2343		0		0.1004		20.2236	0		0		0
373	1.5565	19.7879	18.0485	0.8197	-0.003111	0.003111	2.3481	0.6459	0		0	0.1004			14.1439	0.2678		0		0.1046		13.2754	0.2762		0		0.1046		16.7495	0.2385		0		0.1046		20.2236	0		0		0
374	1.5607	19.7848	18.0454	0.8196	-0.1339	0.1339	2.4196	0.7174	0		0	0.1046			14.1439	0.272		0		0.1088		13.2754	0.2803		0		0.1088		16.7495	0.2427		0		0.1088		20.2236	0		0		0
375	1.5649	19.6508	17.9115	0.8135	-0.1496	0.1496	2.3993	0.6971	0		0	0.1088			14.1439	0.2762		0		0.113		13.2754	0.2845		0		0.113		16.7495	0.2469		0		0.113		20.2236	0		0		0
376	1.569	19.5013	17.7619	0.8067	-0.06908	0.06908	2.4248	0.7226	0		0	0.113			14.1439	0.2803		0		0.1172		13.2754	0.2887		0		0.1172		16.7495	0.251		0		0.1172		20.2236	0		0		0
377	1.5732	19.4322	17.6928	0.8036	-0.2818	0.2818	2.1927	0.4906	0		0	0.1172			14.1439	0.2845		0		0.1213		13.2754	0.2929		0		0.1213		16.7495	0.2552		0		0.1213		20.2236	0		0		0
378	1.5774	19.1504	17.411	0.7908	-0.1616	0.1616	2.2719	0.5697	0		0	0.1213			14.1439	0.2887		0		0.1255		13.2754	0.2971		0		0.1255		16.7495	0.2594		0		0.1255		20.2236	0		0		0
379	1.5816	18.9887	17.2494	0.7834	-0.165	0.165	2.4252	0.723	0		0	0.1255			14.1439	0.2929		0		0.1297		13.2754	0.3013		0		0.1297		16.7495	0.2636		0		0.1297		20.2236	0		0		0
380	1.5858	18.8237	17.0844	0.7759	-0.1489	0.1489	2.4105	0.7083	0		0	0.1297			14.1439	0.2971		0		0.1339		13.2754	0.3054		0		0.1339		16.7495	0.2678		0		0.1339		20.2236	0		0		0
381	1.59	18.6748	16.9355	0.7692	-0.1364	0.1364	2.4263	0.7242	0		0	0.1339			14.1439	0.3013		0		0.1381		13.2754	0.3096		0		0.1381		16.7495	0.272		0		0.1381		20.2236	0		0		0
382	1.5941	18.5384	16.799	0.763	-0.3136	0.3136	2.5288	0.8266	0		0	0.1381			14.1439	0.3054		0		0.1423		13.2754	0.3138		0		0.1423		16.7495	0.2762		0		0.1423		20.2236	0		0		0
383	1.5983	18.2248	16.4854	0.7487	-0.05687	0.05687	2.6122	0.91	0		0	0.1423			14.1439	0.3096		0		0.1464		13.2754	0.318		0		0.1464		16.7495	0.2803		0		0.1464		20.2236	0		0		0
384	1.6025	18.1679	16.4285	0.7462	-0.07842	0.07842	2.8597	1.1575	0		0	0.1464			14.1439	0.3138		0		0.1506		13.2754	0.3222		0		0.1506		16.7495	0.2845		0		0.1506		20.2236	0		0		0
385	1.6067	18.0895	16.3501	0.7426	-0.2425	0.2425	2.3811	0.6789	0		0	0.1506			14.1439	0.318		0		0.1548		13.2754	0.3264		0		0.1548		16.7495	0.2887		0		0.1548		20.2236	0		0		0
386	1.6109	17.8469	16.1076	0.7316	-0.2365	0.2365	2.4883	0.7861	0		0	0.1548			14.1439	0.3222		0		0.159		13.2754	0.3305		0		0.159		16.7495	0.2929		0		0.159		20.2236	0		0		0
387	1.6151	17.6104	15.8711	0.7208	-0.05833	0.05833	2.3715	0.6693	0		0	0.159			14.1439	0.3264		0		0.1632		13.2754	0.3347		0		0.1632		16.7495	0.2971		0		0.1632		20.2236	0		0		0
388	1.6192	17.5521	15.8127	0.7182	-0.2381	0.2381	2.6148	0.9126	0		0	0.1632			14.1439	0.3305		0		0.1674		13.2754	0.3389		0		0.1674		16.7495	0.3013		0		0.1674		20.2236	0		0		0
389	1.6234	17.3139	15.5746	0.7074	-0.05975	0.05975	2.5153	0.8131	0		0	0.1674			14.1439	0.3347		0		0.1715		13.2754	0.3431		0		0.1715		16.7495	0.3054		0		0.1715		20.2236	0		0		0
390	1.6276	17.2542	15.5148	0.7047	-0.232	0.232	2.6386	0.9365	0		0	0.1715			14.1439	0.3389		0		0.1757		13.2754	0.3473		0		0.1757		16.7495	0.3096		0		0.1757		20.2236	0		0		0
391	1.6318	17.0222	15.2829	0.6941	-0.1401	0.1401	2.7244	1.0222	0		0	0.1757			14.1439	0.3431		0		0.1799		13.2754	0.3515		0		0.1799		16.7495	0.3138		0		0.1799		20.2236	0		0		0
392	1.636	16.8822	15.1428	0.6878	-0.04363	0.04363	2.3022	0.6	0		0	0.1799			14.1439	0.3473		0		0.1841		13.2754	0.3556		0		0.1841		16.7495	0.318		0		0.1841		20.2236	0		0		0
393	1.6402	16.8386	15.0992	0.6858	-0.2034	0.2034	2.4563	0.7541	0		0	0.1841			14.1439	0.3515		0		0.1883		13.2754	0.3598		0		0.1883		16.7495	0.3222		0		0.1883		20.2236	0		0		0
394	1.6444	16.6351	14.8958	0.6765	-0.002036	0.002036	2.4131	0.7109	0		0	0.1883			14.1439	0.3556		0		0.1925		13.2754	0.364		0		0.1925		16.7495	0	0.3222	0		0	0.1883	20.2236	0		0		0
395	1.6485	16.6331	14.8937	0.6764	-0.1131	0.1131	2.6787	0.9765	0		0	0.1925			14.1439	0.3598		0		0.1967		13.2754	0.3682		0		0.1967		16.7495	0		0		0		20.2236	0		0		0
396	1.6527	16.52	14.7807	0.6713	-0.1464	0.1464	2.5542	0.852	0		0	0.1967			14.1439	0.364		0		0.2008		13.2754	0.3724		0		0.2008		16.7495	0		0		0		20.2236	0		0		0
397	1.6569	16.3737	14.6343	0.6647	-0.162	0.162	2.5981	0.8959	0		0	0.2008			14.1439	0.3682		0		0.205		13.2754	0.3766		0		0.205		16.7495	0		0		0		20.2236	0		0		0
398	1.6611	16.2117	14.4723	0.6573	-0.1602	0.1602	2.7114	1.0092	0		0	0.205			14.1439	0.3724		0		0.2092		13.2754	0.3808		0		0.2092		16.7495	0		0		0		20.2236	0		0		0
399	1.6653	16.0515	14.3121	0.65	0.03234	0.03234	2.6324	0.9302	0		0	0.2092			14.1439	0.3766		0		0.2134		13.2754	0.3849		0		0.2134		16.7495	0		0		0		20.2236	0		0		0
400	1.6695	16.0838	14.3445	0.6515	-0.2511	0.2511	2.3415	0.6393	0		0	0.2134			14.1439	0.3808		0		0.2176		13.2754	0.3891		0		0.2176		16.7495	0		0		0		20.2236	0		0		0
401	1.6736	15.8328	14.0934	0.6401	0.2127	0.2127	2.3208	0.6186	0		0	0.2176			14.1439	0.3849		0		0.2218		13.2754	0.3933		0		0.2218		16.7495	0		0		0		20.2236	0		0		0
402	1.6778	16.0455	14.3061	0.6498	-0.2109	0.2109	2.5467	0.8445	0		0	0.2218			14.1439	0.3891		0		0.2259		13.2754	0.3975		0		0.2259		16.7495	0		0		0		20.2236	0		0		0
403	1.682	15.8346	14.0952	0.6402	-0.1204	0.1204	2.4636	0.7614	0		0	0.2259			14.1439	0.3933		0		0.2301		13.2754	0.4017		0		0.2301		16.7495	0		0		0		20.2236	0		0		0
404	1.6862	15.7142	13.9748	0.6347	0.006349	0.006349	2.611	0.9088	0		0	0.2301			14.1439	0.3975		0		0.2343		13.2754	0.4059		0		0.2343		16.7495	0		0		0		20.2236	0		0		0
405	1.6904	15.7205	13.9812	0.635	-0.1539	0.1539	2.6888	0.9866	0		0	0.2343			14.1439	0.4017		0		0.2385		13.2754	0.41		0		0.2385		16.7495	0		0		0		20.2236	0		0		0
406	1.6946	15.5666	13.8273	0.628	-0.1709	0.1709	2.5662	0.864	0		0	0.2385			14.1439	0.4059		0		0.2427		13.2754	0.4142		0		0.2427		16.7495	0		0		0		20.2236	0		0		0
407	1.6987	15.3957	13.6564	0.6203	-0.07013	0.07013	2.6397	0.9375	0		0	0.2427			14.1439	0.41		0		0.2469		13.2754	0.4184		0		0.2469		16.7495	0		0		0		20.2236	0		0		0
408	1.7029	15.3256	13.5862	0.6171	0.0113	0.0113	2.2493	0.5471	0		0	0.2469			14.1439	0.4142		0		0.251		13.2754	0.4226		0		0.251		16.7495	0		0		0		20.2236	0		0		0
409	1.7071	15.3369	13.5975	0.6176	-0.04792	0.04792	2.4283	0.7261	0		0	0.251			14.1439	0.4184		0		0.2552		13.2754	0.4268		0		0.2552		16.7495	0		0		0		20.2236	0		0		0
410	1.7113	15.289	13.5496	0.6154	-0.2803	0.2803	2.4603	0.7582	0		0	0.2552			14.1439	0.4226		0		0.2594		13.2754	0.431		0		0.2594		16.7495	0		0		0		20.2236	0		0		0
411	1.7155	15.0087	13.2694	0.6027	0.04634	0.04634	2.4475	0.7453	0		0	0.2594			14.1439	0.4268		0		0.2636		13.2754	0.4351		0		0.2636		16.7495	0		0		0		20.2236	0		0		0
412	1.7197	15.0551	13.3157	0.6048	-0.1082	0.1082	2.6091	0.9069	0		0	0.2636			14.1439	0.431		0		0.2678		13.2754	0.4393		0		0.2678		16.7495	0		0		0		20.2236	0		0		0
413	1.7238	14.9469	13.2075	0.5999	-0.05126	0.05126	2.5693	0.8671	0		0	0.2678			14.1439	0.4351		0		0.272		13.2754	0.4435		0		0.272		16.7495	0		0		0		20.2236	0		0		0
414	1.728	14.8956	13.1563	0.5975	-0.1294	0.1294	2.6768	0.9746	0		0	0.272			14.1439	0.4393		0		0.2762		13.2754	0.4477		0		0.2762		16.7495	0		0		0		20.2236	0		0		0
415	1.7322	14.7662	13.0269	0.5917	-0.01867	0.01867	2.6023	0.9001	0		0	0.2762			14.1439	0.4435		0		0.2803		13.2754	0.4519		0		0.2803		16.7495	0		0		0		20.2236	0		0		0
416	1.7364	14.7476	13.0082	0.5908	-0.02737	0.02737	2.2351	0.5329	0		0	0.2803			14.1439	0.4477		0		0.2845		13.2754	0.4561		0		0.2845		16.7495	0		0		0		20.2236	0		0		0
417	1.7406	14.7202	12.9808	0.5896	-0.12	0.12	2.337	0.6348	0		0	0.2845			14.1439	0.4519		0		0.2887		13.2754	0.4603		0		0.2887		16.7495	0		0		0		20.2236	0		0		0
418	1.7448	14.6002	12.8609	0.5841	0.1123	0.1123	2.5247	0.8225	0		0	0.2887			14.1439	0.4561		0		0.2929		13.2754	0.4644		0		0.2929		16.7495	0		0		0		20.2236	0		0		0
419	1.749	14.7126	12.9732	0.5892	-0.1852	0.1852	2.5825	0.8803	0		0	0.2929			14.1439	0.4603		0		0.2971		13.2754	0.4686		0		0.2971		16.7495	0		0		0		20.2236	0		0		0
420	1.7531	14.5274	12.788	0.5808	-0.05611	0.05611	2.4143	0.7121	0		0	0.2971			14.1439	0.4644		0		0.3013		13.2754	0.4728		0		0.3013		16.7495	0		0		0		20.2236	0		0		0
421	1.7573	14.4713	12.7319	0.5783	-0.04769	0.04769	2.3831	0.6809	0		0	0.3013			14.1439	0.4686		0		0.3054		13.2754	0.477		0		0.3054		16.7495	0		0		0		20.2236	0		0		0
422	1.7615	14.4236	12.6842	0.5761	-0.1481	0.1481	2.4409	0.7387	0		0	0.3054			14.1439	0.4728		0		0.3096		13.2754	0.4812		0		0.3096		16.7495	0		0		0		20.2236	0		0		0
423	1.7657	14.2755	12.5361	0.5694	0.08753	0.08753	2.5052	0.803	0		0	0.3096			14.1439	0.477		0		0.3138		13.2754	0.4854		0		0.3138		16.7495	0		0		0		20.2236	0		0		0
424	1.7699	14.363	12.6237	0.5733	-0.03078	0.03078	2.2122	0.51	0		0	0.3138			14.1439	0.4812		0		0.318		13.2754	0.4895		0		0.318		16.7495	0		0		0		20.2236	0		0		0
425	1.7741	14.3322	12.5929	0.5719	-0.1397	0.1397	2.2561	0.5539	0		0	0.318			14.1439	0.4854		0		0.3222		13.2754	0.4937		0		0.3222		16.7495	0		0		0		20.2236	0		0		0
426	1.7782	14.1925	12.4531	0.5656	-0.1658	0.1658	2.438	0.7358	0		0	0.3222			14.1439	0.4895		0		0.3264		13.2754	0.4979		0		0.3264		16.7495	0		0		0		20.2236	0		0		0
427	1.7824	14.0267	12.2873	0.5581	-0.01393	0.01393	2.3371	0.6349	0		0	0.3264			14.1439	0	0.4895	0		0	0.3264	13.2754	0.5021		0		0.3305		16.7495	0		0		0		20.2236	0		0		0
428	1.7866	14.0127	12.2734	0.5574	0.001833	0.001833	2.3858	0.6837	0		0	0.3305			14.1439	0		0		0		13.2754	0.5063		0		0.3347		16.7495	0		0		0		20.2236	0		0		0
429	1.7908	14.0146	12.2752	0.5575	-0.09974	0.09974	2.402	0.6998	0		0	0.3347			14.1439	0		0		0		13.2754	0.5105		0		0.3389		16.7495	0		0		0		20.2236	0		0		0
430	1.795	13.9148	12.1755	0.553	-0.05231	0.05231	2.4842	0.782	0		0	0.3389			14.1439	0		0		0		13.2754	0.5146		0		0.3431		16.7495	0		0		0		20.2236	0		0		0
431	1.7992	13.8625	12.1232	0.5506	-0.1023	0.1023	2.5217	0.8196	0		0	0.3431			14.1439	0		0		0		13.2754	0.5188		0		0.3473		16.7495	0		0		0		20.2236	0		0		0
432	1.8033	13.7602	12.0209	0.546	-0.006651	0.006651	2.1852	0.483	0		0	0.3473			14.1439	0		0		0		13.2754	0.523		0		0.3515		16.7495	0		0		0		20.2236	0		0		0
433	1.8075	13.7536	12.0142	0.5457	0.01409	0.01409	2.2929	0.5907	0		0	0.3515			14.1439	0		0		0		13.2754	0.5272		0		0.3556		16.7495	0		0		0		20.2236	0		0		0
434	1.8117	13.7677	12.0283	0.5463	-0.03779	0.03779	2.3279	0.6257	0		0	0.3556			14.1439	0		0		0		13.2754	0.5314		0		0.3598		16.7495	0		0		0		20.2236	0		0		0
435	1.8159	13.7299	11.9905	0.5446	0.04801	0.04801	2.3574	0.6552	0		0	0.3598			14.1439	0		0		0		13.2754	0.5356		0		0.364		16.7495	0		0		0		20.2236	0		0		0
436	1.8201	13.7779	12.0385	0.5468	-0.283	0.283	2.4676	0.7654	0		0	0.364			14.1439	0		0		0		13.2754	0.5397		0		0.3682		16.7495	0		0		0		20.2236	0		0		0
437	1.8243	13.4949	11.7556	0.5339	-0.09967	0.09967	2.3684	0.6663	0		0	0.3682			14.1439	0		0		0		13.2754	0.5439		0		0.3724		16.7495	0		0		0		20.2236	0		0		0
438	1.8285	13.3952	11.6559	0.5294	-0.24	0.24	2.5665	0.8643	0		0	0.3724			14.1439	0		0		0		13.2754	0.5481		0		0.3766		16.7495	0		0		0		20.2236	0		0		0
439	1.8326	13.1552	11.4159	0.5185	0.05635	0.05635	2.3804	0.6782	0		0	0.3766			14.1439	0		0		0		13.2754	0	0.5481	0		0	0.3766	16.7495	0		0		0		20.2236	0		0		0
440	1.8368	13.2116	11.4722	0.5211	0.1459	0.1459	2.4793	0.7771	0		0	0.3808			14.1439	0		0		0		13.2754	0		0		0		16.7495	0		0		0		20.2236	0		0		0
441	1.841	13.3575	11.6181	0.5277	-0.201	0.201	2.4254	0.7232	0		0	0.3849			14.1439	0		0		0		13.2754	0		0		0		16.7495	0		0		0		20.2236	0		0		0
442	1.8452	13.1565	11.4171	0.5185	-0.04702	0.04702	2.3356	0.6335	0		0	0.3891			14.1439	0		0		0		13.2754	0		0		0		16.7495	0		0		0		20.2236	0		0		0
443	1.8494	13.1095	11.3701	0.5164	-0.1578	0.1578	2.4631	0.7609	0		0	0.3933			14.1439	0		0		0		13.2754	0		0		0		16.7495	0		0		0		20.2236	0		0		0
444	1.8536	12.9516	11.2123	0.5092	-0.1497	0.1497	2.3228	0.6206	0		0	0.3975			14.1439	0		0		0		13.2754	0		0		0		16.7495	0		0		0		20.2236	0		0		0
445	1.8577	12.8019	11.0625	0.5024	-0.06453	0.06453	2.3281	0.6259	0		0	0.4017			14.1439	0		0		0		13.2754	0		0		0		16.7495	0		0		0		20.2236	0		0		0
446	1.8619	12.7374	10.998	0.4995	-0.06773	0.06773	2.396	0.6938	0		0	0.4059			14.1439	0		0		0		13.2754	0		0		0		16.7495	0		0		0		20.2236	0		0		0
447	1.8661	12.6696	10.9303	0.4964	0.1038	0.1038	2.3835	0.6813	0		0	0.41			14.1439	0		0		0		13.2754	0		0		0		16.7495	0		0		0		20.2236	0		0		0
448	1.8703	12.7734	11.0341	0.5012	-0.2478	0.2478	2.1969	0.4947	0		0	0.4142			14.1439	0		0		0		13.2754	0		0		0		16.7495	0		0		0		20.2236	0		0		0
449	1.8745	12.5257	10.7863	0.4899	-0.1883	0.1883	2.3055	0.6033	0		0	0.4184			14.1439	0		0		0		13.2754	0		0		0		16.7495	0		0		0		20.2236	0		0		0
450	1.8787	12.3374	10.598	0.4813	0.01692	0.01692	2.2518	0.5496	0		0	0.4226			14.1439	0		0		0		13.2754	0		0		0		16.7495	0		0		0		20.2236	0		0		0
451	1.8828	12.3543	10.6149	0.4821	-0.0086	0.0086	2.2926	0.5904	0		0	0.4268			14.1439	0		0		0		13.2754	0		0		0		16.7495	0		0		0		20.2236	0		0		0
452	1.887	12.3457	10.6063	0.4817	0.001651	0.001651	2.4288	0.7266	0		0	0.431			14.1439	0		0		0		13.2754	0		0		0		16.7495	0		0		0		20.2236	0		0		0
453	1.8912	12.3473	10.608	0.4818	-0.3346	0.3346	2.5086	0.8064	0		0	0.4351			14.1439	0		0		0		13.2754	0		0		0		16.7495	0		0		0		20.2236	0		0		0
454	1.8954	12.0127	10.2733	0.4666	0.04954	0.04954	2.3712	0.669	0		0	0.4393			14.1439	0		0		0		13.2754	0		0		0		16.7495	0		0		0		20.2236	0		0		0
455	1.8996	12.0622	10.3229	0.4688	-0.3136	0.3136	2.5431	0.8409	0		0	0.4435			14.1439	0		0		0		13.2754	0		0		0		16.7495	0		0		0		20.2236	0		0		0
[truncated: 7,224 more rows]

## Sheet: Tabelle4
0: C:\Users\jung\Desktop\Pulsfreq\VidsMovement 2021-Oct-18 13h55\diffMov\IMG_1291_mjpeg-diff-cell 01 (239fps),avi
[truncated: 77,572 more rows]

[truncated: 1 more sheets: Tabelle2]
