# Supplementary material for: The MyoPulser field stimulator, a do it yourself programmable electronic pacemaker for contracting cells and tissues
Source: Sci Rep. 2023 Feb 11;13:2461. doi: 10.1038/s41598-023-29145-3 (PMC9922332; doi:10.1038/s41598-023-29145-3)
Supplement: Supplementary file 22 — Supplementary Information 4. [file 41598_2023_29145_MOESM22_ESM.zip › Pulser output with resistor (Arduino).xlsx]

## Sheet: Tabelle2
A P5G30 6 Pulse			B P5G30 2 Pulse insgesamt			B P5G30 6 Pulse insgesamt			B P5G30			M P5G30 6 Pulse			P P10 P=0		Neuer Code		P P10 P=1	ALT	Neuer Code		P P10 P=2				P P10 P=1	NEU		P P10 P=2			Rand. B G35 Pulse5-40			Rand. B G40-95 Pulse5-40	Kanal A						B P5G30 6 Pulse insgesamt
Time (ms)	Voltage (V)		Time (ms)	Voltage (V)		Time (ms)	Voltage (V)		Time (ms)	Voltage (V)		Time (ms)	Voltage (V)		Time (ms)	Voltage (V)			Time (ms)	Voltage (V)	P P10 P=1						Time (ms)	Voltage (V)		Time (ms)	Voltage (V)		Time (ms)	Voltage (V)		Time (ms)	Voltage (V)						Time (ms)	Voltage (V)
0	-0.0781274		-3.6953	-0.0781274		0	-0.0781274		-3.5897	0.0122074		-3.69552	-0.0781274		0	-0.0781274	0.0122074		0	-0.0781274	0.0122074		0.0122074				0	-0.0781274		0	-0.0781274		0	0.0122074		0	0.0122074		0				0
0.04096	0.0122074		-3.65434	0.0122074		0.04096	-0.0781274		-3.58714	-0.0781274		-3.65456	-0.0781274		0.00256	0.0122074	-0.0781274		0.00256	0.0122074	0.0122074		0.0122074				0.00256	-0.0781274		0.00256	-0.0781274		0.08192	-0.0781274		0.16384	0.0122074		0.16384				0.04096
0.08192	-0.0781274		-3.61338	0.0122074		0.08192	-0.0781274		-3.58458	0.0122074		-3.6136	0.0122074		0.00512	-0.0781274	-0.0781274		0.00512	0.0122074	0.0122074		0.0122074				0.00512	0.0122074		0.00512	-0.0781274		0.16384	-0.0781274		0.32768	0.0122074		0.32768				0.08192
0.12288	0.0122074		-3.57242	0.0122074		0.12288	0.0122074		-3.58202	0.0122074		-3.57264	0.0122074		0.00768	0.0122074	-0.0781274		0.00768	0.0122074	0.0122074		0.0122074				0.00768	-0.0781274		0.00768	0.0122074		0.24576	0.0122074		0.49152	0.0122074		0.49152				0.12288
0.16384	0.0122074		-3.53146	-0.0781274		0.16384	-0.0781274		-3.57946	0.0122074		-3.53168	0.0122074		0.01024	-0.0781274	-0.0781274		0.01024	0.0122074	0.0122074		0.0122074				0.01024	-0.0781274		0.01024	-0.0781274		0.32768	-0.0781274		0.65536	0.0122074		0.65536				0.16384	0.0122074	0.0122074	-0.0781274	0.0122074	-0.0781274	-0.0781274
0.2048	-0.0781274		-3.4905	-0.0781274		0.2048	0.0122074		-3.5769	0.0122074		-3.49072	-0.0781274		0.0128	-0.0781274	-0.0781274		0.0128	0.0122074	0.0122074		0.0122074				0.0128	-0.0781274		0.0128	0.0122074		0.4096	-0.0781274		0.8192	0.0122074		0.8192				0.2048	-0.0781274	-0.0781274	0.0122074	0.0122074	0.0122074	0.0122074
0.24576	-0.0781274		-3.44954	0.0122074		0.24576	0.0122074		-3.57434	0.0122074		-3.44976	0.0122074		0.01536	0.0122074	-0.0781274		0.01536	-0.0781274	0.0122074		0.0122074				0.01536	-0.0781274		0.01536	0.0122074		0.49152	-0.0781274		0.98304	0.0122074		0.98304				0.24576	8.78933	8.87997	8.78933	8.78933	8.78933	8.78933
0.28672	0.0122074		-3.40858	0.0122074		0.28672	0.0122074		-3.57178	-0.0781274		-3.4088	-0.0781274		0.01792	0.0122074	-0.0781274		0.01792	-0.0781274	0.0122074		0.0122074				0.01792	-0.0781274		0.01792	0.0122074		0.57344	-0.0781274		1.14688	-0.0781274		1.14688				0.28672	8.78933	8.87997	8.87997	8.78933	8.78933	8.87997
0.32768	0.0122074		-3.36762	0.0122074		0.32768	-0.0781274		-3.56922	-0.0781274		-3.36784	-0.0781274		0.02048	0.0122074	0.0122074		0.02048	0.0122074	0.0122074		0.0122074				0.02048	0.0122074		0.02048	0.0122074		0.65536	0.0122074		1.31072	0.0122074		1.31072				0.32768	8.78933	8.78933	8.78933	8.87997	8.78933	8.87997
0.36864	0.0122074		-3.32666	0.0122074		0.36864	0.0122074		-3.56666	-0.0781274		-3.32688	-0.0781274		0.02304	0.0122074	-0.0781274		0.02304	-0.0781274	0.0122074		0.0122074				0.02304	0.0122074		0.02304	-0.0781274		0.73728	0.0122074		1.47456	0.0122074		1.47456				0.36864	8.87997	8.78933	8.78933	8.78933	8.78933	8.78933
0.4096	0.0122074		-3.2857	-0.0781274		0.4096	0.0122074		-3.5641	0.0122074		-3.28592	-0.0781274		0.0256	0.0122074	0.0122074		0.0256	0.0122074	0.102847		-0.0781274				0.0256	0.0122074		0.0256	0.0122074		0.8192	0.0122074		1.6384	0.0122074		1.6384				0.4096	8.78933	8.78933	8.78933	8.87997	8.78933	8.78933
0.45056	0.0122074		-3.24474	0.0122074		0.45056	0.0122074		-3.56154	0.0122074		-3.24496	-0.0781274		0.02816	0.0122074	-0.0781274		0.02816	0.0122074	0.102847		0.0122074				0.02816	0.0122074		0.02816	0.0122074		0.90112	0.0122074		1.80224	0.102847		1.80224				0.45056	8.87997	8.78933	8.78933	8.87997	8.87997	8.87997
0.49152	0.0122074		-3.20378	-0.0781274		0.49152	0.0122074		-3.55898	-0.0781274		-3.204	-0.0781274		0.03072	-0.0781274	-0.0781274		0.03072	0.0122074	0.0122074		0.0122074				0.03072	-0.0781274		0.03072	0.0122074		0.98304	0.0122074		1.96608	0.0122074		1.96608				0.49152	8.87997	8.87997	8.78933	8.87997	8.78933	8.87997
0.53248	0.0122074		-3.16282	0.0122074		0.53248	0.0122074		-3.55642	0.0122074		-3.16304	-0.0781274		0.03328	-0.0781274	-0.0781274		0.03328	-0.0781274	0.0122074		0.0122074				0.03328	-0.0781274		0.03328	-0.0781274		1.06496	-0.0781274		2.12992	0.0122074		2.12992				0.53248	8.78933	8.87997	8.87997	8.87997	8.87997	8.78933
0.57344	0.0122074		-3.12186	0.0122074		0.57344	0.0122074		-3.55386	0.0122074		-3.12208	0.0122074		0.03584	-0.0781274	-0.0781274		0.03584	0.0122074	0.0122074		0.0122074				0.03584	0.0122074		0.03584	-0.0781274		1.14688	0.0122074		2.29376	0.0122074		2.29376				0.57344	8.78933	8.78933	8.78933	8.78933	8.78933	8.78933
0.6144	0.0122074		-3.0809	0.0122074		0.6144	-0.0781274		-3.5513	-0.0781274		-3.08112	0.0122074		0.0384	0.0122074	-0.0781274		0.0384	-0.0781274	0.0122074		0.0122074				0.0384	0.0122074		0.0384	0.0122074		1.2288	-0.0781274		2.4576	0.0122074		2.4576				0.6144	8.87997	8.78933	8.87997	8.87997	8.78933	8.87997
0.65536	0.0122074		-3.03994	0.0122074		0.65536	0.0122074		-3.54874	-0.0781274		-3.04016	-0.0781274		0.04096	-0.0781274	0.0122074		0.04096	-0.0781274	0.102847		-0.0781274				0.04096	0.0122074		0.04096	0.0122074		1.31072	0.0122074		2.62144	0.0122074		2.62144				0.65536	8.87997	8.78933	8.87997	8.78933	8.78933	8.78933
0.69632	0.0122074		-2.99898	0.0122074		0.69632	0.0122074		-3.54618	-0.0781274		-2.9992	-0.0781274		0.04352	-0.0781274	-0.0781274		0.04352	0.0122074	0.0122074		0.0122074				0.04352	0.0122074		0.04352	0.0122074		1.39264	0.0122074		2.78528	-0.0781274		2.78528				0.69632	8.78933	8.87997	8.78933	8.87997	8.78933	8.78933
0.73728	0.0122074		-2.95802	-0.0781274		0.73728	-0.0781274		-3.54362	-0.0781274		-2.95824	-0.0781274		0.04608	0.0122074	-0.0781274		0.04608	0.0122074	0.0122074		0.102847				0.04608	0.0122074		0.04608	0.0122074		1.47456	0.0122074		2.94912	0.0122074		2.94912				0.73728	8.78933	8.78933	8.78933	8.78933	8.78933	8.78933
0.77824	0.0122074		-2.91706	-0.0781274		0.77824	0.0122074		-3.54106	0.0122074		-2.91728	-0.0781274		0.04864	-0.0781274	-0.0781274		0.04864	-0.0781274	0.0122074		0.0122074				0.04864	0.0122074		0.04864	0.0122074		1.55648	0.0122074		3.11296	-0.0781274		3.11296				0.77824	8.78933	8.87997	8.87997	8.78933	8.78933	8.78933
0.8192	0.0122074		-2.8761	0.0122074		0.8192	0.0122074		-3.5385	0.0122074		-2.87632	0.0122074		0.0512	-0.0781274	-0.0781274		0.0512	-0.0781274	0.102847		0.0122074				0.0512	0.0122074		0.0512	0.0122074		1.6384	-0.0781274		3.2768	0.0122074		3.2768				0.8192	8.78933	8.78933	8.78933	8.78933	8.78933	8.78933
0.86016	0.0122074		-2.83514	-0.0781274		0.86016	0.0122074		-3.53594	0.0122074		-2.83536	0.0122074		0.05376	-0.0781274	-0.0781274		0.05376	0.0122074	0.102847		0.0122074				0.05376	0.0122074		0.05376	0.0122074		1.72032	-0.0781274		3.44064	0.0122074		3.44064				0.86016	8.78933	8.78933	8.78933	8.78933	8.78933	8.87997
0.90112	0.0122074		-2.79418	-0.0781274		0.90112	0.0122074		-3.53338	0.0122074		-2.7944	-0.0781274		0.05632	0.0122074	-0.0781274		0.05632	-0.0781274	0.102847		0.0122074				0.05632	-0.0781274		0.05632	0.0122074		1.80224	0.0122074		3.60448	-0.0781274		3.60448				0.90112	8.87997	8.78933	8.78933	8.78933	8.78933	8.78933
0.94208	-0.0781274		-2.75322	0.0122074		0.94208	0.0122074		-3.53082	0.0122074		-2.75344	0.0122074		0.05888	-0.0781274	-0.0781274		0.05888	-0.0781274	0.0122074		-0.0781274				0.05888	0.0122074		0.05888	0.0122074		1.88416	0.0122074		3.76832	0.0122074		3.76832				0.94208	8.87997	8.78933	8.87997	8.78933	8.87997	8.87997
0.98304	0.0122074		-2.71226	0.0122074		0.98304	0.0122074		-3.52826	0.0122074		-2.71248	0.0122074		0.06144	-0.0781274	-0.0781274		0.06144	0.0122074	0.0122074		0.102847				0.06144	0.0122074		0.06144	-0.0781274		1.96608	-0.0781274		3.93216	-0.0781274		3.93216				0.98304	8.78933	8.78933	8.78933	8.78933	8.87997	8.87997
1.024	0.0122074		-2.6713	0.102847		1.024	0.0122074		-3.5257	0.0122074		-2.67152	0.0122074		0.064	-0.0781274	-0.0781274		0.064	-0.0781274	0.0122074		0.0122074				0.064	-0.0781274		0.064	-0.0781274		2.048	0.0122074		4.096	0.0122074		4.096				1.024	8.78933	8.78933	8.87997	8.78933	8.78933	8.78933
1.06496	0.0122074		-2.63034	0.0122074		1.06496	0.0122074		-3.52314	0.0122074		-2.63056	0.0122074		0.06656	0.0122074	-0.0781274		0.06656	0.0122074	0.0122074		0.0122074				0.06656	-0.0781274		0.06656	0.0122074		2.12992	-0.0781274		4.25984	0.0122074		4.25984				1.06496	8.78933	8.78933	8.87997	8.87997	8.78933	8.78933
1.10592	0.0122074		-2.58938	0.0122074		1.10592	0.0122074		-3.52058	0.0122074		-2.5896	0.0122074		0.06912	0.0122074	-0.0781274		0.06912	0.0122074	0.0122074		0.0122074				0.06912	-0.0781274		0.06912	-0.0781274		2.21184	0.0122074		4.42368	0.0122074		4.42368				1.10592	8.78933	8.78933	8.78933	8.87997	8.78933	8.78933
1.14688	-0.0781274		-2.54842	0.0122074		1.14688	-0.0781274		-3.51802	0.0122074		-2.54864	-0.0781274		0.07168	-0.0781274	0.0122074		0.07168	-0.0781274	0.0122074		0.0122074				0.07168	-0.0781274		0.07168	0.0122074		2.29376	-0.0781274		4.58752	0.0122074		4.58752				1.14688	8.87997	8.78933	8.78933	8.78933	8.78933	8.87997
1.18784	-0.0781274		-2.50746	-0.0781274		1.18784	-0.0781274		-3.51546	0.0122074		-2.50768	-0.0781274		0.07424	0.0122074	-0.0781274		0.07424	0.0122074	0.0122074		-0.0781274				0.07424	0.0122074		0.07424	0.0122074		2.37568	0.0122074		4.75136	0.0122074		4.75136				1.18784	8.87997	8.87997	8.87997	8.78933	8.87997	8.78933
1.2288	-0.0781274		-2.4665	0.0122074		1.2288	-0.0781274		-3.5129	0.0122074		-2.46672	0.0122074		0.0768	0.0122074	-0.0781274		0.0768	-0.0781274	0.0122074		0.0122074				0.0768	0.0122074		0.0768	-0.0781274		2.4576	0.0122074		4.9152	-0.0781274		4.9152				1.2288	8.78933	8.78933	8.78933	8.78933	8.87997	8.78933
1.26976	0.0122074		-2.42554	0.0122074		1.26976	0.0122074		-3.51034	-0.0781274		-2.42576	0.0122074		0.07936	0.0122074	-0.0781274		0.07936	0.0122074	0.0122074		0.0122074				0.07936	0.0122074		0.07936	0.0122074		2.53952	0.0122074		5.07904	0.0122074		5.07904				1.26976	8.78933	8.78933	8.78933	8.78933	8.87997	8.78933
1.31072	0.0122074		-2.38458	-0.0781274		1.31072	0.0122074		-3.50778	-0.0781274		-2.3848	0.0122074		0.08192	-0.0781274	-0.0781274		0.08192	0.0122074	0.0122074		0.0122074				0.08192	-0.0781274		0.08192	0.0122074		2.62144	0.0122074		5.24288	0.0122074		5.24288				1.31072	8.78933	8.87997	8.78933	8.78933	8.87997	8.78933
1.35168	0.0122074		-2.34362	-0.0781274		1.35168	0.0122074		-3.50522	-0.0781274		-2.34384	0.0122074		0.08448	0.0122074	-0.0781274		0.08448	0.0122074	0.0122074		-0.0781274				0.08448	0.0122074		0.08448	0.0122074		2.70336	-0.0781274		5.40672	-0.0781274		5.40672				1.35168	8.78933	8.87997	8.78933	8.87997	8.78933	8.78933
1.39264	0.0122074		-2.30266	0.0122074		1.39264	0.0122074		-3.50266	0.0122074		-2.30288	-0.0781274		0.08704	0.0122074	-0.0781274		0.08704	0.0122074	0.0122074		-0.0781274				0.08704	0.0122074		0.08704	0.0122074		2.78528	0.0122074		5.57056	0.0122074		5.57056				1.39264	8.78933	8.78933	8.78933	8.87997	8.78933	8.87997
1.4336	0.0122074		-2.2617	0.0122074		1.4336	-0.0781274		-3.5001	0.0122074		-2.26192	-0.0781274		0.0896	-0.0781274	-0.0781274		0.0896	0.0122074	0.102847		-0.0781274				0.0896	-0.0781274		0.0896	-0.0781274		2.8672	0.0122074		5.7344	8.9703		5.7344				1.4336	8.78933	8.87997	8.87997	8.78933	8.78933	8.78933
1.47456	-0.0781274		-2.22074	-0.0781274		1.47456	-0.0781274		-3.49754	-0.0781274		-2.22096	0.0122074		0.09216	-0.0781274	-0.0781274		0.09216	0.0122074	0.0122074		0.0122074				0.09216	-0.0781274		0.09216	-0.0781274		2.94912	0.0122074		5.89824	8.9703		5.89824				1.47456	8.78933	8.87997	8.87997	8.78933	8.78933	8.78933
1.51552	-0.0781274		-2.17978	0.0122074		1.51552	-0.0781274		-3.49498	-0.0781274		-2.18	-0.0781274		0.09472	-0.0781274	0.0122074		0.09472	-0.0781274	0.0122074		-0.0781274				0.09472	-0.0781274		0.09472	-0.0781274		3.03104	-0.0781274		6.06208	8.9703		6.06208				1.51552	8.78933	8.78933	8.78933	8.78933	8.78933	8.78933
1.55648	-0.0781274		-2.13882	0.0122074		1.55648	-0.0781274		-3.49242	-0.0781274		-2.13904	-0.0781274		0.09728	0.0122074	-0.0781274		0.09728	-0.0781274	0.0122074		0.0122074				0.09728	0.0122074		0.09728	-0.0781274		3.11296	0.0122074		6.22592	8.9703		6.22592				1.55648	8.87997	8.87997	8.87997	8.78933	8.78933	8.78933
1.59744	-0.0781274		-2.09786	0.0122074		1.59744	-0.0781274		-3.48986	0.0122074		-2.09808	0.0122074		0.09984	0.0122074	0.0122074		0.09984	-0.0781274	0.0122074		0.0122074				0.09984	-0.0781274		0.09984	0.0122074		3.19488	0.0122074		6.38976	8.9703		6.38976				1.59744	8.78933	8.87997	8.87997	8.78933	8.78933	8.78933
1.6384	0.0122074		-2.0569	-0.0781274		1.6384	-0.0781274		-3.4873	0.0122074		-2.05712	0.0122074		0.1024	0.0122074	-0.0781274		0.1024	0.0122074	0.0122074		-0.0781274				0.1024	0.0122074		0.1024	-0.0781274		3.2768	-0.0781274		6.5536	9.06095		6.5536				1.6384	8.78933	8.78933	8.78933	8.78933	8.78933	8.78933
1.67936	0.0122074		-2.01594	0.0122074		1.67936	0.0122074		-3.48474	0.0122074		-2.01616	0.0122074		0.10496	-0.0781274	-0.0781274		0.10496	0.0122074	0.0122074		0.102847				0.10496	-0.0781274		0.10496	0.0122074		3.35872	0.0122074		6.71744	8.9703		6.71744				1.67936	8.78933	8.78933	8.78933	8.78933	8.78933	8.87997
1.72032	0.0122074		-1.97498	-0.0781274		1.72032	-0.0781274		-3.48218	-0.0781274		-1.9752	0.0122074		0.10752	-0.0781274	-0.0781274		0.10752	-0.0781274	0.0122074		0.0122074				0.10752	-0.0781274		0.10752	0.0122074		3.44064	-0.0781274		6.88128	8.9703		6.88128				1.72032	8.87997	8.78933	8.78933	8.78933	8.78933	8.87997
1.76128	-0.0781274		-1.93402	0.0122074		1.76128	0.0122074		-3.47962	0.0122074		-1.93424	-0.0781274		0.11008	-0.0781274	0.0122074		0.11008	-0.0781274	0.0122074		0.0122074				0.11008	0.102847		0.11008	-0.0781274		3.52256	0.0122074		7.04512	8.9703		7.04512				1.76128	8.87997	8.78933	8.78933	8.87997	8.78933	8.78933
1.80224	0.0122074		-1.89306	0.0122074		1.80224	0.0122074		-3.47706	-0.0781274		-1.89328	0.0122074		0.11264	0.102847	-0.0781274		0.11264	0.102847	0.0122074		0.0122074				0.11264	0.102847		0.11264	0.102847		3.60448	0.0122074		7.20896	8.9703		7.20896				1.80224	8.78933	8.78933	8.78933	8.87997	8.78933	8.87997
1.8432	-0.0781274		-1.8521	-0.0781274		1.8432	0.0122074		-3.4745	-0.0781274		-1.85232	0.0122074		0.1152	8.87997	-0.0781274		0.1152	8.87997	0.0122074		0.0122074				0.1152	8.9703		0.1152	8.87997		3.6864	0.0122074		7.3728	8.9703		7.3728				1.8432	8.78933	8.87997	8.78933	8.78933	8.87997	8.78933
1.88416	-0.0781274		-1.81114	-0.0781274		1.88416	0.0122074		-3.47194	0.0122074		-1.81136	-0.0781274		0.11776	8.9703	-0.0781274		0.11776	8.87997	-0.0781274		-0.0781274				0.11776	8.9703		0.11776	8.87997		3.76832	0.0122074		7.53664	8.9703		7.53664				1.88416	8.78933	8.78933	8.78933	8.87997	8.78933	8.78933
1.92512	-0.0781274		-1.77018	0.0122074		1.92512	0.0122074		-3.46938	0.0122074		-1.7704	0.0122074		0.12032	4.3556	-0.0781274		0.12032	8.9703	0.0122074		0.0122074				0.12032	9.06095		0.12032	8.9703		3.85024	0.0122074		7.70048	8.9703		7.70048				1.92512	8.87997	8.78933	8.78933	8.78933	8.87997	8.87997
1.96608	-0.0781274		-1.72922	-0.0781274		1.96608	0.0122074		-3.46682	-0.0781274		-1.72944	-0.0781274		0.12288	2.63619	0.0122074		0.12288	8.9703	0.0122074		0.0122074				0.12288	8.9703		0.12288	8.9703		3.93216	-0.0781274		7.86432	8.9703		7.86432				1.96608	8.87997	8.78933	8.78933	8.78933	8.78933	8.87997
2.00704	0.0122074		-1.68826	0.0122074		2.00704	-0.0781274		-3.46426	-0.0781274		-1.68848	0.0122074		0.12544	1.64098	-0.0781274		0.12544	8.9703	0.0122074		-0.0781274				0.12544	9.06095		0.12544	8.9703		4.01408	0.0122074		8.02816	8.9703		8.02816				2.00704	8.78933	8.78933	8.78933	8.78933	8.87997	8.87997
2.048	0.0122074		-1.6473	-0.0781274		2.048	0.0122074		-3.4617	0.0122074		-1.64752	0.0122074		0.128	-7.58812	-0.0781274		0.128	8.9703	0.0122074		0.0122074				0.128	8.9703		0.128	8.9703		4.096	-0.0781274		8.192	8.9703		8.192				2.048	8.78933	8.78933	8.78933	8.78933	8.87997	8.78933
2.08896	0.0122074		-1.60634	-0.0781274		2.08896	0.0122074		-3.45914	-0.0781274		-1.60656	0.0122074		0.13056	-8.94528	-0.0781274		0.13056	8.9703	0.0122074		0.0122074				0.13056	8.9703		0.13056	8.9703		4.17792	-0.0781274		8.35584	8.9703		8.35584				2.08896	8.78933	8.87997	8.87997	8.87997	8.78933	8.78933
2.12992	0.0122074		-1.56538	0.0122074		2.12992	-0.0781274		-3.45658	-0.0781274		-1.5656	0.0122074		0.13312	-9.03592	-0.0781274		0.13312	8.9703	0.102847		-0.0781274				0.13312	8.9703		0.13312	8.9703		4.25984	-0.0781274		8.51968	8.9703		8.51968				2.12992	8.78933	8.87997	8.78933	8.78933	8.87997	8.78933
2.17088	0.0122074		-1.52442	0.0122074		2.17088	0.0122074		-3.45402	0.0122074		-1.52464	-0.0781274		0.13568	-9.03592	0.102847		0.13568	8.9703	0.0122074		0.0122074				0.13568	8.9703		0.13568	8.9703		4.34176	-0.0781274		8.68352	8.9703		8.68352				2.17088	8.78933	8.78933	8.78933	8.78933	8.87997	8.78933
2.21184	-0.0781274		-1.48346	0.0122074		2.21184	0.0122074		-3.45146	-0.0781274		-1.48368	0.0122074		0.13824	-8.94528	-9.03592		0.13824	8.9703	0.0122074		0.0122074				0.13824	9.06095		0.13824	8.9703		4.42368	0.0122074		8.84736	8.9703		8.84736				2.21184	8.78933	8.87997	8.78933	8.87997	8.78933	8.78933
2.2528	-0.0781274		-1.4425	0.0122074		2.2528	-0.0781274		-3.4489	0.0122074		-1.44272	-0.0781274		0.1408	-7.31651	-7.49748		0.1408	8.9703	0.0122074		-0.0781274				0.1408	8.9703		0.1408	8.9703		4.5056	0.0122074		9.0112	8.9703		9.0112				2.2528	8.87997	8.87997	8.87997	8.78933	8.87997	8.78933
2.29376	-0.0781274		-1.40154	0.0122074		2.29376	0.0122074		-3.44634	0.0122074		-1.40176	0.0122074		0.14336	-4.42091	-4.69253		0.14336	8.9703	0.0122074		-0.0781274				0.14336	8.9703		0.14336	8.9703		4.58752	0.0122074		9.17504	8.9703		9.17504				2.29376	8.78933	8.78933	8.78933	8.78933	8.87997	8.78933
2.33472	-0.0781274		-1.36058	-0.0781274		2.33472	-0.0781274		-3.44378	-0.0781274		-1.3608	-0.0781274		0.14592	-2.7018	-2.88278		0.14592	8.9703	0.0122074		0.0122074				0.14592	8.9703		0.14592	8.9703		4.66944	-0.0781274		9.33888	9.06095		9.33888				2.33472	8.87997	8.78933	8.78933	8.78933	8.87997	8.87997
2.37568	-0.0781274		-1.31962	0.0122074		2.37568	0.0122074		-3.44122	0.0122074		-1.31984	0.0122074		0.14848	-1.70629	-1.88757		0.14848	8.9703	0.0122074		-0.0781274				0.14848	8.9703		0.14848	8.9703		4.75136	0.0122074		9.50272	8.9703		9.50272				2.37568	8.78933	8.78933	8.78933	8.78933	8.78933	8.78933
2.41664	-0.0781274		-1.27866	-0.0781274		2.41664	-0.0781274		-3.43866	0.0122074		-1.27888	-0.0781274		0.15104	-1.07303	8.33705		0.15104	8.9703	0.0122074		0.0122074				0.15104	8.9703		0.15104	8.9703		4.83328	0.0122074		9.66656	8.9703		9.66656				2.41664	8.78933	8.78933	8.78933	8.78933	8.87997	8.78933
2.4576	-0.0781274		-1.2377	-0.0781274		2.4576	-0.0781274		-3.4361	-0.0781274		-1.23792	0.0122074		0.1536	-0.530107	8.87997		0.1536	8.9703	0.0122074		0.0122074				0.1536	9.06095		0.1536	8.9703		4.9152	0.0122074		9.8304	8.9703		9.8304				2.4576	8.78933	8.78933	8.78933	8.87997	8.87997	8.78933
2.49856	-0.0781274		-1.19674	0.0122074		2.49856	-0.0781274		-3.43354	0.0122074		-1.19696	0.0122074		0.15616	8.87997	9.06095		0.15616	8.9703	0.0122074		0.0122074				0.15616	9.06095		0.15616	8.9703		4.99712	-0.0781274		9.99424	9.06095		9.99424				2.49856	8.78933	8.87997	8.78933	8.78933	8.78933	8.78933
2.53952	0.0122074		-1.15578	0.0122074		2.53952	-0.0781274		-3.43098	-0.0781274		-1.156	0.0122074		0.15872	6.43696	8.9703		0.15872	8.9703	0.0122074		0.0122074				0.15872	9.06095		0.15872	8.9703		5.07904	0.0122074		10.1581	8.9703		10.1581				2.53952	8.78933	8.87997	8.78933	8.87997	8.78933	8.78933
2.58048	0.0122074		-1.11482	0.0122074		2.58048	0.0122074		-3.42842	0.0122074		-1.11504	-0.0781274		0.16128	3.90301	8.9703		0.16128	8.9703	0.102847		0.0122074				0.16128	9.06095		0.16128	8.9703		5.16096	-0.0781274		10.3219	8.9703		10.3219				2.58048	8.78933	8.78933	8.78933	8.87997	8.78933	8.78933
2.62144	0.0122074		-1.07386	-0.0781274		2.62144	-0.0781274		-3.42586	-0.0781274		-1.07408	-0.0781274		0.16384	2.36488	8.9703		0.16384	8.9703	0.102847		0.0122074				0.16384	8.9703		0.16384	8.9703		5.24288	0.0122074		10.4858	8.9703		10.4858				2.62144	8.87997	8.78933	8.78933	8.78933	8.78933	8.87997
2.6624	-0.0781274		-1.0329	-0.0781274		2.6624	-0.0781274		-3.4233	-0.0781274		-1.03312	0.0122074		0.1664	1.46001	8.9703		0.1664	8.9703	0.0122074		0.0122074				0.1664	9.06095		0.1664	8.9703		5.3248	0.0122074		10.6496	8.9703		10.6496				2.6624	8.78933	8.87997	8.87997	8.78933	8.78933	8.78933
2.70336	-0.0781274		-0.991942	-0.0781274		2.70336	0.0122074		-3.42074	-0.0781274		-0.992161	-0.0781274		0.16896	-8.85495	8.9703		0.16896	8.9703	-0.0781274		-0.0781274				0.16896	8.9703		0.16896	8.9703		5.40672	-0.0781274		10.8134	8.9703		10.8134				2.70336	8.78933	8.78933	8.87997	8.78933	8.78933	8.78933
2.74432	-0.0781274		-0.950982	-0.0781274		2.74432	-0.0781274		-3.41818	-0.0781274		-0.951201	-0.0781274		0.17152	-9.03592	4.98917		0.17152	8.9703	0.102847		0.0122074				0.17152	9.06095		0.17152	8.9703		5.48864	0.0122074		10.9773	8.9703		10.9773				2.74432	8.78933	8.78933	8.78933	8.87997	8.78933	8.78933
2.78528	-0.0781274		-0.910022	-0.0781274		2.78528	-0.0781274		-3.41562	-0.0781274		-0.910241	0.0122074		0.17408	-5.5974	3.17942		0.17408	8.9703	0.0122074		0.0122074				0.17408	9.06095		0.17408	8.9703		5.57056	-0.0781274		11.1411	8.9703		11.1411				2.78528	8.78933	8.87997	8.78933	8.78933	8.78933	8.78933
2.82624	0.0122074		-0.869062	0.0122074		2.82624	-0.0781274		-3.41306	-0.0781274		-0.869281	0.0122074		0.17664	-3.33506	1.9126		0.17664	8.9703	0.0122074		0.0122074				0.17664	9.06095		0.17664	8.9703		5.65248	0.0122074		11.305	8.9703		11.305				2.82624	8.78933	8.78933	8.78933	8.78933	8.87997	8.78933
2.8672	0.0122074		-0.828102	-0.0781274		2.8672	-0.0781274		-3.4105	-0.0781274		-0.828321	0.0122074		0.1792	-2.06854	1.09806		0.1792	8.9703	0.0122074		0.0122074				0.1792	9.06095		0.1792	8.9703		5.7344	0.0122074		11.4688	8.9703		11.4688				2.8672	0.102847	0.102847	-8.85495	-8.76461	-8.76461	-8.76461
2.90816	-0.0781274		-0.787142	0.0122074		2.90816	0.0122074		-3.40794	-0.0781274		-0.787361	-0.0781274		0.18176	-1.34434	0.917081		0.18176	8.9703	0.0122074		0.0122074				0.18176	9.06095		0.18176	8.9703		5.81632	-0.0781274		11.6326	8.9703		11.6326				2.90816	-8.76461	-8.76461	-8.85495	-8.76461	-8.85495	-8.85495
2.94912	0.0122074		-0.746182	0.0122074		2.94912	0.0122074		-3.40538	0.0122074		-0.746401	-0.0781274		0.18432	-0.620746	-9.03592		0.18432	8.9703	0.0122074		-0.0781274				0.18432	9.06095		0.18432	8.9703		5.89824	-0.0781274		11.7965	9.06095		11.7965				2.94912	-8.85495	-8.85495	-8.85495	-8.85495	-8.85495	-8.85495
2.99008	-0.0781274		-0.705222	-0.0781274		2.99008	0.0122074		-3.40282	0.0122074		-0.705441	0.0122074		0.18688	8.87997	-9.03592		0.18688	8.9703	0.0122074		0.0122074				0.18688	9.06095		0.18688	8.9703		5.98016	0.0122074		11.9603	9.06095		11.9603				2.99008	-8.85495	-8.85495	-8.85495	-8.85495	-8.85495	-8.85495
3.03104	-0.0781274		-0.664262	-0.0781274		3.03104	0.0122074		-3.40026	0.0122074		-0.664481	-0.0781274		0.18944	8.87997	-5.05448		0.18944	8.9703	0.0122074		0.0122074				0.18944	9.06095		0.18944	8.9703		6.06208	0.0122074		12.1242	8.9703		12.1242				3.03104	-8.94528	-8.85495	-8.85495	-8.94528	-8.94528	-8.85495
3.072	-0.0781274		-0.623302	-0.0781274		3.072	-0.0781274		-3.3977	-0.0781274		-0.623521	0.0122074		0.192	4.98917	-3.15409		0.192	8.87997	0.0122074		0.0122074				0.192	9.06095		0.192	8.9703		6.144	0.0122074		12.288	8.9703		12.288				3.072	-8.94528	-8.85495	-8.85495	-8.94528	-8.85495	-8.85495
3.11296	0.0122074		-0.582342	-0.0781274		3.11296	-0.0781274		-3.39514	-0.0781274		-0.582561	0.0122074		0.19456	2.99814	-2.06854		0.19456	8.9703	0.0122074		0.0122074				0.19456	9.06095		0.19456	8.9703		6.22592	-0.0781274		12.4518	8.9703		12.4518				3.11296	-8.94528	-8.85495	-8.94528	-8.94528	-8.85495	-8.85495
3.15392	-0.0781274		-0.541382	-0.0781274		3.15392	0.0122074		-3.39258	0.0122074		-0.541601	0.0122074		0.19712	1.82195	-1.25401		0.19712	8.9703	0.0122074		-0.0781274				0.19712	9.06095		0.19712	8.9703		6.30784	0.0122074		12.6157	8.9703		12.6157				3.15392	-8.94528	-8.94528	-8.85495	-8.94528	-8.85495	-8.94528
3.19488	0.0122074		-0.500422	-0.0781274		3.19488	0.0122074		-3.39002	-0.0781274		-0.500641	0.0122074		0.19968	1.09806	8.9703		0.19968	8.9703	0.0122074		-0.0781274				0.19968	9.06095		0.19968	8.9703		6.38976	-0.0781274		12.7795	8.9703		12.7795				3.19488	-8.85495	-8.85495	-8.85495	-8.94528	-8.85495	-8.94528
3.23584	0.0122074		-0.459462	0.0122074		3.23584	0.0122074		-3.38746	0.0122074		-0.459681	-0.0781274		0.20224	-8.94528	6.16504		0.20224	8.9703	0.102847		-0.0781274				0.20224	9.06095		0.20224	8.9703		6.47168	0.0122074		12.9434	8.9703		12.9434				3.23584	-8.85495	-8.85495	-8.94528	-8.85495	-8.85495	-8.94528
3.2768	0.0122074		-0.418502	0.0122074		3.2768	-0.0781274		-3.3849	-0.0781274		-0.418721	-0.0781274		0.2048	-7.22617	3.90301		0.2048	8.9703	0.102847		0.0122074				0.2048	9.06095		0.2048	8.9703		6.5536	-0.0781274		13.1072	8.9703		13.1072				3.2768	-8.85495	-8.85495	-8.94528	-8.94528	-8.85495	-8.85495
3.31776	0.0122074		-0.377542	0.0122074		3.31776	0.0122074		-3.38234	0.0122074		-0.377761	-0.0781274		0.20736	-4.33058	2.45521		0.20736	8.9703	0.0122074		-0.0781274				0.20736	8.9703		0.20736	8.9703		6.63552	0.0122074		13.271	8.9703		13.271				3.31776	-8.85495	-8.85495	-8.85495	-8.85495	-8.94528	-8.85495
3.35872	-0.0781274		-0.336582	0.0122074		3.35872	0.0122074		-3.37978	0.0122074		-0.336801	0.0122074		0.20992	-2.61116	1.55065		0.20992	8.9703	0.0122074		0.0122074				0.20992	9.06095		0.20992	8.9703		6.71744	0.0122074		13.4349	8.9703		13.4349				3.35872	-8.94528	-8.94528	-8.94528	-8.85495	-8.94528	-8.94528
3.39968	-0.0781274		-0.295622	-0.0781274		3.39968	0.0122074		-3.37722	-0.0781274		-0.295841	-0.0781274		0.21248	-1.70629	1.09806		0.21248	8.9703	0.0122074		0.0122074				0.21248	9.06095		0.21248	8.9703		6.79936	-0.0781274		13.5987	8.9703		13.5987				3.39968	-8.85495	-8.94528	-8.94528	-8.85495	-8.94528	-8.85495
3.44064	-0.0781274		-0.254662	0.0122074		3.44064	0.0122074		-3.37466	-0.0781274		-0.254881	-0.0781274		0.21504	-1.07303	0.736106		0.21504	8.9703	0.0122074		0.0122074				0.21504	9.06095		0.21504	8.9703		6.88128	-0.0781274		13.7626	8.9703		13.7626				3.44064	-8.85495	-8.85495	-8.85495	-8.85495	-8.94528	-8.94528
3.4816	-0.0781274		-0.213702	-0.0781274		3.4816	0.0122074		-3.3721	0.0122074		-0.213921	-0.0781274		0.2176	-0.620746	-9.03592		0.2176	8.9703	0.102847		0.0122074				0.2176	9.06095		0.2176	8.9703		6.9632	0.0122074		13.9264	8.9703		13.9264				3.4816	-8.85495	-8.94528	-8.85495	-8.85495	-8.85495	-8.85495
3.52256	0.0122074		-0.172742	-0.0781274		3.52256	0.0122074		-3.36954	-0.0781274		-0.172961	0.0122074		0.22016	-0.439772	-6.50197		0.22016	8.87997	0.0122074		-0.0781274				0.22016	9.06095		0.22016	8.9703		7.04512	-0.0781274		14.0902	8.9703		14.0902				3.52256	-8.94528	-8.94528	-8.94528	-8.94528	-8.85495	-8.94528
3.56352	-0.0781274		-0.131782	-0.0781274		3.56352	0.0122074		-3.36698	-0.0781274		-0.132001	0.0122074		0.22272	-0.349132	-3.96863		0.22272	8.9703	0.0122074		0.0122074				0.22272	9.06095		0.22272	8.9703		7.12704	-0.0781274		14.2541	8.9703		14.2541				3.56352	-8.85495	-8.85495	-8.85495	-8.94528	-8.85495	-8.94528
3.60448	-0.0781274		-0.090822	0.0122074		3.60448	0.0122074		-3.36442	0.0122074		-0.0910411	-0.0781274		0.22528	-0.0781274	-2.52083		0.22528	8.9703	-9.03592		-0.0781274				0.22528	9.06095		0.22528	8.9703		7.20896	-0.0781274		14.4179	8.9703		14.4179				3.60448	-8.85495	-8.94528	-8.85495	-8.94528	-8.85495	-8.94528
3.64544	0.0122074		-0.049862	-0.0781274		3.64544	0.0122074		-3.36186	0.0122074		-0.0500811	0.0122074		0.22784	8.87997	-1.52531		0.22784	8.9703	-9.03592		-0.0781274				0.22784	8.9703		0.22784	8.9703		7.29088	0.0122074		14.5818	9.06095		14.5818				3.64544	-8.85495	-8.85495	-8.94528	-8.85495	-8.85495	-8.85495
3.6864	0.0122074		-0.00890197	0.0122074		3.6864	-0.0781274		-3.3593	-0.0781274		-0.00912106	0.0122074		0.2304	8.87997	8.87997		0.2304	8.9703	-9.03592		0.0122074				0.2304	9.06095		0.2304	8.9703		7.3728	-0.0781274		14.7456	8.9703		14.7456				3.6864	-8.85495	-8.94528	-8.85495	-8.85495	-8.94528	-8.85495
3.72736	8.78933		0.032058	8.87997		3.72736	8.87997		-3.35674	-0.0781274		0.0318389	8.78933		0.23296	4.44594	8.9703		0.23296	8.9703	-9.03592		-0.0781274				0.23296	9.06095		0.23296	8.9703		7.45472	0.0122074		14.9094	8.9703		14.9094				3.72736	-8.85495	-8.85495	-8.85495	-8.85495	-8.94528	-8.85495
3.76832	8.78933		0.073018	8.87997		3.76832	8.87997		-3.35418	-0.0781274		0.0727989	8.78933		0.23552	2.81716	4.98917		0.23552	8.9703	-9.12626		0.0122074				0.23552	9.06095		0.23552	8.9703		7.53664	0.0122074		15.0733	8.9703		15.0733				3.76832	-8.94528	-8.85495	-8.94528	-8.85495	-8.94528	-8.94528
3.80928	8.78933		0.113978	8.78933		3.80928	8.78933		-3.35162	0.0122074		0.113759	8.78933		0.23808	1.64098	3.08878		0.23808	8.9703	-9.12626		-0.0781274				0.23808	9.06095		0.23808	8.9703		7.61856	0.0122074		15.2371	8.9703		15.2371				3.80928	-8.85495	-8.94528	-8.94528	-8.85495	-8.94528	-8.85495
3.85024	8.78933		0.154938	8.78933		3.85024	8.78933		-3.34906	-0.0781274		0.154719	8.87997		0.24064	0.826441	1.9126		0.24064	8.9703	-9.03592		0.0122074				0.24064	9.06095		0.24064	8.9703		7.70048	0.0122074		15.401	8.9703		15.401				3.85024	-8.85495	-8.85495	-8.85495	-8.94528	-8.85495	-8.85495
3.8912	8.87997		0.195898	8.87997		3.8912	8.78933		-3.3465	0.0122074		0.195679	8.78933		0.2432	-8.94528	1.09806		0.2432	8.9703	-9.03592		0.0122074				0.2432	9.06095		0.2432	8.9703		7.7824	-0.0781274		15.5648	8.9703		15.5648				3.8912	-8.94528	-8.85495	-8.85495	-8.94528	-8.94528	-8.94528
3.93216	8.78933		0.236858	8.78933		3.93216	8.78933		-3.34394	0.0122074		0.236639	8.87997		0.24576	-6.50197	0.736106		0.24576	8.9703	-9.03592		-0.0781274				0.24576	9.06095		0.24576	8.9703		7.86432	0.0122074		15.7286	8.9703		15.7286				3.93216	-8.94528	-8.94528	-8.94528	-8.85495	-8.85495	-8.94528
3.97312	8.78933		0.277818	8.78933		3.97312	8.87997		-3.34138	-0.0781274		0.277599	8.78933		0.24832	-3.96863	0.374157		0.24832	8.9703	-9.03592		-0.0781274				0.24832	8.9703		0.24832	8.9703		7.94624	0.0122074		15.8925	8.9703		15.8925				3.97312	-8.85495	-8.85495	-8.85495	-8.85495	-8.94528	-8.94528
4.01408	8.78933		0.318778	8.87997		4.01408	8.87997		-3.33882	0.0122074		0.318559	8.87997		0.25088	-2.33985	0.283822		0.25088	8.9703	-9.03592		-0.0781274				0.25088	9.06095		0.25088	8.9703		8.02816	0.0122074		16.0563	9.06095		16.0563				4.01408	-8.94528	-8.85495	-8.94528	-8.85495	-8.85495	-8.85495
4.05504	8.87997		0.359738	8.87997		4.05504	8.78933		-3.33626	-0.0781274		0.359519	8.78933		0.25344	-1.52531	0.283822		0.25344	8.9703	-9.12626		0.0122074				0.25344	9.06095		0.25344	8.9703		8.11008	-0.0781274		16.2202	8.9703		16.2202				4.05504	-8.94528	-8.85495	-8.94528	-8.85495	-8.85495	-8.85495
4.096	8.87997		0.400698	8.78933		4.096	8.78933		-3.3337	0.0122074		0.400479	8.78933		0.256	-0.711081	-8.85495		0.256	8.9703	-9.12626		0.0122074				0.256	9.06095		0.256	8.9703		8.192	0.0122074		16.384	8.9703		16.384				4.096	-8.85495	-8.94528	-8.94528	-8.85495	-8.94528	-8.85495
4.13696	8.87997		0.441658	8.78933		4.13696	8.78933		-3.33114	0.0122074		0.441439	8.87997		0.25856	4.44594	-9.03592		0.25856	8.9703	-9.03592		0.0122074				0.25856	9.06095		0.25856	8.9703		8.27392	-0.0781274		16.5478	8.9703		16.5478				4.13696	-8.94528	-8.85495	-8.85495	-8.85495	-8.94528	-8.85495
4.17792	8.87997		0.482618	8.78933		4.17792	8.87997		-3.32858	-0.0781274		0.482399	8.78933		0.26112	8.87997	-5.86871		0.26112	8.9703	-9.03592		0.0122074				0.26112	9.06095		0.26112	8.9703		8.35584	-0.0781274		16.7117	8.9703		16.7117				4.17792	-8.94528	-8.85495	-8.85495	-8.85495	-8.94528	-8.94528
4.21888	8.78933		0.523578	8.78933		4.21888	8.78933		-3.32602	-0.0781274		0.523359	8.78933		0.26368	5.71276	-3.51634		0.26368	8.9703	-9.03592		0.0122074				0.26368	9.06095		0.26368	8.9703		8.43776	0.0122074		16.8755	8.9703		16.8755				4.21888	-8.85495	-8.94528	-8.85495	-8.94528	-8.94528	-8.85495
4.25984	8.78933		0.564538	8.78933		4.25984	8.87997		-3.32346	0.0122074		0.564319	8.78933		0.26624	3.54137	-2.24952		0.26624	8.9703	-9.03592		0.0122074				0.26624	9.06095		0.26624	8.9703		8.51968	-0.0781274		17.0394	9.06095		17.0394				4.25984	-8.94528	-8.85495	-8.94528	-8.85495	-8.94528	-8.85495
4.3008	8.78933		0.605498	8.78933		4.3008	8.78933		-3.3209	0.0122074		0.605279	8.87997		0.2688	2.09357	-1.43498		0.2688	8.9703	-9.03592		0.0122074				0.2688	9.06095		0.2688	8.9703		8.6016	-0.0781274		17.2032	8.9703		17.2032				4.3008	-8.85495	-8.85495	-8.85495	-8.85495	-8.85495	-8.94528
4.34176	8.78933		0.646458	8.78933		4.34176	8.78933		-3.31834	0.0122074		0.646239	8.78933		0.27136	1.27873	8.87997		0.27136	8.9703	-9.03592		0.0122074				0.27136	9.06095		0.27136	8.9703		8.68352	0.0122074		17.367	8.9703		17.367				4.34176	-8.85495	-8.85495	-8.94528	-8.94528	-8.85495	-8.85495
4.38272	8.78933		0.687418	8.78933		4.38272	8.78933		-3.31578	-0.0781274		0.687199	8.78933		0.27392	-8.94528	8.9703		0.27392	8.9703	-9.12626		0.0122074				0.27392	9.06095		0.27392	8.9703		8.76544	0.0122074		17.5309	8.9703		17.5309				4.38272	-8.85495	-8.85495	-8.85495	-8.94528	-8.85495	-8.94528
4.42368	8.78933		0.728378	8.87997		4.42368	8.78933		-3.31322	-0.0781274		0.728159	8.78933		0.27648	-8.94528	4.44594		0.27648	8.9703	-9.03592		0.0122074				0.27648	9.06095		0.27648	8.9703		8.84736	-0.0781274		17.6947	-8.85495		17.6947				4.42368	-8.85495	-8.85495	-8.85495	-8.94528	-8.85495	-8.94528
4.46464	8.78933		0.769338	8.87997		4.46464	8.78933		-3.31066	0.0122074		0.769119	8.87997		0.27904	-4.96384	2.81716		0.27904	8.9703	-9.03592		0.0122074				0.27904	9.06095		0.27904	8.9703		8.92928	-0.0781274		17.8586	-9.03592		17.8586				4.46464	-8.94528	-8.85495	-8.85495	-8.85495	-8.85495	-8.94528
4.5056	8.78933		0.810298	8.78933		4.5056	8.78933		-3.3081	0.0122074		0.810079	8.78933		0.2816	-2.97311	1.73162		0.2816	8.9703	-9.03592		0.0122074				0.2816	9.06095		0.2816	8.9703		9.0112	0.0122074		18.0224	-9.03592		18.0224				4.5056	-8.94528	-8.94528	-8.94528	-8.85495	-8.85495	-8.94528
4.54656	8.78933		0.851258	8.87997		4.54656	8.78933		-3.30554	0.0122074		0.851039	8.78933		0.28416	-1.88757	1.00742		0.28416	8.9703	-9.12626		0.0122074				0.28416	9.06095		0.28416	8.9703		9.09312	0.0122074		18.1862	-9.03592		18.1862				4.54656	-8.85495	-8.94528	-8.94528	-8.94528	-8.94528	-8.85495
4.58752	8.78933		0.892218	8.78933		4.58752	8.78933		-3.30298	0.0122074		0.891999	8.78933		0.28672	-1.16337	0.826441		0.28672	8.9703	-9.03592		0.0122074				0.28672	9.06095		0.28672	8.9703		9.17504	0.0122074		18.3501	-9.03592		18.3501				4.58752	-8.85495	-8.85495	-8.85495	-8.85495	-8.85495	-8.85495
4.62848	8.78933		0.933178	8.78933		4.62848	8.78933		-3.30042	-0.0781274		0.932959	8.78933		0.28928	-0.620746	-8.94528		0.28928	8.9703	-9.03592		-0.0781274				0.28928	9.06095		0.28928	8.9703		9.25696	8.78933		18.5139	-9.03592		18.5139				4.62848	-8.85495	-8.94528	-8.85495	-8.94528	-8.85495	-8.85495
4.66944	8.78933		0.974138	8.78933		4.66944	8.87997		-3.29786	-0.0781274		0.973919	8.78933		0.29184	8.78933	-7.31651		0.29184	8.9703	-9.12626		0.0122074				0.29184	9.06095		0.29184	8.9703		9.33888	8.78933		18.6778	-9.03592		18.6778				4.66944	-8.94528	-8.85495	-8.85495	-8.85495	-8.85495	-8.94528
4.7104	8.78933		1.0151	8.87997		4.7104	8.78933		-3.2953	-0.0781274		1.01488	8.78933		0.2944	8.9703	-4.51155		0.2944	8.87997	-9.03592		0.0122074				0.2944	9.06095		0.2944	8.9703		9.4208	8.78933		18.8416	-9.03592		18.8416				4.7104	-8.85495	-8.94528	-8.85495	-8.94528	-8.85495	-8.94528
4.75136	8.78933		1.05606	8.78933		4.75136	8.78933		-3.29274	-0.0781274		1.05584	8.78933		0.29696	4.44594	-2.79214		0.29696	8.9703	-9.12626		0.0122074				0.29696	9.06095		0.29696	8.9703		9.50272	8.78933		19.0054	-9.03592		19.0054				4.75136	-8.85495	-8.94528	-8.85495	-8.85495	-8.85495	-8.85495
4.79232	8.78933		1.09702	8.78933		4.79232	8.87997		-3.29018	-0.0781274		1.0968	8.78933		0.29952	2.72683	-1.79693		0.29952	9.06095	-9.12626		0.0122074				0.29952	9.06095		0.29952	8.9703		9.58464	8.78933		19.1693	-9.03592		19.1693				4.79232	-8.85495	-8.85495	-8.85495	-8.85495	-8.85495	-8.94528
4.83328	8.87997		1.13798	8.78933		4.83328	8.87997		-3.28762	0.0122074		1.13776	8.78933		0.30208	1.64098	8.78933		0.30208	8.9703	-9.03592		0.0122074				0.30208	9.06095		0.30208	8.9703		9.66656	8.78933		19.3331	-9.03592		19.3331				4.83328	-8.85495	-8.85495	-8.94528	-8.94528	-8.94528	-8.94528
4.87424	8.78933		1.17894	8.78933		4.87424	8.78933		-3.28506	0.0122074		1.17872	8.78933		0.30464	1.00742	8.9703		0.30464	8.9703	-9.03592		0.0122074				0.30464	9.06095		0.30464	8.9703		9.74848	8.78933		19.497	-9.03592		19.497				4.87424	-8.94528	-8.85495	-8.94528	-8.85495	-8.94528	-8.94528
4.9152	8.78933		1.2199	8.78933		4.9152	8.87997		-3.2825	0.0122074		1.21968	8.78933		0.3072	0.645466	5.62242		0.3072	8.9703	-9.12626		0.0122074				0.3072	9.06095		0.3072	8.9703		9.8304	8.78933		19.6608	-9.03592		19.6608				4.9152	-8.85495	-8.94528	-8.85495	-8.85495	-8.85495	-8.85495
4.95616	8.78933		1.26086	8.78933		4.95616	8.87997		-3.27994	0.0122074		1.26064	8.78933		0.30976	0.374157	3.54137		0.30976	8.9703	-9.03592		0.0122074				0.30976	9.06095		0.30976	8.9703		9.91232	8.78933		19.8246	-9.03592		19.8246				4.95616	-8.94528	-8.85495	-8.85495	-8.94528	-8.94528	-8.94528
4.99712	8.78933		1.30182	8.78933		4.99712	8.78933		-3.27738	-0.0781274		1.3016	8.78933		0.31232	0.193182	2.18391		0.31232	8.9703	-9.12626		-0.0781274				0.31232	9.06095		0.31232	9.06095		9.99424	8.78933		19.9885	-9.03592		19.9885				4.99712	-8.85495	-8.85495	-8.85495	-8.94528	-8.94528	-8.85495
5.03808	8.78933		1.34278	8.87997		5.03808	8.87997		-3.27482	-0.0781274		1.34256	8.78933		0.31488	-8.94528	1.36937		0.31488	8.9703	-9.12626		0.0122074				0.31488	9.06095		0.31488	8.9703		10.0762	8.78933		20.1523	-9.03592		20.1523				5.03808	-8.85495	-8.94528	-8.85495	-8.85495	-8.85495	-8.85495
5.07904	8.78933		1.38374	8.78933		5.07904	8.87997		-3.27226	0.0122074		1.38352	8.78933		0.31744	-9.03592	1.00742		0.31744	8.9703	-9.03592		0.0122074				0.31744	9.06095		0.31744	8.9703		10.1581	8.78933		20.3162	-9.03592		20.3162				5.07904	-8.85495	-8.94528	-8.94528	-8.94528	-8.94528	-8.85495
5.12	8.78933		1.4247	8.87997		5.12	8.78933		-3.2697	0.0122074		1.42448	8.78933		0.32	-4.96384	-8.85495		0.32	8.9703	-9.03592		-0.0781274				0.32	9.06095		0.32	8.9703		10.24	8.78933		20.48	-9.03592		20.48				5.12	-8.85495	-8.85495	-8.94528	-8.85495	-8.94528	-8.94528
5.16096	8.78933		1.46566	8.78933		5.16096	8.78933		-3.26714	0.0122074		1.46544	8.78933		0.32256	-2.97311	-9.03592		0.32256	8.9703	-9.12626		0.0122074				0.32256	9.06095		0.32256	8.9703		10.3219	8.78933		20.6438	-9.03592		20.6438				5.16096	-8.85495	-8.94528	-8.85495	-8.85495	-8.85495	-8.94528
5.20192	8.78933		1.50662	8.78933		5.20192	8.78933		-3.26458	0.0122074		1.5064	8.78933		0.32512	-1.88757	-9.03592		0.32512	8.9703	-9.12626		0.0122074				0.32512	9.06095		0.32512	8.9703		10.4038	8.78933		20.8077	-9.03592		20.8077				5.20192	-8.76461	-8.94528	-8.94528	-8.94528	-8.85495	-8.94528
5.24288	8.78933		1.54758	8.78933		5.24288	8.78933		-3.26202	-0.0781274		1.54736	8.78933		0.32768	-1.16337	-9.03592		0.32768	8.9703	-9.12626		0.0122074				0.32768	9.06095		0.32768	8.9703		10.4858	8.78933		20.9715	-9.03592		20.9715				5.24288	-8.85495	-8.85495	-8.85495	-8.85495	-8.94528	-8.85495
5.28384	8.78933		1.58854	8.87997		5.28384	8.78933		-3.25946	-0.0781274		1.58832	8.78933		0.33024	-0.620746	-9.03592		0.33024	8.9703	-9.12626		0.0122074				0.33024	9.06095		0.33024	8.9703		10.5677	8.87997		21.1354	-9.03592		21.1354				5.28384	-8.94528	-8.85495	-8.85495	-8.85495	-8.94528	-8.94528
5.3248	8.78933		1.6295	8.78933		5.3248	8.87997		-3.2569	-0.0781274		1.62928	8.78933		0.3328	8.78933	-6.77389		0.3328	8.9703	-9.12626		0.0122074				0.3328	9.06095		0.3328	8.9703		10.6496	8.78933		21.2992	-9.03592		21.2992				5.3248	-8.94528	-8.85495	-8.85495	-8.85495	-8.94528	-8.85495
5.36576	8.78933		1.67046	8.78933		5.36576	8.78933		-3.25434	-0.0781274		1.67024	8.78933		0.33536	8.87997	-4.05927		0.33536	8.9703	-9.12626		0.0122074				0.33536	9.06095		0.33536	8.9703		10.7315	8.78933		21.463	-9.03592		21.463				5.36576	-8.94528	-8.85495	-8.94528	-8.94528	-8.94528	-8.85495
5.40672	8.78933		1.71142	8.78933		5.40672	8.78933		-3.25178	-0.0781274		1.7112	8.78933		0.33792	4.44594	-2.61116		0.33792	8.9703	-9.12626		0.0122074				0.33792	9.06095		0.33792	8.9703		10.8134	8.78933		21.6269	-9.03592		21.6269				5.40672	-8.94528	-8.85495	-0.0781274	-0.0781274	-0.0781274	-0.0781274
5.44768	8.78933		1.75238	8.78933		5.44768	8.78933		-3.24922	-0.0781274		1.75216	8.78933		0.34048	2.63619	-1.70629		0.34048	8.9703	-9.12626		0.0122074				0.34048	9.06095		0.34048	8.9703		10.8954	8.78933		21.7907	-9.03592		21.7907				5.44768	-0.0781274	0.0122074	-0.0781274	-0.0781274	-0.0781274	-0.0781274
5.48864	8.78933		1.79334	8.78933		5.48864	8.78933		-3.24666	0.0122074		1.79312	8.78933		0.34304	1.64098	8.78933		0.34304	8.9703	-9.03592		0.0122074				0.34304	9.06095		0.34304	8.9703		10.9773	8.78933		21.9546	-9.03592		21.9546				5.48864	0.0122074	-0.0781274	-0.0781274	-0.0781274	-0.0781274	-0.0781274
5.5296	8.78933		1.8343	8.78933		5.5296	8.78933		-3.2441	0.0122074		1.83408	8.78933		0.3456	-3.87829	8.9703		0.3456	8.9703	-9.12626		0.0122074				0.3456	9.06095		0.3456	8.9703		11.0592	8.78933		22.1184	-9.03592		22.1184				5.5296	-0.0781274	0.0122074	-0.0781274	0.0122074	-0.0781274	-0.0781274
5.57056	8.78933		1.87526	8.78933		5.57056	8.87997		-3.24154	0.0122074		1.87504	8.78933		0.34816	-8.94528	5.0795		0.34816	8.9703	-9.12626		0.0122074				0.34816	9.06095		0.34816	8.9703		11.1411	8.78933		22.2822	-9.03592		22.2822				5.57056	0.0122074	0.0122074	-0.0781274	-0.0781274	0.0122074	0.0122074
5.61152	8.78933		1.91622	8.78933		5.61152	8.87997		-3.23898	0.0122074		1.916	8.87997		0.35072	-6.41163	3.17942		0.35072	8.9703	-9.12626		0.0122074				0.35072	9.06095		0.35072	8.9703		11.223	8.78933		22.4461	-9.03592		22.4461				5.61152
5.65248	8.78933		1.95718	8.78933		5.65248	8.78933		-3.23642	-0.0781274		1.95696	8.78933		0.35328	-3.78765	1.9126		0.35328	8.9703	-9.12626		0.0122074				0.35328	9.06095		0.35328	8.9703		11.305	8.78933		22.6099	-9.03592		22.6099				5.65248
5.69344	8.78933		1.99814	8.78933		5.69344	8.87997		-3.23386	-0.0781274		1.99792	8.78933		0.35584	-2.33985	1.09806		0.35584	8.9703	-9.12626		0.0122074				0.35584	9.06095		0.35584	8.9703		11.3869	8.78933		22.7738	-9.03592		22.7738				5.69344
5.7344	8.78933		2.0391	8.78933		5.7344	8.87997		-3.2313	0.0122074		2.03888	8.78933		0.3584	-1.43498	0.917081		0.3584	8.9703	-9.03592		0.0122074				0.3584	9.06095		0.3584	8.9703		11.4688	8.78933		22.9376	-9.03592		22.9376				5.7344
5.77536	8.78933		2.08006	8.78933		5.77536	8.78933		-3.22874	-0.0781274		2.07984	8.78933		0.36096	-0.801721	-8.94528		0.36096	8.9703	-9.12626		0.102847				0.36096	9.06095		0.36096	8.9703		11.5507	8.78933		23.1014	-9.03592		23.1014				5.77536
5.81632	8.78933		2.12102	8.78933		5.81632	8.78933		-3.22618	0.0122074		2.1208	8.78933		0.36352	7.52251	-9.03592		0.36352	8.9703	-9.03592		0.0122074				0.36352	9.06095		0.36352	8.9703		11.6326	8.78933		23.2653	-9.03592		23.2653				5.81632
5.85728	8.78933		2.16198	8.78933		5.85728	8.78933		-3.22362	0.0122074		2.16176	8.78933		0.36608	8.87997	-5.14511		0.36608	8.9703	-9.12626		0.0122074				0.36608	9.06095		0.36608	8.9703		11.7146	8.78933		23.4291	-9.03592		23.4291				5.85728
5.89824	8.87997		2.20294	8.87997		5.89824	8.78933		-3.22106	0.0122074		2.20272	8.78933		0.36864	5.71276	-3.24442		0.36864	8.9703	-9.12626		-0.0781274				0.36864	9.06095		0.36864	8.9703		11.7965	8.78933		23.593	-9.03592		23.593				5.89824
5.9392	8.78933		2.2439	8.78933		5.9392	8.78933		-3.2185	-0.0781274		2.24368	8.78933		0.3712	3.45073	-1.97791		0.3712	8.9703	-9.12626		-0.0781274				0.3712	9.06095		0.3712	8.9703		11.8784	8.78933		23.7568	-9.03592		23.7568				5.9392
5.98016	8.78933		2.28486	8.78933		5.98016	8.87997		-3.21594	-0.0781274		2.28464	8.78933		0.37376	2.09357	-1.34434		0.37376	8.9703	-9.12626		0.0122074				0.37376	9.06095		0.37376	8.9703		11.9603	8.78933		23.9206	-9.03592		23.9206				5.98016
6.02112	8.78933		2.32582	8.78933		6.02112	8.87997		-3.21338	-0.0781274		2.3256	8.78933		0.37632	1.27873	8.9703		0.37632	8.9703	-9.12626		0.0122074				0.37632	9.06095		0.37632	8.9703		12.0422	8.87997		24.0845	-9.03592		24.0845				6.02112
6.06208	8.78933		2.36678	8.78933		6.06208	8.78933		-3.21082	-0.0781274		2.36656	8.78933		0.37888	-8.94528	6.34632		0.37888	8.9703	-9.12626		-0.0781274				0.37888	8.9703		0.37888	8.9703		12.1242	8.78933		24.2483	-9.03592		24.2483				6.06208
6.10304	8.78933		2.40774	8.78933		6.10304	8.78933		-3.20826	0.0122074		2.40752	8.78933		0.38144	-8.94528	3.99365		0.38144	8.9703	-9.03592		0.0122074				0.38144	9.06095		0.38144	8.9703		12.2061	8.78933		24.4122	-9.03592		24.4122				6.10304
6.144	8.87997		2.4487	8.87997		6.144	8.87997		-3.2057	0.0122074		2.44848	8.78933		0.384	-4.96384	2.54585		0.384	8.9703	-9.12626		0.0122074				0.384	9.06095		0.384	8.9703		12.288	8.78933		24.576	-9.03592		24.576				6.144
6.18496	8.87997		2.48966	8.87997		6.18496	8.78933		-3.20314	0.0122074		2.48944	8.78933		0.38656	-2.97311	1.55065		0.38656	8.9703	-9.12626		0.102847				0.38656	9.06095		0.38656	8.9703		12.3699	8.78933		24.7398	-9.03592		24.7398				6.18496
6.22592	8.78933		2.53062	8.78933		6.22592	8.78933		-3.20058	-0.0781274		2.5304	8.78933		0.38912	-1.79693	1.09806		0.38912	8.9703	-9.03592		-9.03592				0.38912	9.06095		0.38912	8.9703		12.4518	8.78933		24.9037	-9.03592		24.9037				6.22592
6.26688	8.78933		2.57158	8.78933		6.26688	8.87997		-3.19802	0.0122074		2.57136	8.78933		0.39168	-1.16337	0.645466		0.39168	8.9703	-9.12626		-9.03592				0.39168	9.06095		0.39168	8.9703		12.5338	8.78933		25.0675	-9.03592		25.0675				6.26688
6.30784	8.78933		2.61254	8.78933		6.30784	8.78933		-3.19546	-0.0781274		2.61232	8.78933		0.39424	-0.620746	-9.03592		0.39424	8.9703	-9.12626		-9.03592				0.39424	9.06095		0.39424	8.9703		12.6157	8.78933		25.2314	-9.03592		25.2314				6.30784
6.3488	8.78933		2.6535	-8.76461		6.3488	0.102847		-3.1929	0.0122074		2.65328	8.78933		0.3968	8.87997	-6.68325		0.3968	8.9703	-9.03592		-9.12626				0.3968	9.06095		0.3968	8.9703		12.6976	8.78933		25.3952	-9.03592		25.3952				6.3488
6.38976	8.78933		2.69446	-8.85495		6.38976	-8.76461		-3.19034	0.0122074		2.69424	8.78933		0.39936	8.87997	-3.96863		0.39936	8.9703	-9.12626		-9.03592				0.39936	9.06095		0.39936	8.9703		12.7795	8.78933		25.559	-9.03592		25.559				6.38976
6.43072	8.78933		2.73542	-8.85495		6.43072	-8.85495		-3.18778	0.0122074		2.7352	8.78933		0.40192	4.3556	-2.52083		0.40192	8.9703	-9.03592		-9.03592				0.40192	9.06095		0.40192	8.9703		12.8614	8.78933		25.7229	-9.03592		25.7229				6.43072
6.47168	8.78933		2.77638	-8.85495		6.47168	-8.85495		-3.18522	-0.0781274		2.77616	8.78933		0.40448	2.63619	-1.61565		0.40448	8.9703	-9.12626		-9.03592				0.40448	9.06095		0.40448	8.9703		12.9434	8.78933		25.8867	-9.03592		25.8867				6.47168
6.51264	8.78933		2.81734	-8.94528		6.51264	-8.85495		-3.18266	0.0122074		2.81712	8.78933		0.40704	1.64098	8.87997		0.40704	8.9703	-9.12626		-9.03592				0.40704	9.06095		0.40704	8.9703		13.0253	8.78933		26.0506	-9.03592		26.0506				6.51264
6.5536	8.78933		2.8583	-8.85495		6.5536	-8.85495		-3.1801	-0.0781274		2.85808	8.87997		0.4096	-7.40715	8.87997		0.4096	8.9703	-9.12626		-9.12626				0.4096	9.06095		0.4096	8.9703		13.1072	8.78933		26.2144	-9.03592		26.2144				6.5536
6.59456	8.78933		2.89926	-8.94528		6.59456	-8.85495		-3.17754	-0.0781274		2.89904	8.78933		0.41216	-8.94528	8.9703		0.41216	8.9703	-9.03592		-9.12626				0.41216	9.06095		0.41216	8.9703		13.1891	8.78933		26.3782	-9.03592		26.3782				6.59456
6.63552	8.78933		2.94022	-8.85495		6.63552	-8.94528		-3.17498	-0.0781274		2.94	8.78933		0.41472	-6.41163	8.9703		0.41472	8.9703	-9.12626		-9.03592				0.41472	9.06095		0.41472	8.9703		13.271	8.78933		26.5421	-9.03592		26.5421				6.63552
6.67648	8.78933		2.98118	-8.85495		6.67648	-8.85495		-3.17242	0.0122074		2.98096	8.78933		0.41728	-3.87829	8.9703		0.41728	8.9703	-9.12626		-9.03592				0.41728	9.06095		0.41728	8.9703		13.353	8.78933		26.7059	-9.03592		26.7059				6.67648
6.71744	8.78933		3.02214	-8.85495		6.71744	-8.85495		-3.16986	0.0122074		3.02192	8.78933		0.41984	-2.33985	5.8034		0.41984	8.9703	-9.12626		-9.03592				0.41984	9.06095		0.41984	8.9703		13.4349	8.78933		26.8698	-9.03592		26.8698				6.71744
6.7584	8.78933		3.0631	-8.94528		6.7584	-8.85495		-3.1673	-0.0781274		3.06288	8.78933		0.4224	-1.43498	3.72234		0.4224	8.9703	-9.12626		-9.03592				0.4224	9.06095		0.4224	8.9703		13.5168	8.87997		27.0336	-9.03592		27.0336				6.7584
6.79936	8.78933		3.10406	-8.94528		6.79936	-8.85495		-3.16474	0.0122074		3.10384	8.78933		0.42496	-0.801721	2.27424		0.42496	8.9703	-9.03592		-9.03592				0.42496	9.06095		0.42496	8.9703		13.5987	8.78933		27.1974	-9.03592		27.1974				6.79936
6.84032	8.78933		3.14502	-8.85495		6.84032	-8.94528		-3.16218	-0.0781274		3.1448	8.78933		0.42752	7.34153	1.36937		0.42752	8.9703	-9.03592		-9.12626				0.42752	9.06095		0.42752	8.9703		13.6806	8.78933		27.3613	-9.03592		27.3613				6.84032
6.88128	8.78933		3.18598	-8.94528		6.88128	-8.94528		-3.15962	0.0122074		3.18576	8.78933		0.43008	8.9703	1.09806		0.43008	8.9703	-9.12626		-9.03592				0.43008	9.06095		0.43008	8.9703		13.7626	8.78933		27.5251	-9.03592		27.5251				6.88128
6.92224	8.78933		3.22694	-8.94528		6.92224	-8.85495		-3.15706	0.0122074		3.22672	8.78933		0.43264	5.62242	-8.493		0.43264	8.9703	-9.12626		-9.03592				0.43264	9.06095		0.43264	8.9703		13.8445	8.78933		27.689	-9.03592		27.689				6.92224
6.9632	8.78933		3.2679	-8.85495		6.9632	-8.94528		-3.1545	-0.0781274		3.26768	8.78933		0.4352	3.45073	-9.03592		0.4352	8.9703	-9.12626		-9.12626				0.4352	9.06095		0.4352	8.9703		13.9264	8.78933		27.8528	-9.03592		27.8528				6.9632
7.00416	8.78933		3.30886	-8.85495		7.00416	-8.94528		-3.15194	0.0122074		3.30864	8.78933		0.43776	2.09357	-5.95935		0.43776	9.06095	-9.12626		-9.12626				0.43776	9.06095		0.43776	8.9703		14.0083	8.78933		28.0166	-9.03592		28.0166				7.00416
7.04512	8.78933		3.34982	-8.85495		7.04512	-8.85495		-3.14938	0.0122074		3.3496	8.78933		0.44032	1.18839	-3.60668		0.44032	8.9703	-9.12626		-9.03592				0.44032	8.9703		0.44032	8.9703		14.0902	8.78933		28.1805	-9.03592		28.1805				7.04512
7.08608	8.78933		3.39078	-8.94528		7.08608	-8.94528		-3.14682	-0.0781274		3.39056	8.78933		0.44288	-8.94528	-2.24952		0.44288	8.9703	-9.03592		-9.03592				0.44288	9.06095		0.44288	8.9703		14.1722	8.78933		28.3443	-9.03592		28.3443				7.08608
7.12704	8.78933		3.43174	-8.85495		7.12704	-8.85495		-3.14426	-0.0781274		3.43152	8.78933		0.44544	-9.03592	-1.52531		0.44544	8.9703	-9.12626		-9.03592				0.44544	9.06095		0.44544	8.9703		14.2541	8.78933		28.5082	-9.03592		28.5082				7.12704
7.168	8.78933		3.4727	-8.94528		7.168	-8.94528		-3.1417	0.0122074		3.47248	8.78933		0.448	-4.96384	8.87997		0.448	8.9703	-9.12626		-9.03592				0.448	9.06095		0.448	8.9703		14.336	8.78933		28.672	-9.03592		28.672				7.168
7.20896	8.78933		3.51366	-8.85495		7.20896	-8.85495		-3.13914	-0.0781274		3.51344	8.78933		0.45056	-2.97311	8.9703		0.45056	8.9703	-9.03592		-9.12626				0.45056	9.06095		0.45056	8.9703		14.4179	8.78933		28.8358	-9.03592		28.8358				7.20896
7.24992	8.78933		3.55462	-8.94528		7.24992	-8.85495		-3.13658	0.0122074		3.5544	8.78933		0.45312	-1.88757	4.53627		0.45312	8.9703	-9.12626		-9.12626				0.45312	9.06095		0.45312	8.9703		14.4998	8.78933		28.9997	-9.03592		28.9997				7.24992
7.29088	8.78933		3.59558	-8.94528		7.29088	-8.94528		-3.13402	0.0122074		3.59536	8.78933		0.45568	-1.16337	2.81716		0.45568	8.9703	-9.12626		-9.12626				0.45568	9.06095		0.45568	8.9703		14.5818	8.78933		29.1635	-9.03592		29.1635				7.29088
7.33184	8.78933		3.63654	-8.94528		7.33184	-8.85495		-3.13146	-0.0781274		3.63632	8.78933		0.45824	-0.620746	1.73162		0.45824	8.9703	-9.03592		-9.12626				0.45824	9.06095		0.45824	8.9703		14.6637	8.78933		29.3274	-9.03592		29.3274				7.33184
7.3728	8.78933		3.6775	-8.94528		7.3728	-8.85495		-3.1289	-0.0781274		3.67728	8.87997		0.4608	8.87997	1.09806		0.4608	8.9703	-9.03592		-9.12626				0.4608	9.06095		0.4608	8.9703		14.7456	8.78933		29.4912	-9.03592		29.4912				7.3728
7.41376	8.78933		3.71846	-8.85495		7.41376	-8.94528		-3.12634	-0.0781274		3.71824	8.78933		0.46336	8.87997	0.826441		0.46336	8.9703	-9.12626		-9.03592				0.46336	9.06095		0.46336	8.9703		14.8275	8.78933		29.655	-9.03592		29.655				7.41376
7.45472	8.78933		3.75942	-8.85495		7.45472	-8.85495		-3.12378	-0.0781274		3.7592	8.78933		0.46592	4.3556	-8.94528		0.46592	8.9703	-9.03592		-9.12626				0.46592	9.06095		0.46592	8.9703		14.9094	8.78933		29.8189	-0.0781274		29.8189				7.45472
7.49568	8.87997		3.80038	-8.94528		7.49568	-8.85495		-3.12122	0.0122074		3.80016	8.87997		0.46848	2.63619	-7.49748		0.46848	8.9703	-9.12626		-9.03592				0.46848	9.06095		0.46848	8.9703		14.9914	8.78933		29.9827	0.0122074		29.9827				7.49568
7.53664	8.78933		3.84134	-8.94528		7.53664	-8.85495		-3.11866	-0.0781274		3.84112	8.78933		0.47104	1.64098	-4.60189		0.47104	8.9703	-9.12626		-9.12626				0.47104	9.06095		0.47104	8.9703		15.0733	8.78933		30.1466	0.0122074		30.1466				7.53664
7.5776	8.78933		3.8823	-8.94528		7.5776	-8.94528		-3.1161	0.0122074		3.88208	8.78933		0.4736	-7.58812	-2.88278		0.4736	9.06095	-9.12626		-9.12626				0.4736	9.06095		0.4736	8.9703		15.1552	8.78933		30.3104	-0.0781274		30.3104				7.5776
7.61856	8.78933		3.92326	-8.94528		7.61856	-8.85495		-3.11354	-0.0781274		3.92304	8.78933		0.47616	-9.03592	-1.79693		0.47616	8.9703	-9.03592		-9.12626				0.47616	9.06095		0.47616	8.9703		15.2371	8.78933		30.4742	0.0122074		30.4742				7.61856
7.65952	8.78933		3.96422	-8.94528		7.65952	-8.85495		-3.11098	-0.0781274		3.964	8.78933		0.47872	-6.3213	8.33705		0.47872	8.9703	-9.12626		-9.03592				0.47872	9.06095		0.47872	8.9703		15.319	8.78933		30.6381	0.0122074		30.6381				7.65952
7.70048	8.78933		4.00518	-8.85495		7.70048	-8.94528		-3.10842	0.0122074		4.00496	8.78933		0.48128	-3.78765	8.9703		0.48128	8.9703	-9.03592		-9.12626				0.48128	9.06095		0.48128	8.9703		15.401	8.78933		30.8019	0.0122074		30.8019				7.70048
7.74144	8.78933		4.04614	-8.94528		7.74144	-8.85495		-3.10586	0.0122074		4.04592	8.78933		0.48384	-2.24952	5.71276		0.48384	8.9703	-9.12626		-9.12626				0.48384	9.06095		0.48384	8.9703		15.4829	8.78933		30.9658	-0.0781274		30.9658				7.74144
7.7824	8.78933		4.0871	-8.85495		7.7824	-8.85495		-3.1033	0.0122074		4.08688	8.87997		0.4864	-1.43498	3.6317		0.4864	8.9703	-9.12626		-9.03592				0.4864	9.06095		0.4864	8.9703		15.5648	8.78933		31.1296	-0.0781274		31.1296				7.7824
7.82336	8.78933		4.12806	-8.85495		7.82336	-8.85495		-3.10074	0.0122074		4.12784	8.78933		0.48896	-0.801721	2.27424		0.48896	8.9703	-9.12626		-9.12626				0.48896	9.06095		0.48896	8.9703		15.6467	8.78933		31.2934	-0.0781274		31.2934				7.82336
7.86432	8.78933		4.16902	-8.85495		7.86432	-8.85495		-3.09818	0.0122074		4.1688	8.87997		0.49152	7.70348	1.36937		0.49152	8.9703	-9.12626		-9.03592				0.49152	9.06095		0.49152	8.9703		15.7286	8.78933		31.4573	-0.0781274		31.4573				7.86432
7.90528	8.78933		4.20998	-8.94528		7.90528	-8.85495		-3.09562	0.0122074		4.20976	8.78933		0.49408	8.87997	0.826441		0.49408	8.9703	-9.12626		-9.12626				0.49408	9.06095		0.49408	8.9703		15.8106	8.78933		31.6211	-0.0781274		31.6211				7.90528
7.94624	8.78933		4.25094	-8.85495		7.94624	-8.85495		-3.09306	0.0122074		4.25072	8.78933		0.49664	5.44145	0.464797		0.49664	8.9703	-9.03592		-9.12626				0.49664	9.06095		0.49664	8.9703		15.8925	8.78933		31.785	-0.0781274		31.785				7.94624
7.9872	8.78933		4.2919	-8.85495		7.9872	-8.94528		-3.0905	-0.0781274		4.29168	8.78933		0.4992	3.36039	0.283822		0.4992	8.9703	-9.12626		-9.12626				0.4992	9.06095		0.4992	8.9703		15.9744	8.78933		31.9488	-0.0781274		31.9488				7.9872
8.02816	8.87997		4.33286	-8.94528		8.02816	-8.94528		-3.08794	-0.0781274		4.33264	8.78933		0.50176	2.09357	0.193182		0.50176	8.9703	-9.03592		-9.12626				0.50176	9.06095		0.50176	8.9703		16.0563	8.78933		32.1126	0.0122074		32.1126				8.02816
8.06912	8.78933		4.37382	-8.85495		8.06912	-8.85495		-3.08538	-0.0781274		4.3736	8.78933		0.50432	1.18839	0.193182		0.50432	8.9703	-9.12626		-9.12626				0.50432	9.06095		0.50432	8.9703		16.1382	8.78933		32.2765	-0.0781274		32.2765				8.06912
8.11008	8.78933		4.41478	-8.94528		8.11008	-8.94528		-3.08282	-0.0781274		4.41456	8.78933		0.50688	-8.94528	-9.03592		0.50688	8.9703	-9.12626		-9.03592				0.50688	9.06095		0.50688	8.9703		16.2202	8.78933		32.4403	0.0122074		32.4403				8.11008
8.15104	8.78933		4.45574	-8.94528		8.15104	-8.85495		-3.08026	0.0122074		4.45552	8.78933		0.50944	-9.03592	-6.86422		0.50944	8.9703	-9.12626		-9.03592				0.50944	9.06095		0.50944	8.9703		16.3021	8.87997		32.6042	-0.0781274		32.6042				8.15104
8.192	8.78933		4.4967	-8.85495		8.192	-8.94528		-3.0777	-0.0781274		4.49648	8.78933		0.512	-4.8732	-4.1496		0.512	8.9703	-9.12626		-9.12626				0.512	9.06095		0.512	8.9703		16.384	8.78933		32.768	0.0122074		32.768				8.192
8.23296	8.78933		4.53766	-8.94528		8.23296	-8.94528		-3.07514	0.0122074		4.53744	8.78933		0.51456	-2.97311	-2.61116		0.51456	8.9703	-9.12626		-9.12626				0.51456	9.06095		0.51456	8.9703		16.4659	8.78933		32.9318	0.0122074		32.9318				8.23296
8.27392	8.78933		4.57862	-8.85495		8.27392	-8.85495		-3.07258	0.0122074		4.5784	8.78933		0.51712	-1.79693	-1.61565		0.51712	8.9703	-9.12626		-9.12626				0.51712	9.06095		0.51712	8.9703		16.5478	8.78933		33.0957	0.0122074		33.0957				8.27392
8.31488	8.78933		4.61958	-8.94528		8.31488	-8.85495		-3.07002	0.0122074		4.61936	8.78933		0.51968	-1.16337	8.78933		0.51968	8.9703	-9.12626		-9.12626				0.51968	9.06095		0.51968	8.9703		16.6298	8.78933		33.2595	0.0122074		33.2595				8.31488
8.35584	8.78933		4.66054	-8.85495		8.35584	-8.85495		-3.06746	-0.0781274		4.66032	8.78933		0.52224	-0.620746	8.9703		0.52224	8.9703	-9.12626		-9.03592				0.52224	9.06095		0.52224	8.9703		16.7117	8.87997		33.4234	0.0122074		33.4234				8.35584
8.3968	8.78933		4.7015	-8.85495		8.3968	-8.94528		-3.0649	-0.0781274		4.70128	8.78933		0.5248	8.87997	5.17014		0.5248	8.9703	-9.12626		-9.12626				0.5248	8.9703		0.5248	8.9703		16.7936	8.78933		33.5872	0.0122074		33.5872				8.3968
8.43776	8.78933		4.74246	-8.94528		8.43776	-8.85495		-3.06234	-0.0781274		4.74224	8.78933		0.52736	8.87997	3.17942		0.52736	8.9703	-9.12626		-9.12626				0.52736	9.06095		0.52736	8.9703		16.8755	8.78933		33.751	0.0122074		33.751				8.43776
8.47872	8.78933		4.78342	-8.94528		8.47872	-8.85495		-3.05978	0.0122074		4.7832	8.78933		0.52992	4.3556	2.00293		0.52992	8.9703	-9.12626		-9.12626				0.52992	9.06095		0.52992	8.9703		16.9574	8.78933		33.9149	-0.0781274		33.9149				8.47872
8.51968	8.78933		4.82438	-8.85495		8.51968	-8.94528		-3.05722	0.0122074		4.82416	8.78933		0.53248	2.63619	1.27873		0.53248	8.9703	-9.12626		-9.12626				0.53248	9.06095		0.53248	8.9703		17.0394	8.78933		34.0787	0.0122074		34.0787				8.51968
8.56064	8.78933		4.86534	-8.85495		8.56064	-8.94528		-3.05466	-0.0781274		4.86512	8.78933		0.53504	1.55065	1.00742		0.53504	8.9703	-9.03592		-9.12626				0.53504	9.06095		0.53504	8.9703		17.1213	8.87997		34.2426	0.0122074		34.2426				8.56064
8.6016	8.78933		4.9063	-8.85495		8.6016	-8.85495		-3.0521	0.0122074		4.90608	8.78933		0.5376	-7.85943	-8.94528		0.5376	8.9703	-9.12626		-9.03592				0.5376	9.06095		0.5376	8.9703		17.2032	8.78933		34.4064	-0.0781274		34.4064				8.6016
8.64256	8.78933		4.94726	-8.85495		8.64256	-8.94528		-3.04954	0.0122074		4.94704	8.78933		0.54016	-8.85495	-9.03592		0.54016	8.9703	-9.12626		-9.12626				0.54016	9.06095		0.54016	8.9703		17.2851	8.78933		34.5702	0.0122074		34.5702				8.64256
8.68352	8.78933		4.98822	-8.94528		8.68352	-8.94528		-3.04698	0.0122074		4.988	8.78933		0.54272	-6.23066	-5.32609		0.54272	8.9703	-9.03592		-9.12626				0.54272	8.9703		0.54272	8.9703		17.367	8.78933		34.7341	0.0122074		34.7341				8.68352
8.72448	0.0122074		5.02918	-8.85495		8.72448	-8.85495		-3.04442	-0.0781274		5.02896	8.78933		0.54528	-3.69732	-3.24442		0.54528	8.9703	-9.12626		-9.03592				0.54528	9.06095		0.54528	8.9703		17.449	8.78933		34.8979	-0.0781274		34.8979				8.72448
8.76544	0.0122074		5.07014	-8.94528		8.76544	-8.85495		-3.04186	-0.0781274		5.06992	0.0122074		0.54784	-2.24952	-2.06854		0.54784	8.9703	-9.12626		-9.12626				0.54784	9.06095		0.54784	9.06095		17.5309	8.87997		35.0618	0.0122074		35.0618				8.76544
8.8064	0.0122074		5.1111	-8.85495		8.8064	-8.85495		-3.0393	-0.0781274		5.11088	0.0122074		0.5504	-1.43498	-1.34434		0.5504	8.9703	-9.12626		-9.12626				0.5504	9.06095		0.5504	8.9703		17.6128	8.78933		35.2256	0.0122074		35.2256				8.8064
8.84736	0.0122074		5.15206	-8.94528		8.84736	-8.85495		-3.03674	0.0122074		5.15184	-0.0781274		0.55296	-0.711081	8.87997		0.55296	8.9703	-9.12626		-9.12626				0.55296	9.06095		0.55296	8.9703		17.6947	8.78933		35.3894	-0.0781274		35.3894				8.84736
8.88832	0.0122074		5.19302	-0.0781274		8.88832	-8.85495		-3.03418	0.0122074		5.1928	0.0122074		0.55552	8.06574	6.5273		0.55552	8.9703	-9.12626		-9.03592				0.55552	9.06095		0.55552	8.9703		17.7766	8.78933		35.5533	0.0122074		35.5533				8.88832
8.92928	-0.0781274		5.23398	-0.0781274		8.92928	0.0122074		-3.03162	0.0122074		5.23376	-0.0781274		0.55808	8.87997	4.08399		0.55808	8.9703	-9.12626		-9.12626				0.55808	9.06095		0.55808	8.9703		17.8586	8.78933		35.7171	-0.0781274		35.7171				8.92928
8.97024	-0.0781274		5.27494	0.0122074		8.97024	-0.0781274		-3.02906	-0.0781274		5.27472	0.0122074		0.56064	5.44145	2.54585		0.56064	8.9703	-9.03592		-9.12626				0.56064	9.06095		0.56064	8.9703		17.9405	8.78933		35.881	0.0122074		35.881				8.97024
9.0112	0.0122074		5.3159	-0.0781274		9.0112	0.0122074		-3.0265	0.0122074		5.31568	-0.0781274		0.5632	3.36039	1.55065		0.5632	8.9703	-9.12626		-9.12626				0.5632	9.06095		0.5632	8.9703		18.0224	8.78933		36.0448	0.0122074		36.0448				9.0112
9.05216	0.0122074		5.35686	0.0122074		9.05216	0.0122074		-3.02394	-0.0781274		5.35664	0.0122074		0.56576	2.09357	0.917081		0.56576	8.9703	-9.12626		-9.12626				0.56576	9.06095		0.56576	8.9703		18.1043	8.78933		36.2086	0.0122074		36.2086				9.05216
9.09312	0.0122074		5.39782	-0.0781274		9.09312	0.0122074		-3.02138	-0.0781274		5.3976	0.0122074		0.56832	1.27873	0.736106		0.56832	8.9703	-9.12626		-9.12626				0.56832	9.06095		0.56832	8.9703		18.1862	8.78933		36.3725	-0.0781274		36.3725				9.09312
9.13408	-0.0781274		5.43878	-0.0781274		9.13408	0.0122074		-3.01882	-0.0781274		5.43856	-0.0781274		0.57088	-8.94528	-9.03592		0.57088	8.9703	-9.12626		-9.12626				0.57088	9.06095		0.57088	9.06095		18.2682	8.78933		36.5363	0.0122074		36.5363				9.13408
9.17504	-0.0781274		5.47974	0.0122074		9.17504	0.0122074		-3.01626	-0.0781274		5.47952	-0.0781274		0.57344	-8.94528	-6.77389		0.57344	8.9703	-9.12626		-9.12626				0.57344	9.06095		0.57344	8.9703		18.3501	8.78933		36.7002	0.0122074		36.7002				9.17504
9.216	0.0122074		5.5207	-0.0781274		9.216	0.0122074		-3.0137	0.0122074		5.52048	-0.0781274		0.576	-4.78286	-4.05927		0.576	8.9703	-9.12626		-9.12626				0.576	9.06095		0.576	8.9703		18.432	8.78933		36.864	-0.0781274		36.864				9.216
9.25696	-0.0781274		5.56166	0.0122074		9.25696	-0.0781274		-3.01114	0.0122074		5.56144	-0.0781274		0.57856	-2.88278	-2.61116		0.57856	8.9703	-9.12626		-9.12626				0.57856	9.06095		0.57856	8.9703		18.5139	8.78933		37.0278	-0.0781274		37.0278				9.25696
9.29792	0.0122074		5.60262	0.0122074		9.29792	-0.0781274		-3.00858	0.0122074		5.6024	-0.0781274		0.58112	-1.79693	-1.70629		0.58112	8.9703	-9.03592		-9.12626				0.58112	9.06095		0.58112	8.9703		18.5958	8.87997		37.1917	0.0122074		37.1917				9.29792
9.33888	-0.0781274		5.64358	-0.0781274		9.33888	-0.0781274		-3.00602	-0.0781274		5.64336	-0.0781274		0.58368	-1.16337	-1.07303		0.58368	8.9703	-9.12626		-9.12626				0.58368	9.06095		0.58368	8.9703		18.6778	8.78933		37.3555	0.0122074		37.3555				9.33888
9.37984	0.0122074		5.68454	-0.0781274		9.37984	0.0122074		-3.00346	-0.0781274		5.68432	0.0122074		0.58624	-0.620746	-0.801721		0.58624	8.9703	-9.12626		-9.12626				0.58624	9.06095		0.58624	8.9703		18.7597	8.78933		37.5194	0.0122074		37.5194				9.37984
9.4208	0.0122074		5.7255	0.0122074		9.4208	-0.0781274		-3.0009	-0.0781274		5.72528	-0.0781274		0.5888	8.78933	-0.439772		0.5888	8.9703	-9.12626		-9.12626				0.5888	9.06095		0.5888	8.9703		18.8416	8.78933		37.6832	0.0122074		37.6832				9.4208
9.46176	-0.0781274		5.76646	-0.0781274		9.46176	-0.0781274		-2.99834	-0.0781274		5.76624	-0.0781274		0.59136	9.06095	-0.349132		0.59136	8.9703	-9.12626		-9.12626				0.59136	9.06095		0.59136	9.06095		18.9235	8.78933		37.847	0.0122074		37.847				9.46176
9.50272	0.0122074		5.80742	-0.0781274		9.50272	0.0122074		-2.99578	0.0122074		5.8072	-0.0781274		0.59392	4.26496	8.9703		0.59392	8.9703	-9.12626		-9.12626				0.59392	9.06095		0.59392	8.9703		19.0054	8.87997		38.0109	0.0122074		38.0109				9.50272
9.54368	-0.0781274		5.84838	0.0122074		9.54368	0.0122074		-2.99322	0.0122074		5.84816	0.0122074		0.59648	2.54585	6.5273		0.59648	8.9703	-9.12626		-9.12626				0.59648	9.06095		0.59648	8.9703		19.0874	8.78933		38.1747	-0.0781274		38.1747				9.54368
9.58464	0.0122074		5.88934	-0.0781274		9.58464	0.0122074		-2.99066	0.0122074		5.88912	-0.0781274		0.59904	1.55065	3.99365		0.59904	8.9703	-9.12626		-9.03592				0.59904	9.06095		0.59904	8.9703		19.1693	8.78933		38.3386	0.0122074		38.3386				9.58464
9.6256	-0.0781274		5.9303	0.0122074		9.6256	-0.0781274		-2.9881	-0.0781274		5.93008	-0.0781274		0.6016	-8.13074	2.54585		0.6016	8.9703	-9.12626		-9.12626				0.6016	9.06095		0.6016	8.9703		19.2512	8.78933		38.5024	0.0122074		38.5024				9.6256
9.66656	0.0122074		5.97126	0.0122074		9.66656	0.0122074		-2.98554	0.0122074		5.97104	0.0122074		0.60416	-8.94528	1.55065		0.60416	8.9703	-9.12626		-9.12626				0.60416	9.06095		0.60416	8.9703		19.3331	8.78933		38.6662	0.0122074		38.6662				9.66656
9.70752	0.0122074		6.01222	0.0122074		9.70752	-0.0781274		-2.98298	-0.0781274		6.012	0.0122074		0.60672	-6.14032	1.00742		0.60672	8.9703	-9.12626		-9.12626				0.60672	9.06095		0.60672	8.9703		19.415	8.87997		38.8301	-0.0781274		38.8301				9.70752
9.74848	-0.0781274		6.05318	0.0122074		9.74848	-0.0781274		-2.98042	-0.0781274		6.05296	0.0122074		0.60928	-3.69732	0.736106		0.60928	8.9703	-9.03592		-9.12626				0.60928	9.06095		0.60928	8.9703		19.497	8.78933		38.9939	-0.0781274		38.9939				9.74848
9.78944	0.0122074		6.09414	0.0122074		9.78944	0.0122074		-2.97786	0.0122074		6.09392	0.0122074		0.61184	-2.24952	-9.03592		0.61184	8.9703	-9.12626		-9.12626				0.61184	9.06095		0.61184	8.9703		19.5789	8.78933		39.1578	-0.0781274		39.1578				9.78944
9.8304	-0.0781274		6.1351	-0.0781274		9.8304	-0.0781274		-2.9753	0.0122074		6.13488	0.0122074		0.6144	-1.43498	-6.77389		0.6144	8.9703	-9.12626		-9.12626				0.6144	9.06095		0.6144	8.9703		19.6608	8.78933		39.3216	0.0122074		39.3216				9.8304
9.87136	-0.0781274		6.17606	0.0122074		9.87136	0.0122074		-2.97274	0.0122074		6.17584	0.0122074		0.61696	-0.801721	-4.1496		0.61696	8.9703	-9.12626		-9.12626				0.61696	9.06095		0.61696	8.9703		19.7427	8.87997		39.4854	-0.0781274		39.4854				9.87136
9.91232	-0.0781274		6.21702	-0.0781274		9.91232	-0.0781274		-2.97018	-0.0781274		6.2168	0.0122074		0.61952	8.24671	-2.61116		0.61952	8.9703	-9.12626		-9.12626				0.61952	9.06095		0.61952	8.9703		19.8246	8.78933		39.6493	0.0122074		39.6493				9.91232
9.95328	0.0122074		6.25798	-0.0781274		9.95328	0.0122074		-2.96762	0.0122074		6.25776	0.0122074		0.62208	8.87997	-1.61565		0.62208	8.9703	-9.12626		-9.03592				0.62208	9.06095		0.62208	8.9703		19.9066	8.78933		39.8131	0.0122074		39.8131				9.95328
9.99424	0.0122074		6.29894	-0.0781274		9.99424	-0.0781274		-2.96506	-0.0781274		6.29872	0.0122074		0.62464	5.44145	8.78933		0.62464	8.9703	-9.12626		-9.12626				0.62464	9.06095		0.62464	8.9703		19.9885	8.87997		39.977	0.0122074		39.977				9.99424
10.0352	0.0122074		6.3399	-0.0781274		10.0352	-0.0781274		-2.9625	-0.0781274		6.33968	-0.0781274		0.6272	3.26975	8.9703		0.6272	8.9703	-9.12626		-9.12626				0.6272	9.06095		0.6272	8.9703		20.0704	8.78933		40.1408	0.0122074		40.1408				10.0352
10.0762	-0.0781274		6.38086	0.0122074		10.0762	-0.0781274		-2.95994	0.0122074		6.38064	-0.0781274		0.62976	2.00293	5.17014		0.62976	8.9703	-9.12626		-9.12626				0.62976	9.06095		0.62976	8.9703		20.1523	8.78933		40.3046	0.0122074		40.3046				10.0762
10.1171	0.0122074		6.42182	0.0122074		10.1171	0.0122074		-2.95738	0.0122074		6.4216	-0.0781274		0.63232	1.27873	3.26975		0.63232	8.9703	-9.12626		-9.12626				0.63232	9.06095		0.63232	8.9703		20.2342	8.78933		40.4685	0.0122074		40.4685				10.1171
10.1581	-0.0781274		6.46278	0.0122074		10.1581	-0.0781274		-2.95482	0.0122074		6.46256	0.0122074		0.63488	-8.94528	2.00293		0.63488	8.9703	-9.12626		-9.03592				0.63488	9.06095		0.63488	8.9703		20.3162	8.78933		40.6323	-0.0781274		40.6323				10.1581
10.199	0.0122074		6.50374	-0.0781274		10.199	0.0122074		-2.95226	0.0122074		6.50352	-0.0781274		0.63744	-8.94528	1.18839		0.63744	8.9703	-9.12626		-9.12626				0.63744	9.06095		0.63744	8.9703		20.3981	8.78933		40.7962	0.0122074		40.7962				10.199
10.24	-0.0781274		6.5447	0.0122074		10.24	0.0122074		-2.9497	0.0122074		6.54448	0.0122074		0.64	-4.78286	0.917081		0.64	8.9703	-9.12626		-9.12626				0.64	9.06095		0.64	8.9703		20.48	8.78933		40.96	0.0122074		40.96				10.24
10.281	0.0122074		6.58566	-0.0781274		10.281	0.0122074		-2.94714	-0.0781274		6.58544	-0.0781274		0.64256	-2.88278	-8.94528		0.64256	8.9703	-9.12626		-9.03592				0.64256	9.06095		0.64256	8.9703		20.5619	8.78933		41.1238	0.0122074		41.1238				10.281
10.3219	-0.0781274		6.62662	-0.0781274		10.3219	0.0122074		-2.94458	0.0122074		6.6264	-0.0781274		0.64512	-1.79693	-9.03592		0.64512	8.9703	-9.12626		-9.12626				0.64512	9.06095		0.64512	8.9703		20.6438	8.78933		41.2877	0.0122074		41.2877				10.3219
10.3629	0.0122074		6.66758	0.0122074		10.3629	-0.0781274		-2.94202	-0.0781274		6.66736	0.0122074		0.64768	-1.16337	-5.23545		0.64768	8.9703	-9.12626		-9.12626				0.64768	9.06095		0.64768	8.9703		20.7258	8.78933		41.4515	0.0122074		41.4515				10.3629
10.4038	0.0122074		6.70854	-0.0781274		10.4038	0.0122074		-2.93946	-0.0781274		6.70832	-0.0781274		0.65024	-0.620746	-3.24442		0.65024	8.9703	-9.12626		-9.12626				0.65024	9.06095		0.65024	8.9703		20.8077	8.78933		41.6154	-0.0781274		41.6154				10.4038
10.4448	0.0122074		6.7495	0.0122074		10.4448	-0.0781274		-2.9369	0.0122074		6.74928	-0.0781274		0.6528	8.78933	-2.06854		0.6528	8.9703	-9.12626		-9.12626				0.6528	9.06095		0.6528	8.9703		20.8896	8.78933		41.7792	0.0122074		41.7792				10.4448
10.4858	0.0122074		6.79046	-0.0781274		10.4858	-0.0781274		-2.93434	-0.0781274		6.79024	0.0122074		0.65536	6.88925	-1.34434		0.65536	8.9703	-9.12626		-9.12626				0.65536	9.06095		0.65536	8.9703		20.9715	8.87997		41.943	0.0122074		41.943				10.4858
10.5267	0.0122074		6.83142	-0.0781274		10.5267	-0.0781274		-2.93178	-0.0781274		6.8312	0.0122074		0.65792	4.26496	8.9703		0.65792	8.9703	-9.12626		-9.03592				0.65792	9.06095		0.65792	8.9703		21.0534	8.78933		42.1069	0.0122074		42.1069				10.5267
10.5677	0.0122074		6.87238	-0.0781274		10.5677	-0.0781274		-2.92922	-0.0781274		6.87216	0.0122074		0.66048	2.54585	6.43696		0.66048	8.9703	-9.12626		-9.03592				0.66048	9.06095		0.66048	8.9703		21.1354	8.78933		42.2707	-0.0781274		42.2707				10.5677
10.6086	-0.0781274		6.91334	-0.0781274		10.6086	0.0122074		-2.92666	0.0122074		6.91312	0.0122074		0.66304	1.55065	3.99365		0.66304	8.9703	-9.03592		-9.12626				0.66304	9.06095		0.66304	8.9703		21.2173	-8.76461		42.4346	-0.0781274		42.4346				10.6086
10.6496	-0.0781274		6.9543	-0.0781274		10.6496	0.0122074		-2.9241	0.0122074		6.95408	-0.0781274		0.6656	-8.31202	2.54585		0.6656	8.9703	-9.12626		-9.12626				0.6656	9.06095		0.6656	8.9703		21.2992	-8.85495		42.5984	0.0122074		42.5984				10.6496
10.6906	-0.0781274		6.99526	-0.0781274		10.6906	0.0122074		-2.92154	-0.0781274		6.99504	0.0122074		0.66816	-8.94528	1.55065		0.66816	8.9703	-9.12626		-9.12626				0.66816	9.06095		0.66816	8.9703		21.3811	-8.85495		42.7622	0.0122074		42.7622				10.6906
10.7315	0.0122074		7.03622	-0.0781274		10.7315	0.0122074		-2.91898	0.0122074		7.036	-0.0781274		0.67072	-6.14032	0.917081		0.67072	8.9703	-9.12626		-9.12626				0.67072	9.06095		0.67072	8.9703		21.463	-8.85495		42.9261	0.0122074		42.9261				10.7315
10.7725	0.0122074		7.07718	-0.0781274		10.7725	0.0122074		-2.91642	0.0122074		7.07696	-0.0781274		0.67328	-3.69732	0.736106		0.67328	8.9703	-9.12626		-9.12626				0.67328	9.06095		0.67328	8.9703		21.545	-8.85495		43.0899	0.0122074		43.0899				10.7725
10.8134	0.0122074		7.11814	0.0122074		10.8134	0.0122074		-2.91386	0.0122074		7.11792	0.0122074		0.67584	-2.24952	-9.03592		0.67584	8.9703	-9.03592		-9.12626				0.67584	8.9703		0.67584	8.9703		21.6269	-8.85495		43.2538	-0.0781274		43.2538				10.8134
10.8544	-0.0781274		7.1591	-0.0781274		10.8544	0.0122074		-2.9113	-0.0781274		7.15888	-0.0781274		0.6784	-1.43498	-6.77389		0.6784	8.9703	-9.03592		-9.12626				0.6784	9.06095		0.6784	8.9703		21.7088	-8.85495		43.4176	0.0122074		43.4176				10.8544
10.8954	0.0122074		7.20006	0.0122074		10.8954	0.0122074		-2.90874	-0.0781274		7.19984	0.0122074		0.68096	-0.711081	-4.05927		0.68096	8.9703	-9.12626		-9.12626				0.68096	9.06095		0.68096	9.06095		21.7907	-8.85495		43.5814	0.0122074		43.5814				10.8954
10.9363	0.0122074		7.24102	0.0122074		10.9363	-0.0781274		-2.90618	-0.0781274		7.2408	0.0122074		0.68352	8.33705	-2.52083		0.68352	8.9703	-9.03592		-9.12626				0.68352	9.06095		0.68352	8.9703		21.8726	-8.85495		43.7453	0.0122074		43.7453				10.9363
10.9773	-0.0781274		7.28198	0.0122074		10.9773	0.0122074		-2.90362	-0.0781274		7.28176	-0.0781274		0.68608	8.87997	-1.70629		0.68608	8.9703	-9.03592		-9.12626				0.68608	9.06095		0.68608	8.9703		21.9546	-8.85495		43.9091	-0.0781274		43.9091				10.9773
11.0182	-0.0781274		7.32294	0.0122074		11.0182	-0.0781274		-2.90106	0.0122074		7.32272	0.0122074		0.68864	5.44145	8.87997		0.68864	8.9703	-9.12626		-9.12626				0.68864	9.06095		0.68864	8.9703		22.0365	-8.85495		44.073	0.0122074		44.073				11.0182
11.0592	-0.0781274		7.3639	-0.0781274		11.0592	-0.0781274		-2.8985	0.0122074		7.36368	-0.0781274		0.6912	3.26975	8.9703		0.6912	8.9703	-9.03592		-9.12626				0.6912	9.06095		0.6912	8.9703		22.1184	-8.85495		44.2368	0.0122074		44.2368				11.0592
11.1002	-0.0781274		7.40486	0.0122074		11.1002	-0.0781274		-2.89594	-0.0781274		7.40464	-0.0781274		0.69376	2.00293	5.17014		0.69376	8.9703	-9.03592		-9.03592				0.69376	9.06095		0.69376	8.9703		22.2003	-8.85495		44.4006	0.0122074		44.4006				11.1002
11.1411	-0.0781274		7.44582	-0.0781274		11.1411	0.0122074		-2.89338	0.0122074		7.4456	0.0122074		0.69632	1.18839	3.17942		0.69632	8.9703	-9.12626		-9.12626				0.69632	8.9703		0.69632	8.9703		22.2822	-8.94528		44.5645	0.0122074		44.5645				11.1411
11.1821	-0.0781274		7.48678	0.0122074		11.1821	-0.0781274		-2.89082	-0.0781274		7.48656	0.0122074		0.69888	-8.94528	1.9126		0.69888	8.9703	-9.12626		-9.12626				0.69888	9.06095		0.69888	8.9703		22.3642	-8.85495		44.7283	0.0122074		44.7283				11.1821
11.223	0.0122074		7.52774	0.0122074		11.223	-0.0781274		-2.88826	-0.0781274		7.52752	-0.0781274		0.70144	-8.94528	1.09806		0.70144	8.9703	-9.03592		-9.12626				0.70144	9.06095		0.70144	8.9703		22.4461	-8.85495		44.8922	-0.0781274		44.8922				11.223
11.264	-0.0781274		7.5687	-0.0781274		11.264	0.0122074		-2.8857	0.0122074		7.56848	0.0122074		0.704	-4.78286	1.00742		0.704	8.9703	-9.12626		-9.12626				0.704	9.06095		0.704	8.9703		22.528	-8.94528		45.056	-0.0781274		45.056				11.264
11.305	-0.0781274		7.60966	-0.0781274		11.305	0.0122074		-2.88314	-0.0781274		7.60944	-0.0781274		0.70656	-2.79214	-9.03592		0.70656	8.9703	-9.12626		-9.12626				0.70656	9.06095		0.70656	8.9703		22.6099	-8.94528		45.2198	0.0122074		45.2198				11.305
11.3459	-0.0781274		7.65062	0.0122074		11.3459	0.0122074		-2.88058	0.0122074		7.6504	0.0122074		0.70912	-1.79693	-9.03592		0.70912	8.9703	-9.03592		-9.12626				0.70912	9.06095		0.70912	8.9703		22.6918	-8.85495		45.3837	0.0122074		45.3837				11.3459
11.3869	-0.0781274		7.69158	-0.0781274		11.3869	0.0122074		-2.87802	0.0122074		7.69136	-0.0781274		0.71168	-1.07303	-5.14511		0.71168	8.9703	-9.03592		-9.12626				0.71168	9.06095		0.71168	8.9703		22.7738	-8.85495		45.5475	0.0122074		45.5475				11.3869
11.4278	0.0122074		7.73254	0.0122074		11.4278	0.0122074		-2.87546	0.0122074		7.73232	-0.0781274		0.71424	-0.530107	-3.24442		0.71424	8.9703	-9.12626		-9.12626				0.71424	9.06095		0.71424	8.9703		22.8557	-8.85495		45.7114	0.0122074		45.7114				11.4278
11.4688	-0.0781274		7.7735	0.0122074		11.4688	-0.0781274		-2.8729	0.0122074		7.77328	-0.0781274		0.7168	8.78933	-2.06854		0.7168	8.9703	-9.03592		-9.12626				0.7168	9.06095		0.7168	8.9703		22.9376	-8.94528		45.8752	0.0122074		45.8752				11.4688
11.5098	-0.0781274		7.81446	0.0122074		11.5098	-0.0781274		-2.87034	0.0122074		7.81424	-0.0781274		0.71936	6.79891	-1.34434		0.71936	8.9703	-9.12626		-9.12626				0.71936	9.06095		0.71936	8.9703		23.0195	-8.85495		46.039	0.0122074		46.039				11.5098
11.5507	0.0122074		7.85542	0.0122074		11.5507	0.0122074		-2.86778	-0.0781274		7.8552	-0.0781274		0.72192	4.26496	8.9703		0.72192	8.9703	-9.03592		-9.12626				0.72192	9.06095		0.72192	8.9703		23.1014	-8.85495		46.2029	0.0122074		46.2029				11.5507
11.5917	0.0122074		7.89638	-0.0781274		11.5917	-0.0781274		-2.86522	-0.0781274		7.89616	0.0122074		0.72448	2.54585	6.43696		0.72448	8.9703	-9.12626		-9.12626				0.72448	9.06095		0.72448	8.9703		23.1834	-8.85495		46.3667	0.0122074		46.3667				11.5917
11.6326	-0.0781274		7.93734	0.0122074		11.6326	-0.0781274		-2.86266	-0.0781274		7.93712	-0.0781274		0.72704	1.55065	3.99365		0.72704	8.9703	-9.12626		-9.12626				0.72704	9.06095		0.72704	8.9703		23.2653	-8.85495		46.5306	0.0122074		46.5306				11.6326
11.6736	0.0122074		7.9783	-0.0781274		11.6736	0.0122074		-2.8601	0.0122074		7.97808	0.0122074		0.7296	-8.493	2.45521		0.7296	8.9703	-9.12626		-9.12626				0.7296	9.06095		0.7296	8.9703		23.3472	-8.85495		46.6944	-0.0781274		46.6944				11.6736
11.7146	0.0122074		8.01926	-0.0781274		11.7146	0.0122074		-2.85754	0.0122074		8.01904	0.0122074		0.73216	-9.03592	1.55065		0.73216	8.9703	-9.12626		-9.12626				0.73216	9.06095		0.73216	8.9703		23.4291	-8.85495		46.8582	0.0122074		46.8582				11.7146
11.7555	-0.0781274		8.06022	0.0122074		11.7555	0.0122074		-2.85498	-0.0781274		8.06	-0.0781274		0.73472	-6.04968	1.09806		0.73472	8.9703	-9.12626		-9.12626				0.73472	9.06095		0.73472	8.9703		23.511	-8.85495		47.0221	0.0122074		47.0221				11.7555
11.7965	0.0122074		8.10118	-0.0781274		11.7965	-0.0781274		-2.85242	0.0122074		8.10096	-0.0781274		0.73728	-3.69732	0.736106		0.73728	8.9703	-9.12626		-9.12626				0.73728	9.06095		0.73728	8.9703		23.593	-8.85495		47.1859	0.0122074		47.1859				11.7965
11.8374	0.0122074		8.14214	0.0122074		11.8374	0.0122074		-2.84986	-0.0781274		8.14192	-0.0781274		0.73984	-2.24952	-9.03592		0.73984	8.9703	-9.12626		-9.12626				0.73984	9.06095		0.73984	8.9703		23.6749	-8.85495		47.3498	0.0122074		47.3498				11.8374
11.8784	-0.0781274		8.1831	0.0122074		11.8784	0.0122074		-2.8473	-0.0781274		8.18288	-0.0781274		0.7424	-1.34434	-6.68325		0.7424	8.9703	-9.12626		-9.12626				0.7424	9.06095		0.7424	8.9703		23.7568	-8.94528		47.5136	0.0122074		47.5136				11.8784
11.9194	0.0122074		8.22406	0.0122074		11.9194	-0.0781274		-2.84474	0.0122074		8.22384	0.0122074		0.74496	-0.620746	-3.96863		0.74496	8.9703	-9.12626		-9.12626				0.74496	9.06095		0.74496	8.9703		23.8387	-8.94528		47.6774	-0.0781274		47.6774				11.9194
11.9603	0.0122074		8.26502	-0.0781274		11.9603	-0.0781274		-2.84218	0.0122074		8.2648	-0.0781274		0.74752	8.51802	-2.52083		0.74752	8.9703	-9.12626		-9.12626				0.74752	9.06095		0.74752	8.9703		23.9206	-8.85495		47.8413	-0.0781274		47.8413				11.9603
12.0013	-0.0781274		8.30598	0.0122074		12.0013	-0.0781274		-2.83962	0.0122074		8.30576	0.0122074		0.75008	8.87997	-1.61565		0.75008	8.9703	-9.12626		-9.12626				0.75008	9.06095		0.75008	8.9703		24.0026	-8.85495		48.0051	0.0122074		48.0051				12.0013
12.0422	-0.0781274		8.34694	-0.0781274		12.0422	0.0122074		-2.83706	-0.0781274		8.34672	-0.0781274		0.75264	5.35081	8.87997		0.75264	8.9703	-9.03592		-9.12626				0.75264	9.06095		0.75264	8.9703		24.0845	-8.94528		48.169	0.0122074		48.169				12.0422
12.0832	-0.0781274		8.3879	0.0122074		12.0832	0.0122074		-2.8345	0.0122074		8.38768	-0.0781274		0.7552	3.26975	8.9703		0.7552	8.9703	-9.12626		-9.12626				0.7552	9.06095		0.7552	8.9703		24.1664	-8.94528		48.3328	0.0122074		48.3328				12.0832
12.1242	-0.0781274		8.42886	-0.0781274		12.1242	0.0122074		-2.83194	-0.0781274		8.42864	-0.0781274		0.75776	2.00293	5.0795		0.75776	8.9703	-9.12626		-9.03592				0.75776	9.06095		0.75776	8.9703		24.2483	-8.85495		48.4966	-0.0781274		48.4966				12.1242
12.1651	-0.0781274		8.46982	-0.0781274		12.1651	0.0122074		-2.82938	-0.0781274		8.4696	0.0122074		0.76032	1.18839	3.17942		0.76032	8.9703	-9.03592		-9.12626				0.76032	9.06095		0.76032	8.9703		24.3302	-8.85495		48.6605	-0.0781274		48.6605				12.1651
12.2061	0.0122074		8.51078	0.0122074		12.2061	0.0122074		-2.82682	0.0122074		8.51056	0.0122074		0.76288	-8.85495	1.9126		0.76288	8.9703	-9.12626		-9.12626				0.76288	9.06095		0.76288	8.9703		24.4122	-8.94528		48.8243	-0.0781274		48.8243				12.2061
12.247	-0.0781274		8.55174	-0.0781274		12.247	-0.0781274		-2.82426	-0.0781274		8.55152	-0.0781274		0.76544	-9.03592	1.09806		0.76544	8.9703	-9.12626		-9.12626				0.76544	9.06095		0.76544	8.9703		24.4941	-8.94528		48.9882	0.0122074		48.9882				12.247
12.288	-0.0781274		8.5927	-0.0781274		12.288	-0.0781274		-2.8217	-0.0781274		8.59248	-0.0781274		0.768	-4.69253	0.917081		0.768	8.9703	-9.12626		-9.12626				0.768	9.06095		0.768	8.9703		24.576	-8.85495		49.152	0.0122074		49.152				12.288
12.329	-0.0781274		8.63366	0.0122074		12.329	-0.0781274		-2.81914	0.0122074		8.63344	0.0122074		0.77056	-2.79214	-9.03592		0.77056	8.9703	-9.12626		-9.12626				0.77056	9.06095		0.77056	8.9703		24.6579	-8.85495		49.3158	-0.0781274		49.3158				12.329
12.3699	0.0122074		8.67462	-0.0781274		12.3699	0.0122074		-2.81658	-0.0781274		8.6744	0.0122074		0.77312	-1.79693	-9.03592		0.77312	8.9703	-9.03592		-9.12626				0.77312	9.06095		0.77312	8.87997		24.7398	-8.85495		49.4797	0.0122074		49.4797				12.3699
12.4109	0.0122074		8.71558	0.0122074		12.4109	-0.0781274		-2.81402	-0.0781274		8.71536	-0.0781274		0.77568	-1.07303	-5.14511		0.77568	8.9703	-9.03592		-9.12626				0.77568	9.06095		0.77568	8.9703		24.8218	-8.94528		49.6435	-0.0781274		49.6435				12.4109
12.4518	0.0122074		8.75654	0.0122074		12.4518	0.0122074		-2.81146	0.0122074		8.75632	-0.0781274		0.77824	-0.530107	-3.24442		0.77824	8.9703	-9.12626		-9.12626				0.77824	9.06095		0.77824	8.9703		24.9037	-8.85495		49.8074	0.0122074		49.8074				12.4518
12.4928	0.0122074		8.7975	-0.0781274		12.4928	-0.0781274		-2.8089	-0.0781274		8.79728	-0.0781274		0.7808	8.87997	-1.97791		0.7808	8.9703	-9.12626		-9.12626				0.7808	9.06095		0.7808	8.9703		24.9856	-8.85495		49.9712	0.0122074		49.9712				12.4928
12.5338	-0.0781274		8.83846	-0.0781274		12.5338	0.0122074		-2.80634	-0.0781274		8.83824	-0.0781274		0.78336	6.79891	-1.25401		0.78336	8.9703	-9.12626		-9.12626				0.78336	9.06095		0.78336	8.9703		25.0675	-8.85495		50.135	-0.0781274		50.135				12.5338
12.5747	0.0122074		8.87942	0.0122074		12.5747	-0.0781274		-2.80378	0.0122074		8.8792	0.0122074		0.78592	4.17463	8.87997		0.78592	8.9703	-9.12626		-9.12626				0.78592	9.06095		0.78592	8.9703		25.1494	-8.94528		50.2989	-0.0781274		50.2989				12.5747
12.6157	0.0122074		8.92038	-0.0781274		12.6157	-0.0781274		-2.80122	0.0122074		8.92016	0.0122074		0.78848	2.54585	6.25568		0.78848	8.9703	-9.12626		-9.12626				0.78848	9.06095		0.78848	8.9703		25.2314	-8.94528		50.4627	0.0122074		50.4627				12.6157
12.6566	0.0122074		8.96134	0.0122074		12.6566	-0.0781274		-2.79866	0.0122074		8.96112	-0.0781274		0.79104	1.55065	3.90301		0.79104	8.9703	-9.12626		-9.12626				0.79104	9.06095		0.79104	8.9703		25.3133	-8.94528		50.6266	-0.0781274		50.6266				12.6566
12.6976	-0.0781274		9.0023	0.0122074		12.6976	-0.0781274		-2.7961	0.0122074		9.00208	-0.0781274		0.7936	-8.58364	2.45521		0.7936	8.9703	-9.12626		-9.12626				0.7936	9.06095		0.7936	8.9703		25.3952	-8.85495		50.7904	0.0122074		50.7904				12.6976
12.7386	0.0122074		9.04326	0.0122074		12.7386	-0.0781274		-2.79354	-0.0781274		9.04304	-0.0781274		0.79616	-8.94528	1.55065		0.79616	8.9703	-9.12626		-9.12626				0.79616	8.9703		0.79616	8.9703		25.4771	-8.85495		50.9542	0.0122074		50.9542				12.7386
12.7795	0.0122074		9.08422	0.0122074		12.7795	-0.0781274		-2.79098	-0.0781274		9.084	0.0122074		0.79872	-5.95935	1.00742		0.79872	8.9703	-9.12626		-9.12626				0.79872	9.06095		0.79872	8.9703		25.559	-8.85495		51.1181	0.0122074		51.1181				12.7795
12.8205	0.0122074		9.12518	0.0122074		12.8205	-0.0781274		-2.78842	-0.0781274		9.12496	-0.0781274		0.80128	-3.60668	0.645466		0.80128	8.9703	-9.12626		-9.12626				0.80128	9.06095		0.80128	8.9703		25.641	-8.85495		51.2819	-0.0781274		51.2819				12.8205
12.8614	-0.0781274		9.16614	-0.0781274		12.8614	-0.0781274		-2.78586	-0.0781274		9.16592	0.0122074		0.80384	-2.24952	-9.03592		0.80384	8.9703	-9.12626		-9.12626				0.80384	9.06095		0.80384	8.9703		25.7229	-8.76461		51.4458	0.0122074		51.4458				12.8614
12.9024	-0.0781274		9.2071	-0.0781274		12.9024	-0.0781274		-2.7833	0.0122074		9.20688	-0.0781274		0.8064	-1.43498	-6.59261		0.8064	8.9703	-9.12626		-9.03592				0.8064	9.06095		0.8064	8.9703		25.8048	-8.85495		51.6096	0.0122074		51.6096				12.9024
12.9434	-0.0781274		9.24806	-0.0781274		12.9434	0.0122074		-2.78074	-0.0781274		9.24784	0.0122074		0.80896	-0.711081	-3.96863		0.80896	8.9703	-9.03592		-9.12626				0.80896	9.06095		0.80896	8.9703		25.8867	-8.85495		51.7734	-0.0781274		51.7734				12.9434
12.9843	-0.0781274		9.28902	-0.0781274		12.9843	0.0122074		-2.77818	0.0122074		9.2888	-0.0781274		0.81152	8.699	-2.52083		0.81152	8.9703	-9.12626		-9.12626				0.81152	9.06095		0.81152	8.9703		25.9686	-8.85495		51.9373	0.0122074		51.9373				12.9843
13.0253	-0.0781274		9.32998	0.0122074		13.0253	0.0122074		-2.77562	0.0122074		9.32976	0.0122074		0.81408	8.87997	-1.61565		0.81408	8.9703	-9.12626		-9.12626				0.81408	9.06095		0.81408	8.9703		26.0506	-8.85495		52.1011	-0.0781274		52.1011				13.0253
13.0662	-0.0781274		9.37094	0.0122074		13.0662	-0.0781274		-2.77306	-0.0781274		9.37072	0.0122074		0.81664	5.35081	8.87997		0.81664	8.9703	-9.12626		-9.12626				0.81664	9.06095		0.81664	8.9703		26.1325	-8.85495		52.265	-0.0781274		52.265				13.0662
13.1072	0.0122074		9.4119	-0.0781274		13.1072	-0.0781274		-2.7705	0.0122074		9.41168	-0.0781274		0.8192	3.26975	8.9703		0.8192	8.9703	-9.03592		-9.12626				0.8192	9.06095		0.8192	8.9703		26.2144	-8.85495		52.4288	0.0122074		52.4288				13.1072
13.1482	0.0122074		9.45286	0.0122074		13.1482	0.0122074		-2.76794	0.0122074		9.45264	0.0122074		0.82176	2.00293	4.98917		0.82176	8.9703	-9.12626		-9.12626				0.82176	9.06095		0.82176	8.9703		26.2963	-8.85495		52.5926	-0.0781274		52.5926				13.1482
13.1891	-0.0781274		9.49382	-0.0781274		13.1891	-0.0781274		-2.76538	0.0122074		9.4936	0.0122074		0.82432	1.09806	3.17942		0.82432	8.9703	-9.12626		-9.12626				0.82432	9.06095		0.82432	8.9703		26.3782	-8.85495		52.7565	0.0122074		52.7565				13.1891
13.2301	0.0122074		9.53478	0.0122074		13.2301	-0.0781274		-2.76282	-0.0781274		9.53456	0.0122074		0.82688	-8.94528	1.9126		0.82688	8.9703	-9.12626		-9.12626				0.82688	9.06095		0.82688	8.9703		26.4602	-8.85495		52.9203	0.0122074		52.9203				13.2301
13.271	0.0122074		9.57574	-0.0781274		13.271	0.0122074		-2.76026	0.0122074		9.57552	0.0122074		0.82944	-8.94528	1.09806		0.82944	8.9703	-9.12626		-9.12626				0.82944	9.06095		0.82944	8.9703		26.5421	-8.85495		53.0842	0.0122074		53.0842				13.271
13.312	0.0122074		9.6167	-0.0781274		13.312	-0.0781274		-2.7577	-0.0781274		9.61648	0.0122074		0.832	-4.69253	0.917081		0.832	8.9703	-9.12626		-9.12626				0.832	9.06095		0.832	8.9703		26.624	-8.85495		53.248	-0.0781274		53.248				13.312
13.353	-0.0781274		9.65766	0.0122074		13.353	0.0122074		-2.75514	0.0122074		9.65744	-0.0781274		0.83456	-2.79214	-9.03592		0.83456	8.9703	-9.12626		-9.12626				0.83456	9.06095		0.83456	8.9703		26.7059	-8.85495		53.4118	0.0122074		53.4118				13.353
13.3939	-0.0781274		9.69862	-0.0781274		13.3939	0.0122074		-2.75258	0.0122074		9.6984	0.0122074		0.83712	-1.79693	-9.03592		0.83712	8.9703	-9.12626		-9.12626				0.83712	9.06095		0.83712	8.9703		26.7878	-8.85495		53.5757	0.0122074		53.5757				13.3939
13.4349	0.0122074		9.73958	-0.0781274		13.4349	0.0122074		-2.75002	0.0122074		9.73936	-0.0781274		0.83968	-1.07303	-5.05448		0.83968	8.9703	-9.03592		-9.12626				0.83968	9.06095		0.83968	8.9703		26.8698	-8.85495		53.7395	0.0122074		53.7395				13.4349
13.4758	-0.0781274		9.78054	-0.0781274		13.4758	-0.0781274		-2.74746	-0.0781274		9.78032	-0.0781274		0.84224	-0.530107	-3.24442		0.84224	8.9703	-9.03592		-9.12626				0.84224	9.06095		0.84224	9.06095		26.9517	-8.85495		53.9034	-0.0781274		53.9034				13.4758
13.5168	-0.0781274		9.8215	-0.0781274		13.5168	-0.0781274		-2.7449	0.0122074		9.82128	-0.0781274		0.8448	8.78933	-2.06854		0.8448	8.9703	-9.12626		-9.12626				0.8448	9.06095		0.8448	8.9703		27.0336	-8.85495		54.0672	0.0122074		54.0672				13.5168
13.5578	-0.0781274		9.86246	-0.0781274		13.5578	0.102847		-2.74234	0.0122074		9.86224	0.0122074		0.84736	6.70827	-1.34434		0.84736	8.9703	-9.12626		-9.12626				0.84736	9.06095		0.84736	8.9703		27.1155	-8.94528		54.231	-0.0781274		54.231				13.5578
13.5987	-0.0781274		9.90342	-0.0781274		13.5987	-0.0781274		-2.73978	-0.0781274		9.9032	0.0122074		0.84992	4.08399	8.9703		0.84992	8.9703	-9.12626		-9.12626				0.84992	9.06095		0.84992	8.9703		27.1974	-8.85495		54.3949	-0.0781274		54.3949				13.5987
13.6397	-0.0781274		9.94438	0.0122074		13.6397	-0.0781274		-2.73722	0.0122074		9.94416	-0.0781274		0.85248	2.45521	6.25568		0.85248	8.9703	-9.12626		-9.12626				0.85248	9.06095		0.85248	8.9703		27.2794	-8.94528		54.5587	-0.0781274		54.5587				13.6397
13.6806	-0.0781274		9.98534	-0.0781274		13.6806	-0.0781274		-2.73466	0.0122074		9.98512	-0.0781274		0.85504	1.55065	3.99365		0.85504	8.9703	-9.03592		-9.12626				0.85504	9.06095		0.85504	8.9703		27.3613	-8.85495		54.7226	0.0122074		54.7226				13.6806
13.7216	-0.0781274		10.0263	-0.0781274		13.7216	-0.0781274		-2.7321	-0.0781274		10.0261	0.0122074		0.8576	-8.76461	2.45521		0.8576	8.9703	-9.12626		-9.12626				0.8576	9.06095		0.8576	8.9703		27.4432	-8.85495		54.8864	-0.0781274		54.8864				13.7216
13.7626	0.0122074		10.0673	-0.0781274		13.7626	0.0122074		-2.72954	-0.0781274		10.067	-0.0781274		0.86016	-8.94528	1.55065		0.86016	8.9703	-9.12626		-9.12626				0.86016	9.06095		0.86016	8.9703		27.5251	-8.94528		55.0502	0.0122074		55.0502				13.7626
13.8035	-0.0781274		10.1082	-0.0781274		13.8035	-0.0781274		-2.72698	0.0122074		10.108	0.0122074		0.86272	-5.86871	1.09806		0.86272	8.9703	-9.12626		-9.12626				0.86272	9.06095		0.86272	8.9703		27.607	-8.85495		55.2141	0.0122074		55.2141				13.8035
13.8445	0.0122074		10.1492	-0.0781274		13.8445	0.0122074		-2.72442	0.0122074		10.149	-0.0781274		0.86528	-3.51634	0.645466		0.86528	8.9703	-9.12626		-9.12626				0.86528	9.06095		0.86528	9.06095		27.689	-8.85495		55.3779	-0.0781274		55.3779				13.8445
13.8854	0.0122074		10.1901	-0.0781274		13.8854	-0.0781274		-2.72186	-0.0781274		10.1899	-0.0781274		0.86784	-2.24952	-9.03592		0.86784	8.9703	-9.12626		-9.03592				0.86784	9.06095		0.86784	8.9703		27.7709	-8.85495		55.5418	-0.0781274		55.5418				13.8854
13.9264	0.0122074		10.2311	-0.0781274		13.9264	-0.0781274		-2.7193	-0.0781274		10.2309	0.0122074		0.8704	-1.34434	-6.50197		0.8704	8.9703	-9.03592		-9.03592				0.8704	9.06095		0.8704	8.9703		27.8528	-8.85495		55.7056	0.0122074		55.7056				13.9264
13.9674	-0.0781274		10.2721	-0.0781274		13.9674	-0.0781274		-2.71674	-0.0781274		10.2718	0.0122074		0.87296	-0.801721	-3.96863		0.87296	8.9703	-9.03592		-9.12626				0.87296	9.06095		0.87296	8.9703		27.9347	-8.85495		55.8694	-0.0781274		55.8694				13.9674
14.0083	-0.0781274		10.313	-0.0781274		14.0083	-0.0781274		-2.71418	-0.0781274		10.3128	0.0122074		0.87552	8.78933	-2.52083		0.87552	8.9703	-9.12626		-9.12626				0.87552	9.06095		0.87552	8.9703		28.0166	-8.94528		56.0333	0.0122074		56.0333				14.0083
14.0493	0.0122074		10.354	-0.0781274		14.0493	0.0122074		-2.71162	0.0122074		10.3538	0.0122074		0.87808	8.87997	-1.61565		0.87808	8.9703	-9.12626		-9.12626				0.87808	9.06095		0.87808	8.9703		28.0986	-8.85495		56.1971	0.0122074		56.1971				14.0493
14.0902	-0.0781274		10.3949	0.0122074		14.0902	-0.0781274		-2.70906	-0.0781274		10.3947	-0.0781274		0.88064	5.17014	8.78933		0.88064	8.9703	-9.12626		-9.12626				0.88064	9.06095		0.88064	8.9703		28.1805	-8.94528		56.361	0.0122074		56.361				14.0902
14.1312	-0.0781274		10.4359	-0.0781274		14.1312	0.0122074		-2.7065	-0.0781274		10.4357	-0.0781274		0.8832	3.17942	8.9703		0.8832	8.9703	-9.12626		-9.12626				0.8832	9.06095		0.8832	8.9703		28.2624	-8.85495		56.5248	0.0122074		56.5248				14.1312
14.1722	-0.0781274		10.4769	0.0122074		14.1722	-0.0781274		-2.70394	0.0122074		10.4766	-0.0781274		0.88576	1.9126	4.89853		0.88576	8.9703	-9.03592		-9.12626				0.88576	9.06095		0.88576	8.9703		28.3443	-8.94528		56.6886	0.0122074		56.6886				14.1722
14.2131	-0.0781274		10.5178	-0.0781274		14.2131	0.0122074		-2.70138	0.0122074		10.5176	-0.0781274		0.88832	1.09806	3.08878		0.88832	8.9703	-9.03592		-9.12626				0.88832	8.9703		0.88832	8.9703		28.4262	-8.85495		56.8525	-0.0781274		56.8525				14.2131
14.2541	0.0122074		10.5588	-0.0781274		14.2541	-0.0781274		-2.69882	0.0122074		10.5586	-0.0781274		0.89088	-8.94528	1.9126		0.89088	8.9703	-9.12626		-9.12626				0.89088	9.06095		0.89088	8.9703		28.5082	-8.85495		57.0163	0.0122074		57.0163				14.2541
14.295	0.0122074		10.5997	0.0122074		14.295	0.0122074		-2.69626	-0.0781274		10.5995	0.0122074		0.89344	-8.94528	1.09806		0.89344	8.9703	-9.12626		-9.03592				0.89344	9.06095		0.89344	8.9703		28.5901	-8.85495		57.1802	0.0122074		57.1802				14.295
14.336	0.0122074		10.6407	-0.0781274		14.336	0.0122074		-2.6937	0.0122074		10.6405	-0.0781274		0.896	-4.60189	0.917081		0.896	8.9703	-9.12626		-9.12626				0.896	9.06095		0.896	8.9703		28.672	-8.94528		57.344	0.0122074		57.344				14.336
14.377	-0.0781274		10.6817	-0.0781274		14.377	0.0122074		-2.69114	-0.0781274		10.6814	-0.0781274		0.89856	-2.79214	-8.94528		0.89856	8.9703	-9.12626		-9.12626				0.89856	9.06095		0.89856	8.9703		28.7539	-8.85495		57.5078	0.0122074		57.5078				14.377
14.4179	-0.0781274		10.7226	0.0122074		14.4179	0.0122074		-2.68858	-0.0781274		10.7224	-0.0781274		0.90112	-1.79693	-9.03592		0.90112	8.9703	-9.03592		-9.03592				0.90112	9.06095		0.90112	8.9703		28.8358	-8.85495		57.6717	0.0122074		57.6717				14.4179
14.4589	-0.0781274		10.7636	0.0122074		14.4589	-0.0781274		-2.68602	0.0122074		10.7634	-0.0781274		0.90368	-1.07303	-5.05448		0.90368	8.9703	-9.12626		-9.12626				0.90368	9.06095		0.90368	8.9703		28.9178	-8.85495		57.8355	0.0122074		57.8355				14.4589
14.4998	-0.0781274		10.8045	-0.0781274		14.4998	0.0122074		-2.68346	-0.0781274		10.8043	0.0122074		0.90624	-0.530107	-3.15409		0.90624	8.9703	-9.03592		-9.12626				0.90624	9.06095		0.90624	8.9703		28.9997	-8.94528		57.9994	0.0122074		57.9994				14.4998
14.5408	0.0122074		10.8455	0.0122074		14.5408	0.0122074		-2.6809	-0.0781274		10.8453	-0.0781274		0.9088	8.78933	-1.97791		0.9088	8.9703	-9.12626		-9.03592				0.9088	9.06095		0.9088	8.9703		29.0816	-8.85495		58.1632	0.0122074		58.1632				14.5408
14.5818	-0.0781274		10.8865	-0.0781274		14.5818	0.0122074		-2.67834	0.0122074		10.8862	0.0122074		0.91136	6.61794	-1.34434		0.91136	8.9703	-9.12626		-9.12626				0.91136	9.06095		0.91136	8.9703		29.1635	-8.85495		58.327	0.0122074		58.327				14.5818
14.6227	0.0122074		10.9274	-0.0781274		14.6227	-0.0781274		-2.67578	-0.0781274		10.9272	-0.0781274		0.91392	3.99365	8.87997		0.91392	8.9703	-9.03592		-9.12626				0.91392	9.06095		0.91392	8.9703		29.2454	-8.85495		58.4909	0.0122074		58.4909				14.6227
14.6637	-0.0781274		10.9684	0.0122074		14.6637	-0.0781274		-2.67322	-0.0781274		10.9682	-0.0781274		0.91648	2.54585	6.16504		0.91648	8.9703	-9.12626		-9.12626				0.91648	9.06095		0.91648	8.9703		29.3274	-8.85495		58.6547	0.0122074		58.6547				14.6637
14.7046	-0.0781274		11.0093	0.0122074		14.7046	0.0122074		-2.67066	0.0122074		11.0091	0.0122074		0.91904	1.55065	3.90301		0.91904	8.9703	-9.12626		-9.12626				0.91904	9.06095		0.91904	8.9703		29.4093	-8.85495		58.8186	0.0122074		58.8186				14.7046
14.7456	0.0122074		11.0503	-0.0781274		14.7456	-0.0781274		-2.6681	0.0122074		11.0501	0.0122074		0.9216	-8.85495	2.45521		0.9216	8.9703	-9.12626		-9.12626				0.9216	9.06095		0.9216	8.9703		29.4912	-8.85495		58.9824	0.0122074		58.9824				14.7456
14.7866	0.0122074		11.0913	0.0122074		14.7866	-0.0781274		-2.66554	-0.0781274		11.091	-0.0781274		0.92416	-8.94528	1.55065		0.92416	8.9703	-9.12626		-9.12626				0.92416	9.06095		0.92416	8.9703		29.5731	-8.85495		59.1462	-0.0781274		59.1462				14.7866
14.8275	0.0122074		11.1322	-0.0781274		14.8275	0.0122074		-2.66298	-0.0781274		11.132	0.0122074		0.92672	-5.86871	1.09806		0.92672	8.9703	-9.12626		-9.12626				0.92672	9.06095		0.92672	8.9703		29.655	-8.85495		59.3101	0.0122074		59.3101				14.8275
14.8685	0.0122074		11.1732	-0.0781274		14.8685	0.0122074		-2.66042	0.0122074		11.173	-0.0781274		0.92928	-3.51634	0.736106		0.92928	8.9703	-9.12626		-9.12626				0.92928	9.06095		0.92928	8.9703		29.737	-8.85495		59.4739	-0.0781274		59.4739				14.8685
14.9094	-0.0781274		11.2141	0.0122074		14.9094	0.0122074		-2.65786	-0.0781274		11.2139	-0.0781274		0.93184	-2.24952	-8.94528		0.93184	8.9703	-9.03592		-9.03592				0.93184	9.06095		0.93184	8.9703		29.8189	-8.85495		59.6378	-0.0781274		59.6378				14.9094
14.9504	-0.0781274		11.2551	0.0122074		14.9504	0.0122074		-2.6553	-0.0781274		11.2549	-0.0781274		0.9344	-1.34434	-6.41163		0.9344	8.9703	-9.12626		-9.12626				0.9344	9.06095		0.9344	8.9703		29.9008	-8.85495		59.8016	0.0122074		59.8016				14.9504
14.9914	-0.0781274		11.2961	0.0122074		14.9914	0.0122074		-2.65274	0.0122074		11.2958	-0.0781274		0.93696	-0.620746	-3.96863		0.93696	8.9703	-9.12626		-9.12626				0.93696	9.06095		0.93696	8.9703		29.9827	-8.85495		59.9654	0.0122074		59.9654				14.9914
15.0323	-0.0781274		11.337	-0.0781274		15.0323	-0.0781274		-2.65018	0.0122074		11.3368	-0.0781274		0.93952	8.78933	-2.52083		0.93952	8.9703	-9.12626		-9.12626				0.93952	9.06095		0.93952	8.9703		30.0646	-8.85495		60.1293	-0.0781274		60.1293				15.0323
15.0733	0.0122074		11.378	-0.0781274		15.0733	-0.0781274		-2.64762	0.0122074		11.3778	-0.0781274		0.94208	8.87997	-1.61565		0.94208	8.9703	-9.12626		-9.12626				0.94208	9.06095		0.94208	8.9703		30.1466	-8.85495		60.2931	0.0122074		60.2931				15.0733
15.1142	0.0122074		11.4189	-0.0781274		15.1142	0.0122074		-2.64506	-0.0781274		11.4187	0.0122074		0.94464	5.17014	8.87997		0.94464	8.9703	-9.12626		-9.12626				0.94464	9.06095		0.94464	8.9703		30.2285	-8.85495		60.457	-0.0781274		60.457				15.1142
15.1552	0.0122074		11.4599	-0.0781274		15.1552	-0.0781274		-2.6425	0.0122074		11.4597	0.0122074		0.9472	3.17942	8.9703		0.9472	8.9703	-9.12626		-9.12626				0.9472	9.06095		0.9472	8.9703		30.3104	-8.85495		60.6208	-0.0781274		60.6208				15.1552
15.1962	-0.0781274		11.5009	-0.0781274		15.1962	-0.0781274		-2.63994	0.0122074		11.5006	0.0122074		0.94976	1.9126	4.89853		0.94976	8.9703	-9.12626		-9.12626				0.94976	9.06095		0.94976	8.9703		30.3923	-8.85495		60.7846	0.0122074		60.7846				15.1962
15.2371	-0.0781274		11.5418	-0.0781274		15.2371	-0.0781274		-2.63738	-0.0781274		11.5416	0.0122074		0.95232	1.18839	3.08878		0.95232	8.9703	-9.03592		-9.12626				0.95232	9.06095		0.95232	8.9703		30.4742	-8.85495		60.9485	0.0122074		60.9485				15.2371
15.2781	0.0122074		11.5828	-0.0781274		15.2781	0.0122074		-2.63482	0.0122074		11.5826	-0.0781274		0.95488	-8.94528	1.9126		0.95488	8.9703	-9.12626		-9.12626				0.95488	9.06095		0.95488	8.9703		30.5562	-8.85495		61.1123	0.0122074		61.1123				15.2781
15.319	0.0122074		11.6237	-0.0781274		15.319	-0.0781274		-2.63226	-0.0781274		11.6235	-0.0781274		0.95744	-8.94528	1.09806		0.95744	8.9703	-9.12626		-9.12626				0.95744	9.06095		0.95744	8.9703		30.6381	-8.85495		61.2762	-0.0781274		61.2762				15.319
15.36	0.0122074		11.6647	0.0122074		15.36	-0.0781274		-2.6297	0.0122074		11.6645	-0.0781274		0.96	-4.51155	0.826441		0.96	8.9703	-9.03592		-9.12626				0.96	9.06095		0.96	8.9703		30.72	-8.85495		61.44	-0.0781274		61.44				15.36
15.401	-0.0781274		11.7057	-0.0781274		15.401	0.0122074		-2.62714	0.0122074		11.7054	-0.0781274		0.96256	-2.79214	-8.94528		0.96256	8.9703	-9.12626		-9.12626				0.96256	9.06095		0.96256	8.9703		30.8019	-8.85495		61.6038	0.0122074		61.6038				15.401
15.4419	-0.0781274		11.7466	-0.0781274		15.4419	-0.0781274		-2.62458	0.0122074		11.7464	0.0122074		0.96512	-1.79693	-9.03592		0.96512	8.9703	-9.12626		-9.12626				0.96512	9.06095		0.96512	8.9703		30.8838	-8.85495		61.7677	0.0122074		61.7677				15.4419
15.4829	-0.0781274		11.7876	-0.0781274		15.4829	-0.0781274		-2.62202	-0.0781274		11.7874	0.0122074		0.96768	-1.07303	-4.96384		0.96768	8.9703	-9.03592		-9.12626				0.96768	9.06095		0.96768	8.9703		30.9658	-8.85495		61.9315	0.0122074		61.9315				15.4829
15.5238	-0.0781274		11.8285	-0.0781274		15.5238	-0.0781274		-2.61946	0.0122074		11.8283	0.0122074		0.97024	-0.530107	-3.06375		0.97024	8.9703	-9.03592		-9.03592				0.97024	9.06095		0.97024	8.9703		31.0477	-8.85495		62.0954	-0.0781274		62.0954				15.5238
15.5648	0.0122074		11.8695	-0.0781274		15.5648	-0.0781274		-2.6169	-0.0781274		11.8693	0.0122074		0.9728	8.87997	-1.97791		0.9728	8.9703	-9.03592		-9.12626				0.9728	9.06095		0.9728	8.9703		31.1296	-8.76461		62.2592	0.0122074		62.2592				15.5648
15.6058	-0.0781274		11.9105	-0.0781274		15.6058	-0.0781274		-2.61434	-0.0781274		11.9102	0.0122074		0.97536	6.61794	-1.25401		0.97536	8.9703	-9.12626		-9.12626				0.97536	8.9703		0.97536	8.9703		31.2115	-8.94528		62.423	0.0122074		62.423				15.6058
15.6467	-0.0781274		11.9514	-0.0781274		15.6467	0.0122074		-2.61178	0.0122074		11.9512	-0.0781274		0.97792	3.99365	8.9703		0.97792	8.9703	-9.03592		-9.12626				0.97792	9.06095		0.97792	8.9703		31.2934	-8.85495		62.5869	0.0122074		62.5869				15.6467
15.6877	0.0122074		11.9924	-0.0781274		15.6877	0.0122074		-2.60922	0.0122074		11.9922	0.0122074		0.98048	2.45521	6.07471		0.98048	8.9703	-9.12626		-9.12626				0.98048	9.06095		0.98048	8.9703		31.3754	-8.85495		62.7507	0.0122074		62.7507				15.6877
15.7286	0.0122074		12.0333	0.0122074		15.7286	0.0122074		-2.60666	0.0122074		12.0331	0.0122074		0.98304	1.55065	3.90301		0.98304	9.06095	-9.12626		-9.12626				0.98304	9.06095		0.98304	8.9703		31.4573	-8.85495		62.9146	0.0122074		62.9146				15.7286
15.7696	-0.0781274		12.0743	-0.0781274		15.7696	0.0122074		-2.6041	0.0122074		12.0741	-0.0781274		0.9856	-8.94528	2.45521		0.9856	8.9703	-9.12626		-9.12626				0.9856	9.06095		0.9856	8.9703		31.5392	-8.76461		63.0784	-0.0781274		63.0784				15.7696
15.8106	-0.0781274		12.1153	0.0122074		15.8106	-0.0781274		-2.60154	-0.0781274		12.115	-0.0781274		0.98816	-8.94528	1.55065		0.98816	8.9703	-9.03592		-9.12626				0.98816	9.06095		0.98816	8.9703		31.6211	-8.85495		63.2422	-0.0781274		63.2422				15.8106
15.8515	0.0122074		12.1562	-0.0781274		15.8515	0.0122074		-2.59898	-0.0781274		12.156	0.0122074		0.99072	-5.86871	1.09806		0.99072	8.9703	-9.12626		-9.12626				0.99072	9.06095		0.99072	8.9703		31.703	-8.85495		63.4061	0.0122074		63.4061				15.8515
15.8925	0.0122074		12.1972	0.0122074		15.8925	0.0122074		-2.59642	-0.0781274		12.197	0.0122074		0.99328	-3.51634	0.645466		0.99328	8.9703	-9.12626		-9.12626				0.99328	9.06095		0.99328	8.9703		31.785	-8.85495		63.5699	0.0122074		63.5699				15.8925
15.9334	-0.0781274		12.2381	-0.0781274		15.9334	0.0122074		-2.59386	-0.0781274		12.2379	-0.0781274		0.99584	-2.15888	-9.03592		0.99584	8.9703	-9.12626		-9.12626				0.99584	9.06095		0.99584	8.9703		31.8669	-8.85495		63.7338	-0.0781274		63.7338				15.9334
15.9744	-0.0781274		12.2791	-0.0781274		15.9744	0.0122074		-2.5913	-0.0781274		12.2789	-0.0781274		0.9984	-1.34434	-6.41163		0.9984	8.9703	-9.12626		-9.12626				0.9984	9.06095		0.9984	8.9703		31.9488	-8.85495		63.8976	-0.0781274		63.8976				15.9744
16.0154	0.0122074		12.3201	0.0122074		16.0154	-0.0781274		-2.58874	0.0122074		12.3198	-0.0781274		1.00096	-0.711081	-3.96863		1.00096	8.9703	-9.12626		-9.12626				1.00096	9.06095		1.00096	8.9703		32.0307	-8.85495		64.0614	0.0122074		64.0614				16.0154
16.0563	-0.0781274		12.361	-0.0781274		16.0563	-0.0781274		-2.58618	0.0122074		12.3608	0.0122074		1.00352	8.78933	-2.52083		1.00352	8.9703	-9.03592		-9.12626				1.00352	9.06095		1.00352	8.9703		32.1126	-8.85495		64.2253	0.0122074		64.2253				16.0563
16.0973	0.0122074		12.402	-0.0781274		16.0973	0.0122074		-2.58362	-0.0781274		12.4018	-0.0781274		1.00608	8.87997	-1.52531		1.00608	8.9703	-9.12626		-9.12626				1.00608	9.06095		1.00608	8.9703		32.1946	-8.85495		64.3891	0.0122074		64.3891				16.0973
16.1382	0.0122074		12.4429	-0.0781274		16.1382	-0.0781274		-2.58106	-0.0781274		12.4427	-0.0781274		1.00864	5.17014	8.87997		1.00864	8.9703	-9.03592		-9.12626				1.00864	9.06095		1.00864	8.9703		32.2765	-8.85495		64.553	0.0122074		64.553				16.1382
16.1792	0.0122074		12.4839	0.0122074		16.1792	0.0122074		-2.5785	-0.0781274		12.4837	0.0122074		1.0112	3.17942	8.9703		1.0112	8.9703	-9.12626		-9.12626				1.0112	9.06095		1.0112	8.9703		32.3584	-8.85495		64.7168	0.0122074		64.7168				16.1792
16.2202	-0.0781274		12.5249	-0.0781274		16.2202	0.0122074		-2.57594	-0.0781274		12.5246	0.0122074		1.01376	1.9126	4.80819		1.01376	8.9703	-9.03592		-9.12626				1.01376	9.06095		1.01376	8.9703		32.4403	-8.85495		64.8806	-0.0781274		64.8806				16.2202
16.2611	-0.0781274		12.5658	-0.0781274		16.2611	0.0122074		-2.57338	-0.0781274		12.5656	-0.0781274		1.01632	1.09806	3.08878		1.01632	8.9703	-9.12626		-9.03592				1.01632	9.06095		1.01632	8.9703		32.5222	-8.85495		65.0445	0.0122074		65.0445				16.2611
16.3021	-0.0781274		12.6068	-0.0781274		16.3021	-0.0781274		-2.57082	0.0122074		12.6066	-0.0781274		1.01888	-8.94528	1.82195		1.01888	8.9703	-9.12626		-9.12626				1.01888	9.06095		1.01888	8.9703		32.6042	-8.85495		65.2083	0.0122074		65.2083				16.3021
16.343	-0.0781274		12.6477	-0.0781274		16.343	0.0122074		-2.56826	0.0122074		12.6475	-0.0781274		1.02144	-7.58812	1.09806		1.02144	8.9703	-9.12626		-9.12626				1.02144	9.06095		1.02144	8.9703		32.6861	-8.85495		65.3722	0.0122074		65.3722				16.343
16.384	-0.0781274		12.6887	0.0122074		16.384	0.0122074		-2.5657	-0.0781274		12.6885	-0.0781274		1.024	-4.42091	0.826441		1.024	8.9703	-9.12626		-9.03592				1.024	9.06095		1.024	8.9703		32.768	-8.85495		65.536	0.0122074		65.536				16.384
16.425	0.0122074		12.7297	0.0122074		16.425	-0.0781274		-2.56314	-0.0781274		12.7294	-0.0781274		1.02656	-2.79214	-8.94528		1.02656	8.9703	-9.03592		-9.12626				1.02656	8.9703		1.02656	8.9703		32.8499	-8.85495		65.6998	0.0122074		65.6998				16.425
16.4659	-0.0781274		12.7706	0.0122074		16.4659	0.0122074		-2.56058	0.0122074		12.7704	-0.0781274		1.02912	-1.70629	-9.03592		1.02912	8.9703	-9.12626		-9.12626				1.02912	9.06095		1.02912	8.9703		32.9318	-8.85495		65.8637	0.0122074		65.8637				16.4659
16.5069	0.0122074		12.8116	-0.0781274		16.5069	-0.0781274		-2.55802	-0.0781274		12.8114	0.0122074		1.03168	-1.07303	-4.96384		1.03168	8.9703	-9.12626		-9.12626				1.03168	9.06095		1.03168	8.9703		33.0138	-8.85495		66.0275	0.0122074		66.0275				16.5069
16.5478	0.0122074		12.8525	-0.0781274		16.5478	-0.0781274		-2.55546	-0.0781274		12.8523	-0.0781274		1.03424	-0.530107	-3.06375		1.03424	8.9703	-9.12626		-9.12626				1.03424	9.06095		1.03424	8.9703		33.0957	-8.85495		66.1914	0.0122074		66.1914				16.5478
16.5888	0.0122074		12.8935	-0.0781274		16.5888	-0.0781274		-2.5529	-0.0781274		12.8933	-0.0781274		1.0368	8.87997	-1.88757		1.0368	8.9703	-9.12626		-9.12626				1.0368	9.06095		1.0368	8.9703		33.1776	-8.85495		66.3552	-0.0781274		66.3552				16.5888
16.6298	0.0122074		12.9345	0.0122074		16.6298	-0.0781274		-2.55034	-0.0781274		12.9342	-0.0781274		1.03936	6.61794	-1.25401		1.03936	8.9703	-9.12626		-9.03592				1.03936	9.06095		1.03936	8.9703		33.2595	-0.0781274		66.519	0.0122074		66.519				16.6298
16.6707	0.0122074		12.9754	-0.0781274		16.6707	0.0122074		-2.54778	-0.0781274		12.9752	0.0122074		1.04192	3.99365	8.87997		1.04192	8.9703	-9.12626		-9.03592				1.04192	9.06095		1.04192	8.9703		33.3414	-0.0781274		66.6829	-0.0781274		66.6829				16.6707
16.7117	0.0122074		13.0164	-0.0781274		16.7117	-0.0781274		-2.54522	-0.0781274		13.0162	-0.0781274		1.04448	2.45521	6.07471		1.04448	8.9703	-9.12626		-9.12626				1.04448	9.06095		1.04448	8.9703		33.4234	-0.0781274		66.8467	0.0122074		66.8467				16.7117
16.7526	-0.0781274		13.0573	-0.0781274		16.7526	-0.0781274		-2.54266	-0.0781274		13.0571	0.0122074		1.04704	1.46001	3.90301		1.04704	8.9703	-9.12626		-9.12626				1.04704	9.06095		1.04704	8.9703		33.5053	0.0122074		67.0106	0.0122074		67.0106				16.7526
16.7936	0.0122074		13.0983	0.0122074		16.7936	0.0122074		-2.5401	-0.0781274		13.0981	-0.0781274		1.0496	-8.94528	2.36488		1.0496	8.9703	-9.03592		-9.12626				1.0496	9.06095		1.0496	8.9703		33.5872	-0.0781274		67.1744	0.0122074		67.1744				16.7936
16.8346	0.0122074		13.1393	0.0122074		16.8346	0.0122074		-2.53754	-0.0781274		13.139	0.0122074		1.05216	-8.94528	1.46001		1.05216	8.9703	-9.03592		-9.03592				1.05216	9.06095		1.05216	8.9703		33.6691	0.0122074		67.3382	0.0122074		67.3382				16.8346
16.8755	0.0122074		13.1802	0.0122074		16.8755	-0.0781274		-2.53498	-0.0781274		13.18	-0.0781274		1.05472	-5.77837	1.00742		1.05472	8.9703	-9.12626		-9.03592				1.05472	9.06095		1.05472	8.9703		33.751	-0.0781274		67.5021	0.0122074		67.5021				16.8755
16.9165	-0.0781274		13.2212	-0.0781274		16.9165	0.0122074		-2.53242	-0.0781274		13.221	0.0122074		1.05728	-3.51634	0.283822		1.05728	8.9703	-9.12626		-9.12626				1.05728	9.06095		1.05728	8.9703		33.833	0.0122074		67.6659	0.0122074		67.6659				16.9165
16.9574	-0.0781274		13.2621	0.0122074		16.9574	-0.0781274		-2.52986	-0.0781274		13.2619	-0.0781274		1.05984	-2.15888	-9.03592		1.05984	8.9703	-9.12626		-9.12626				1.05984	9.06095		1.05984	8.9703		33.9149	0.0122074		67.8298	0.0122074		67.8298				16.9574
16.9984	0.0122074		13.3031	-0.0781274		16.9984	0.0122074		-2.5273	0.0122074		13.3029	-0.0781274		1.0624	-1.34434	-6.3213		1.0624	8.9703	-9.12626		-9.12626				1.0624	9.06095		1.0624	8.9703		33.9968	-0.0781274		67.9936	-0.0781274		67.9936				16.9984
17.0394	0.0122074		13.3441	-0.0781274		17.0394	-0.0781274		-2.52474	-0.0781274		13.3438	-0.0781274		1.06496	-0.620746	-3.87829		1.06496	8.9703	-9.03592		-9.12626				1.06496	9.06095		1.06496	8.9703		34.0787	-0.0781274		68.1574	0.0122074		68.1574				17.0394
17.0803	0.0122074		13.385	-0.0781274		17.0803	-0.0781274		-2.52218	0.0122074		13.3848	-0.0781274		1.06752	8.78933	-2.43049		1.06752	8.9703	-9.12626		-9.12626				1.06752	9.06095		1.06752	8.9703		34.1606	-0.0781274		68.3213	-0.0781274		68.3213				17.0803
17.1213	-0.0781274		13.426	-0.0781274		17.1213	-0.0781274		-2.51962	-0.0781274		13.4258	-0.0781274		1.07008	8.87997	-1.52531		1.07008	8.9703	-9.12626		-9.12626				1.07008	9.06095		1.07008	8.9703		34.2426	0.0122074		68.4851	0.0122074		68.4851				17.1213
17.1622	-0.0781274		13.4669	-0.0781274		17.1622	-0.0781274		-2.51706	0.0122074		13.4667	0.0122074		1.07264	5.0795	8.87997		1.07264	8.9703	-9.12626		-9.12626				1.07264	9.06095		1.07264	8.9703		34.3245	-0.0781274		68.649	0.0122074		68.649				17.1622
17.2032	0.0122074		13.5079	0.0122074		17.2032	0.0122074		-2.5145	-0.0781274		13.5077	-0.0781274		1.0752	3.17942	8.9703		1.0752	8.9703	-9.12626		-9.12626				1.0752	9.06095		1.0752	9.06095		34.4064	0.0122074		68.8128	0.0122074		68.8128				17.2032
17.2442	0.0122074		13.5489	0.0122074		17.2442	0.0122074		-2.51194	0.0122074		13.5486	-0.0781274		1.07776	1.82195	4.80819		1.07776	8.9703	-9.12626		-9.12626				1.07776	9.06095		1.07776	8.9703		34.4883	0.0122074		68.9766	0.0122074		68.9766				17.2442
17.2851	0.0122074		13.5898	0.0122074		17.2851	-0.0781274		-2.50938	0.0122074		13.5896	-0.0781274		1.08032	1.09806	2.99814		1.08032	8.9703	-9.03592		-9.12626				1.08032	9.06095		1.08032	8.9703		34.5702	0.0122074		69.1405	0.0122074		69.1405				17.2851
17.3261	0.0122074		13.6308	-0.0781274		17.3261	-0.0781274		-2.50682	0.0122074		13.6306	-0.0781274		1.08288	-8.94528	1.82195		1.08288	8.9703	-9.12626		-9.12626				1.08288	9.06095		1.08288	8.9703		34.6522	0.0122074		69.3043	0.0122074		69.3043				17.3261
17.367	0.0122074		13.6717	0.0122074		17.367	-0.0781274		-2.50426	0.0122074		13.6715	-0.0781274		1.08544	-7.31651	1.09806		1.08544	8.9703	-9.12626		-9.03592				1.08544	9.06095		1.08544	8.9703		34.7341	0.0122074		69.4682	0.0122074		69.4682				17.367
17.408	0.0122074		13.7127	-0.0781274		17.408	0.0122074		-2.5017	0.0122074		13.7125	-0.0781274		1.088	-4.42091	0.826441		1.088	8.9703	-9.03592		-9.12626				1.088	9.06095		1.088	8.9703		34.816	-0.0781274		69.632	0.0122074		69.632				17.408
17.449	0.0122074		13.7537	-0.0781274		17.449	-0.0781274		-2.49914	-0.0781274		13.7534	-0.0781274		1.09056	-2.7018	-8.94528		1.09056	8.9703	-9.12626		-9.12626				1.09056	9.06095		1.09056	8.9703		34.8979	0.0122074		69.7958	-0.0781274		69.7958				17.449
17.4899	0.0122074		13.7946	0.0122074		17.4899	0.0122074		-2.49658	0.0122074		13.7944	0.0122074		1.09312	-1.70629	-9.03592		1.09312	8.9703	-9.12626		-9.12626				1.09312	9.06095		1.09312	9.06095		34.9798	0.0122074		69.9597	0.0122074		69.9597				17.4899
17.5309	0.0122074		13.8356	0.0122074		17.5309	0.0122074		-2.49402	0.0122074		13.8354	0.0122074		1.09568	-1.07303	-4.8732		1.09568	8.9703	-9.12626		-9.12626				1.09568	9.06095		1.09568	8.9703		35.0618	0.0122074		70.1235	0.0122074		70.1235				17.5309
17.5718	0.0122074		13.8765	0.0122074		17.5718	0.0122074		-2.49146	-0.0781274		13.8763	-0.0781274		1.09824	-0.530107	-2.97311		1.09824	8.9703	-9.12626		-9.12626				1.09824	9.06095		1.09824	8.9703		35.1437	-0.0781274		70.2874	0.0122074		70.2874				17.5718
17.6128	-0.0781274		13.9175	-0.0781274		17.6128	-0.0781274		-2.4889	0.0122074		13.9173	-0.0781274		1.1008	8.87997	-1.88757		1.1008	8.9703	-9.12626		-9.03592				1.1008	9.06095		1.1008	8.9703		35.2256	-0.0781274		70.4512	-0.0781274		70.4512				17.6128
17.6538	0.0122074		13.9585	0.0122074		17.6538	-0.0781274		-2.48634	0.0122074		13.9582	-0.0781274		1.10336	6.43696	-0.349132		1.10336	8.9703	-9.12626		-9.03592				1.10336	9.06095		1.10336	8.9703		35.3075	-0.0781274		70.615	0.0122074		70.615				17.6538
17.6947	0.0122074		13.9994	-0.0781274		17.6947	0.0122074		-2.48378	0.0122074		13.9992	-0.0781274		1.10592	3.99365	8.9703		1.10592	8.9703	-9.12626		-9.12626				1.10592	9.06095		1.10592	9.06095		35.3894	-0.0781274		70.7789	0.0122074		70.7789				17.6947
17.7357	-0.0781274		14.0404	-0.0781274		17.7357	-0.0781274		-2.48122	0.0122074		14.0402	0.0122074		1.10848	2.36488	5.98438		1.10848	8.9703	-9.03592		-9.12626				1.10848	9.06095		1.10848	8.9703		35.4714	-0.0781274		70.9427	0.0122074		70.9427				17.7357
17.7766	0.0122074		14.0813	-0.0781274		17.7766	-0.0781274		-2.47866	-0.0781274		14.0811	0.0122074		1.11104	1.46001	3.81268		1.11104	8.9703	-9.12626		-9.12626				1.11104	9.06095		1.11104	8.9703		35.5533	-0.0781274		71.1066	0.0122074		71.1066				17.7766
17.8176	-0.0781274		14.1223	-0.0781274		17.8176	0.0122074		-2.4761	0.0122074		14.1221	0.0122074		1.1136	-8.85495	2.36488		1.1136	8.9703	-9.12626		-9.12626				1.1136	9.06095		1.1136	8.9703		35.6352	0.0122074		71.2704	-0.0781274		71.2704				17.8176
17.8586	0.0122074		14.1633	-0.0781274		17.8586	0.0122074		-2.47354	0.0122074		14.163	0.0122074		1.11616	-8.94528	1.46001		1.11616	8.9703	-9.12626		-9.12626				1.11616	9.06095		1.11616	8.9703		35.7171	0.0122074		71.4342	0.0122074		71.4342				17.8586
17.8995	-0.0781274		14.2042	-0.0781274		17.8995	-0.0781274		-2.47098	-0.0781274		14.204	0.0122074		1.11872	-9.03592	1.09806		1.11872	8.9703	-9.12626		-9.03592				1.11872	9.06095		1.11872	8.9703		35.799	0.0122074		71.5981	-0.0781274		71.5981				17.8995
17.9405	-0.0781274		14.2452	-0.0781274		17.9405	0.0122074		-2.46842	0.0122074		14.245	0.0122074		1.12128	-9.03592	-5.86871		1.12128	8.9703	-9.12626		-9.12626				1.12128	6.07471		1.12128	8.9703		35.881	0.0122074		71.7619	0.0122074		71.7619				17.9405
17.9814	-0.0781274		14.2861	0.0122074		17.9814	-0.0781274		-2.46586	-0.0781274		14.2859	0.0122074		1.12384	-7.0452	-9.03592		1.12384	8.9703	-9.03592		-9.12626				1.12384	3.90301		1.12384	9.06095		35.9629	-0.0781274		71.9258	0.0122074		71.9258				17.9814
18.0224	-0.0781274		14.3271	0.0122074		18.0224	0.0122074		-2.4633	0.0122074		14.3269	-0.0781274		1.1264	-4.23994	-6.23066		1.1264	6.25568	-9.12626		-9.03592				1.1264	2.45521		1.1264	8.9703		36.0448	0.0122074		72.0896	0.0122074		72.0896				18.0224
18.0634	0.0122074		14.3681	-0.0781274		18.0634	0.0122074		-2.46074	-0.0781274		14.3678	-0.0781274		1.12896	-2.61116	-3.87829		1.12896	3.90301	-9.12626		-9.12626				1.12896	1.55065		1.12896	9.06095		36.1267	0.0122074		72.2534	0.0122074		72.2534				18.0634
18.1043	0.0122074		14.409	0.0122074		18.1043	-0.0781274		-2.45818	0.0122074		14.4088	-0.0781274		1.13152	-1.61565	-2.52083		1.13152	2.45521	-9.03592		-9.12626				1.13152	1.00742		1.13152	8.9703		36.2086	-0.0781274		72.4173	-0.0781274		72.4173				18.1043
18.1453	-0.0781274		14.45	-0.0781274		18.1453	-0.0781274		-2.45562	0.0122074		14.4498	-0.0781274		1.13408	-1.07303	-1.52531		1.13408	1.55065	-9.12626		-9.12626				1.13408	-8.94528		1.13408	8.9703		36.2906	-0.0781274		72.5811	0.0122074		72.5811				18.1453
18.1862	0.0122074		14.4909	0.0122074		18.1862	-0.0781274		-2.45306	0.0122074		14.4907	0.0122074		1.13664	-0.530107	8.87997		1.13664	0.917081	-9.12626		-9.12626				1.13664	-9.03592		1.13664	8.9703		36.3725	0.0122074		72.745	-0.0781274		72.745				18.1862
18.2272	0.0122074		14.5319	-0.0781274		18.2272	-0.0781274		-2.4505	-0.0781274		14.5317	0.0122074		1.1392	8.87997	8.9703		1.1392	-8.94528	-9.03592		-9.03592				1.1392	-9.03592		1.1392	8.9703		36.4544	0.0122074		72.9088	0.0122074		72.9088				18.2272
18.2682	-0.0781274		14.5729	0.0122074		18.2682	-0.0781274		-2.44794	-0.0781274		14.5726	-0.0781274		1.14176	6.16504	4.71755		1.14176	-8.94528	-9.03592		-9.12626				1.14176	-9.03592		1.14176	8.9703		36.5363	0.0122074		73.0726	0.0122074		73.0726				18.2682
18.3091	0.0122074		14.6138	0.0122074		18.3091	-0.0781274		-2.44538	-0.0781274		14.6136	0.0122074		1.14432	3.81268	2.99814		1.14432	-8.94528	-9.12626		-9.12626				1.14432	-9.03592		1.14432	8.9703		36.6182	-0.0781274		73.2365	-0.0781274		73.2365				18.3091
18.3501	-0.0781274		14.6548	0.0122074		18.3501	-0.0781274		-2.44282	-0.0781274		14.6546	-0.0781274		1.14688	2.27424	1.82195		1.14688	-8.94528	-9.03592		-9.12626				1.14688	-9.03592		1.14688	8.9703		36.7002	-0.0781274		73.4003	0.0122074		73.4003				18.3501
18.391	-0.0781274		14.6957	-0.0781274		18.391	-0.0781274		-2.44026	-0.0781274		14.6955	-0.0781274		1.14944	1.36937	1.09806		1.14944	-9.03592	-9.12626		-9.12626				1.14944	-9.03592		1.14944	8.9703		36.7821	0.0122074		73.5642	0.0122074		73.5642				18.391
18.432	0.0122074		14.7367	-0.0781274		18.432	-0.0781274		-2.4377	-0.0781274		14.7365	-0.0781274		1.152	-8.94528	0.826441		1.152	-8.94528	-9.12626		-9.12626				1.152	-9.03592		1.152	8.9703		36.864	-0.0781274		73.728	-0.0781274		73.728				18.432
18.473	0.0122074		14.7777	-0.0781274		18.473	0.0122074		-2.43514	-0.0781274		14.7774	-0.0781274		1.15456	-8.94528	-9.03592		1.15456	-9.03592	-9.03592		-9.12626				1.15456	-9.03592		1.15456	8.9703		36.9459	0.0122074		73.8918	0.0122074		73.8918				18.473
18.5139	-0.0781274		14.8186	0.0122074		18.5139	-0.0781274		-2.43258	0.0122074		14.8184	0.0122074		1.15712	-5.41643	-9.03592		1.15712	-9.03592	-9.12626		-9.03592				1.15712	-9.03592		1.15712	8.9703		37.0278	-0.0781274		74.0557	0.0122074		74.0557				18.5139
18.5549	-0.0781274		14.8596	0.0122074		18.5549	-0.0781274		-2.43002	-0.0781274		14.8594	-0.0781274		1.15968	-3.33506	-4.78286		1.15968	-9.03592	-9.03592		-9.12626				1.15968	-9.03592		1.15968	8.9703		37.1098	-0.0781274		74.2195	0.0122074		74.2195				18.5549
18.5958	-0.0781274		14.9005	-0.0781274		18.5958	-0.0781274		-2.42746	-0.0781274		14.9003	0.0122074		1.16224	-1.97791	-3.06375		1.16224	-9.03592	-9.12626		-9.03592				1.16224	-9.03592		1.16224	8.9703		37.1917	-0.0781274		74.3834	0.0122074		74.3834				18.5958
18.6368	-0.0781274		14.9415	0.0122074		18.6368	0.0122074		-2.4249	-0.0781274		14.9413	0.0122074		1.1648	-1.25401	-1.97791		1.1648	-9.03592	-9.03592		-9.12626				1.1648	-9.03592		1.1648	8.9703		37.2736	0.0122074		74.5472	-0.0781274		74.5472				18.6368
18.6778	0.0122074		14.9825	0.0122074		18.6778	-0.0781274		-2.42234	-0.0781274		14.9822	0.0122074		1.16736	-0.620746	4.98917		1.16736	-9.03592	-9.12626		-9.12626				1.16736	-9.03592		1.16736	8.9703		37.3555	0.0122074		74.711	0.0122074		74.711				18.6778
18.7187	0.0122074		15.0234	0.0122074		18.7187	0.0122074		-2.41978	-0.0781274		15.0232	-0.0781274		1.16992	8.78933	8.87997		1.16992	-9.03592	-9.12626		-9.12626				1.16992	-9.03592		1.16992	8.9703		37.4374	0.0122074		74.8749	0.0122074		74.8749				18.7187
18.7597	-0.0781274		15.0644	0.0122074		18.7597	-0.0781274		-2.41722	-0.0781274		15.0642	-0.0781274		1.17248	8.87997	5.98438		1.17248	-9.03592	-9.12626		-9.12626				1.17248	-9.03592		1.17248	8.9703		37.5194	-0.0781274		75.0387	0.0122074		75.0387				18.7597
18.8006	0.0122074		15.1053	0.0122074		18.8006	-0.0781274		-2.41466	-0.0781274		15.1051	-0.0781274		1.17504	4.71755	3.81268		1.17504	-9.03592	-9.12626		-9.12626				1.17504	-9.03592		1.17504	8.9703		37.6013	0.0122074		75.2026	-0.0781274		75.2026				18.8006
18.8416	-0.0781274		15.1463	-0.0781274		18.8416	-0.0781274		-2.4121	-0.0781274		15.1461	0.0122074		1.1776	2.9075	2.36488		1.1776	-9.03592	-9.03592		-9.12626				1.1776	-9.03592		1.1776	8.9703		37.6832	0.0122074		75.3664	0.0122074		75.3664				18.8416
18.8826	0.0122074		15.1873	-0.0781274		18.8826	0.0122074		-2.40954	-0.0781274		15.187	0.0122074		1.18016	1.82195	1.46001		1.18016	-9.03592	-9.12626		-9.12626				1.18016	-9.03592		1.18016	8.9703		37.7651	-0.0781274		75.5302	-0.0781274		75.5302				18.8826
18.9235	0.0122074		15.2282	0.0122074		18.9235	-0.0781274		-2.40698	-0.0781274		15.228	0.0122074		1.18272	1.09806	1.09806		1.18272	-9.03592	-9.12626		-9.12626				1.18272	-9.03592		1.18272	8.9703		37.847	-0.0781274		75.6941	-0.0781274		75.6941				18.9235
18.9645	-0.0781274		15.2692	-0.0781274		18.9645	-0.0781274		-2.40442	-0.0781274		15.269	-0.0781274		1.18528	-8.94528	-7.0452		1.18528	-9.03592	-9.03592		-9.12626				1.18528	-9.03592		1.18528	8.9703		37.929	0.0122074		75.8579	0.0122074		75.8579				18.9645
19.0054	-0.0781274		15.3101	-0.0781274		19.0054	0.0122074		-2.40186	-0.0781274		15.3099	-0.0781274		1.18784	-6.95486	-9.03592		1.18784	-9.03592	-9.12626		-9.12626				1.18784	-9.03592		1.18784	8.9703		38.0109	0.0122074		76.0218	0.0122074		76.0218				19.0054
19.0464	-0.0781274		15.3511	-0.0781274		19.0464	0.0122074		-2.3993	-0.0781274		15.3509	-0.0781274		1.1904	-4.23994	-9.03592		1.1904	-9.03592	-9.12626		-9.12626				1.1904	-9.03592		1.1904	8.9703		38.0928	-0.0781274		76.1856	0.0122074		76.1856				19.0464
19.0874	-0.0781274		15.3921	0.0122074		19.0874	0.0122074		-2.39674	0.0122074		15.3918	-0.0781274		1.19296	-2.52083	-9.03592		1.19296	-9.03592	-9.12626		-9.12626				1.19296	-9.03592		1.19296	8.9703		38.1747	0.0122074		76.3494	0.0122074		76.3494				19.0874
19.1283	0.0122074		15.433	-0.0781274		19.1283	0.0122074		-2.39418	-0.0781274		15.4328	-0.0781274		1.19552	-1.52531	-7.58812		1.19552	-9.03592	-9.12626		-9.03592				1.19552	-9.03592		1.19552	8.9703		38.2566	-0.0781274		76.5133	0.0122074		76.5133				19.1283
19.1693	-0.0781274		15.474	-0.0781274		19.1693	0.0122074		-2.39162	0.0122074		15.4738	-0.0781274		1.19808	-1.07303	-4.69253		1.19808	-9.03592	-9.12626		-9.12626				1.19808	-9.03592		1.19808	8.9703		38.3386	0.0122074		76.6771	-0.0781274		76.6771				19.1693
19.2102	0.0122074		15.5149	0.0122074		19.2102	0.0122074		-2.38906	-0.0781274		15.5147	-0.0781274		1.20064	-0.530107	-2.88278		1.20064	-9.03592	-9.12626		-9.12626				1.20064	-9.03592		1.20064	8.9703		38.4205	0.0122074		76.841	-0.0781274		76.841				19.2102
19.2512	-0.0781274		15.5559	-0.0781274		19.2512	-0.0781274		-2.3865	-0.0781274		15.5557	0.0122074		1.2032	8.78933	-1.79693		1.2032	-9.03592	-9.12626		-9.12626				1.2032	-9.03592		1.2032	8.9703		38.5024	-0.0781274		77.0048	0.0122074		77.0048				19.2512
19.2922	0.0122074		15.5969	-0.0781274		19.2922	0.0122074		-2.38394	-0.0781274		15.5966	-0.0781274		1.20576	6.16504	8.24671		1.20576	-9.03592	-9.12626		-9.12626				1.20576	-9.12626		1.20576	8.9703		38.5843	0.0122074		77.1686	0.0122074		77.1686				19.2922
19.3331	-0.0781274		15.6378	-0.0781274		19.3331	-0.0781274		-2.38138	0.0122074		15.6376	-0.0781274		1.20832	3.72234	8.9703		1.20832	-9.03592	-9.12626		-9.12626				1.20832	-9.12626		1.20832	8.9703		38.6662	-0.0781274		77.3325	0.0122074		77.3325				19.3331
19.3741	-0.0781274		15.6788	-0.0781274		19.3741	0.0122074		-2.37882	0.0122074		15.6786	0.0122074		1.21088	2.27424	5.71276		1.21088	-9.03592	-9.12626		-9.12626				1.21088	-9.03592		1.21088	8.9703		38.7482	0.0122074		77.4963	-0.0781274		77.4963				19.3741
19.415	-0.0781274		15.7197	-0.0781274		19.415	-0.0781274		-2.37626	0.0122074		15.7195	0.0122074		1.21344	1.36937	3.6317		1.21344	-9.03592	-9.03592		-9.12626				1.21344	-9.03592		1.21344	8.9703		38.8301	0.0122074		77.6602	-0.0781274		77.6602				19.415
19.456	-0.0781274		15.7607	0.0122074		19.456	-0.0781274		-2.3737	-0.0781274		15.7605	0.0122074		1.216	-8.85495	2.18391		1.216	-9.03592	-9.12626		-9.12626				1.216	-9.03592		1.216	8.9703		38.912	0.0122074		77.824	-0.0781274		77.824				19.456
19.497	-0.0781274		15.8017	0.0122074		19.497	0.0122074		-2.37114	-0.0781274		15.8014	-0.0781274		1.21856	-8.94528	1.36937		1.21856	-9.03592	-9.12626		-9.12626				1.21856	-9.03592		1.21856	8.9703		38.9939	0.0122074		77.9878	0.0122074		77.9878				19.497
19.5379	-0.0781274		15.8426	-0.0781274		19.5379	0.0122074		-2.36858	0.0122074		15.8424	0.0122074		1.22112	-5.41643	1.09806		1.22112	-9.03592	-9.03592		-9.12626				1.22112	-9.12626		1.22112	8.9703		39.0758	-0.0781274		78.1517	0.0122074		78.1517				19.5379
19.5789	-0.0781274		15.8836	0.0122074		19.5789	-0.0781274		-2.36602	0.0122074		15.8834	-0.0781274		1.22368	-3.24442	-8.493		1.22368	-9.03592	-9.12626		-9.12626				1.22368	-9.12626		1.22368	8.9703		39.1578	0.0122074		78.3155	0.0122074		78.3155				19.5789
19.6198	-0.0781274		15.9245	-0.0781274		19.6198	-0.0781274		-2.36346	-0.0781274		15.9243	0.0122074		1.22624	-2.06854	-9.03592		1.22624	-9.03592	-9.12626		-9.12626				1.22624	-9.12626		1.22624	8.9703		39.2397	0.0122074		78.4794	0.0122074		78.4794				19.6198
19.6608	-0.0781274		15.9655	-0.0781274		19.6608	-0.0781274		-2.3609	-0.0781274		15.9653	0.0122074		1.2288	-1.25401	-5.95935		1.2288	-9.03592	-9.12626		-9.12626				1.2288	-9.03592		1.2288	8.9703		39.3216	-0.0781274		78.6432	0.0122074		78.6432				19.6608
19.7018	0.0122074		16.0065	-0.0781274		19.7018	-0.0781274		-2.35834	0.0122074		16.0062	0.0122074		1.23136	-0.620746	-3.69732		1.23136	-9.03592	-9.12626		-9.12626				1.23136	-9.12626		1.23136	8.9703		39.4035	-0.0781274		78.807	0.0122074		78.807				19.7018
19.7427	-0.0781274		16.0474	-0.0781274		19.7427	-0.0781274		-2.35578	0.0122074		16.0472	0.0122074		1.23392	8.78933	-2.24952		1.23392	-9.03592	-9.12626		-9.12626				1.23392	-9.03592		1.23392	8.9703		39.4854	0.0122074		78.9709	0.0122074		78.9709				19.7427
19.7837	-0.0781274		16.0884	0.0122074		19.7837	-0.0781274		-2.35322	0.0122074		16.0882	0.0122074		1.23648	8.9703	-1.43498		1.23648	-9.03592	-9.12626		-9.12626				1.23648	-9.03592		1.23648	8.9703		39.5674	0.0122074		79.1347	0.0122074		79.1347				19.7837
19.8246	-0.0781274		16.1293	0.0122074		19.8246	-0.0781274		-2.35066	-0.0781274		16.1291	0.0122074		1.23904	4.71755	8.87997		1.23904	-9.03592	-9.03592		-9.12626				1.23904	-9.03592		1.23904	8.9703		39.6493	-0.0781274		79.2986	-0.0781274		79.2986				19.8246
19.8656	0.0122074		16.1703	0.0122074		19.8656	-0.0781274		-2.3481	0.0122074		16.1701	-0.0781274		1.2416	2.9075	8.9703		1.2416	-9.03592	-4.96384		-9.12626				1.2416	-9.03592		1.2416	8.9703		39.7312	-0.0781274		79.4624	0.0122074		79.4624				19.8656
19.9066	-0.0781274		16.2113	0.0122074		19.9066	0.0122074		-2.34554	-0.0781274		16.211	-0.0781274		1.24416	1.73162	4.53627		1.24416	-9.03592	-3.06375		-9.12626				1.24416	-9.03592		1.24416	8.9703		39.8131	-0.0781274		79.6262	-0.0781274		79.6262				19.9066
19.9475	0.0122074		16.2522	-0.0781274		19.9475	0.0122074		-2.34298	0.0122074		16.252	-0.0781274		1.24672	1.09806	2.81716		1.24672	-9.03592	-1.97791		-9.12626				1.24672	-9.12626		1.24672	8.9703		39.895	-0.0781274		79.7901	0.0122074		79.7901				19.9475
19.9885	0.0122074		16.2932	0.0122074		19.9885	-0.0781274		-2.34042	-0.0781274		16.293	-0.0781274		1.24928	-8.94528	1.73162		1.24928	-9.03592	-1.16337		-9.12626				1.24928	-9.12626		1.24928	8.9703		39.977	0.0122074		79.9539	-0.0781274		79.9539				19.9885
20.0294	-0.0781274		16.3341	0.0122074		20.0294	0.0122074		-2.33786	-0.0781274		16.3339	0.0122074		1.25184	-6.95486	1.09806		1.25184	-9.03592	-0.801721		-9.12626				1.25184	-9.03592		1.25184	8.9703		40.0589	-0.0781274		80.1178	-0.0781274		80.1178				20.0294
20.0704	-0.0781274		16.3751	-0.0781274		20.0704	-0.0781274		-2.3353	0.0122074		16.3749	-0.0781274		1.2544	-4.1496	0.826441		1.2544	-9.03592	8.78933		-9.12626				1.2544	-9.03592		1.2544	8.9703		40.1408	-0.0781274		80.2816	0.0122074		80.2816				20.0704
20.1114	-0.0781274		16.4161	-0.0781274		20.1114	-0.0781274		-2.33274	0.0122074		16.4158	-0.0781274		1.25696	-2.52083	-9.03592		1.25696	-9.03592	8.87997		-9.12626				1.25696	-9.03592		1.25696	8.9703		40.2227	0.0122074		80.4454	0.0122074		80.4454				20.1114
20.1523	0.0122074		16.457	0.0122074		20.1523	0.0122074		-2.33018	0.0122074		16.4568	0.0122074		1.25952	-1.52531	-7.49748		1.25952	-9.03592	8.9703		-9.03592				1.25952	-9.12626		1.25952	8.9703		40.3046	0.0122074		80.6093	0.0122074		80.6093				20.1523
20.1933	-0.0781274		16.498	0.0122074		20.1933	0.0122074		-2.32762	0.0122074		16.4978	-0.0781274		1.26208	-1.07303	-4.60189		1.26208	-9.03592	8.9703		-9.03592				1.26208	-9.03592		1.26208	8.9703		40.3866	-0.0781274		80.7731	0.0122074		80.7731				20.1933
20.2342	-0.0781274		16.5389	-0.0781274		20.2342	0.0122074		-2.32506	-0.0781274		16.5387	0.0122074		1.26464	-0.439772	-2.88278		1.26464	-9.03592	9.06095		-9.12626				1.26464	-9.12626		1.26464	8.9703		40.4685	-0.0781274		80.937	0.0122074		80.937				20.2342
20.2752	0.0122074		16.5799	0.0122074		20.2752	0.0122074		-2.3225	0.0122074		16.5797	-0.0781274		1.2672	8.9703	-1.88757		1.2672	-9.03592	8.9703		-9.12626				1.2672	-9.03592		1.2672	8.9703		40.5504	-0.0781274		81.1008	-0.0781274		81.1008				20.2752
20.3162	0.0122074		16.6209	-0.0781274		20.3162	-0.0781274		-2.31994	-0.0781274		16.6206	-0.0781274		1.26976	6.07471	8.42769		1.26976	-9.03592	8.9703		-9.12626				1.26976	-9.03592		1.26976	8.9703		40.6323	-0.0781274		81.2646	0.0122074		81.2646				20.3162
20.3571	0.0122074		16.6618	-0.0781274		20.3571	0.0122074		-2.31738	-0.0781274		16.6616	-0.0781274		1.27232	3.72234	8.9703		1.27232	-9.03592	8.9703		-9.03592				1.27232	-9.03592		1.27232	8.9703		40.7142	0.0122074		81.4285	0.0122074		81.4285				20.3571
20.3981	-0.0781274		16.7028	-0.0781274		20.3981	-0.0781274		-2.31482	0.0122074		16.7026	-0.0781274		1.27488	2.27424	5.71276		1.27488	-9.03592	8.9703		-9.03592				1.27488	-9.03592		1.27488	8.9703		40.7962	-0.0781274		81.5923	0.0122074		81.5923				20.3981
20.439	0.0122074		16.7437	0.0122074		20.439	0.0122074		-2.31226	0.0122074		16.7435	0.0122074		1.27744	1.36937	3.6317		1.27744	-9.03592	8.9703		-9.12626				1.27744	-9.12626		1.27744	8.9703		40.8781	-0.0781274		81.7562	0.0122074		81.7562				20.439
20.48	-0.0781274		16.7847	-0.0781274		20.48	-0.0781274		-2.3097	-0.0781274		16.7845	0.0122074		1.28	-8.94528	2.27424		1.28	-9.03592	9.06095		-9.03592				1.28	-9.03592		1.28	8.9703		40.96	-0.0781274		81.92	0.0122074		81.92				20.48
20.521	0.0122074		16.8257	-0.0781274		20.521	0.0122074		-2.30714	-0.0781274		16.8254	0.0122074		1.28256	-9.03592	1.36937		1.28256	-9.03592	8.9703		-9.12626				1.28256	-9.12626		1.28256	8.9703		41.0419	0.0122074		82.0838	-0.0781274		82.0838				20.521
20.5619	-0.0781274		16.8666	0.0122074		20.5619	-0.0781274		-2.30458	-0.0781274		16.8664	-0.0781274		1.28512	-5.41643	1.00742		1.28512	-9.03592	9.06095		-9.12626				1.28512	-9.03592		1.28512	9.06095		41.1238	-0.0781274		82.2477	-0.0781274		82.2477				20.5619
20.6029	0.0122074		16.9076	0.0122074		20.6029	-0.0781274		-2.30202	-0.0781274		16.9074	-0.0781274		1.28768	-3.24442	-8.67397		1.28768	-9.03592	9.06095		-9.12626				1.28768	-9.03592		1.28768	8.9703		41.2058	-0.0781274		82.4115	-0.0781274		82.4115				20.6029
20.6438	-0.0781274		16.9485	-0.0781274		20.6438	0.0122074		-2.29946	-0.0781274		16.9483	-0.0781274		1.29024	-1.97791	-9.03592		1.29024	-9.03592	8.9703		-9.12626				1.29024	-9.03592		1.29024	8.9703		41.2877	0.0122074		82.5754	0.0122074		82.5754				20.6438
20.6848	-0.0781274		16.9895	-0.0781274		20.6848	0.0122074		-2.2969	0.0122074		16.9893	-0.0781274		1.2928	-1.25401	-5.86871		1.2928	-9.03592	8.9703		-9.12626				1.2928	-9.12626		1.2928	8.9703		41.3696	-0.0781274		82.7392	-0.0781274		82.7392				20.6848
20.7258	0.0122074		17.0305	-0.0781274		20.7258	0.0122074		-2.29434	-0.0781274		17.0302	-0.0781274		1.29536	-0.620746	-3.51634		1.29536	-9.03592	8.9703		-9.03592				1.29536	-9.03592		1.29536	8.9703		41.4515	0.0122074		82.903	-0.0781274		82.903				20.7258
20.7667	0.0122074		17.0714	0.0122074		20.7667	0.0122074		-2.29178	-0.0781274		17.0712	-0.0781274		1.29792	8.87997	-2.24952		1.29792	-9.03592	8.9703		-9.12626				1.29792	-9.12626		1.29792	8.9703		41.5334	-0.0781274		83.0669	0.0122074		83.0669				20.7667
20.8077	-0.0781274		17.1124	-0.0781274		20.8077	0.0122074		-2.28922	0.0122074		17.1122	0.0122074		1.30048	8.78933	-1.43498		1.30048	-9.03592	8.9703		-9.12626				1.30048	-9.12626		1.30048	8.9703		41.6154	-0.0781274		83.2307	-0.0781274		83.2307				20.8077
20.8486	0.0122074		17.1533	-0.0781274		20.8486	0.0122074		-2.28666	-0.0781274		17.1531	0.0122074		1.30304	4.71755	8.87997		1.30304	-9.03592	9.06095		-9.12626				1.30304	-9.03592		1.30304	8.9703		41.6973	-0.0781274		83.3946	0.0122074		83.3946				20.8486
20.8896	0.0122074		17.1943	-0.0781274		20.8896	0.0122074		-2.2841	-0.0781274		17.1941	0.0122074		1.3056	2.9075	8.9703		1.3056	-9.03592	9.06095		-9.12626				1.3056	-9.12626		1.3056	8.9703		41.7792	0.0122074		83.5584	0.0122074		83.5584				20.8896
20.9306	0.0122074		17.2353	-0.0781274		20.9306	0.0122074		-2.28154	-0.0781274		17.235	0.0122074		1.30816	1.82195	4.44594		1.30816	-9.03592	8.9703		-9.12626				1.30816	-9.03592		1.30816	8.9703		41.8611	-0.0781274		83.7222	0.0122074		83.7222				20.9306
20.9715	-0.0781274		17.2762	-0.0781274		20.9715	-0.0781274		-2.27898	-0.0781274		17.276	0.0122074		1.31072	1.00742	2.81716		1.31072	-9.03592	8.9703		-9.12626				1.31072	-9.03592		1.31072	8.9703		41.943	0.0122074		83.8861	0.0122074		83.8861				20.9715
21.0125	0.0122074		17.3172	0.0122074		21.0125	0.0122074		-2.27642	-0.0781274		17.317	0.0122074		1.31328	-8.94528	1.73162		1.31328	-9.03592	9.06095		-9.12626				1.31328	-9.03592		1.31328	8.9703		42.025	-0.0781274		84.0499	0.0122074		84.0499				21.0125
21.0534	0.0122074		17.3581	0.0122074		21.0534	-0.0781274		-2.27386	0.0122074		17.3579	-0.0781274		1.31584	-6.86422	1.00742		1.31584	-9.03592	9.06095		-9.12626				1.31584	-9.03592		1.31584	8.9703		42.1069	-0.0781274		84.2138	0.0122074		84.2138				21.0534
21.0944	0.0122074		17.3991	-0.0781274		21.0944	0.0122074		-2.2713	0.0122074		17.3989	0.0122074		1.3184	-4.05927	0.826441		1.3184	-9.03592	9.06095		-9.12626				1.3184	-9.12626		1.3184	8.9703		42.1888	0.0122074		84.3776	0.0122074		84.3776				21.0944
21.1354	0.0122074		17.4401	-0.0781274		21.1354	-0.0781274		-2.26874	0.0122074		17.4398	-0.0781274		1.32096	-2.52083	-9.03592		1.32096	-9.03592	8.9703		-9.12626				1.32096	-9.12626		1.32096	8.9703		42.2707	0.0122074		84.5414	-0.0781274		84.5414				21.1354
21.1763	0.0122074		17.481	-0.0781274		21.1763	0.0122074		-2.26618	-0.0781274		17.4808	0.0122074		1.32352	-1.52531	-7.40715		1.32352	-9.03592	9.06095		-9.12626				1.32352	-9.12626		1.32352	8.9703		42.3526	-0.0781274		84.7053	0.0122074		84.7053				21.1763
21.2173	0.0122074		17.522	-0.0781274		21.2173	-0.0781274		-2.26362	-0.0781274		17.5218	-0.0781274		1.32608	-0.982391	-4.60189		1.32608	-9.03592	9.06095		-9.12626				1.32608	-9.12626		1.32608	8.9703		42.4346	0.0122074		84.8691	0.0122074		84.8691				21.2173
21.2582	0.0122074		17.5629	0.0122074		21.2582	-0.0781274		-2.26106	-0.0781274		17.5627	0.0122074		1.32864	-0.439772	-2.88278		1.32864	-9.03592	8.9703		-9.12626				1.32864	-9.03592		1.32864	8.9703		42.5165	-0.0781274		85.033	0.0122074		85.033				21.2582
21.2992	0.0122074		17.6039	0.0122074		21.2992	0.0122074		-2.2585	-0.0781274		17.6037	0.0122074		1.3312	8.78933	-1.79693		1.3312	-9.03592	9.06095		-9.12626				1.3312	-9.03592		1.3312	8.9703		42.5984	0.0122074		85.1968	-0.0781274		85.1968				21.2992
21.3402	0.0122074		17.6449	0.0122074		21.3402	0.0122074		-2.25594	0.0122074		17.6446	0.0122074		1.33376	5.98438	8.60836		1.33376	-9.03592	9.06095		-9.03592				1.33376	-9.03592		1.33376	8.9703		42.6803	0.0122074		85.3606	0.0122074		85.3606				21.3402
21.3811	0.0122074		17.6858	0.0122074		21.3811	0.0122074		-2.25338	0.0122074		17.6856	-0.0781274		1.33632	3.72234	8.9703		1.33632	-9.03592	9.06095		-9.03592				1.33632	-9.12626		1.33632	8.9703		42.7622	-0.0781274		85.5245	-0.0781274		85.5245				21.3811
21.4221	0.0122074		17.7268	0.0122074		21.4221	-0.0781274		-2.25082	-0.0781274		17.7266	-0.0781274		1.33888	2.27424	5.62242		1.33888	-9.03592	9.06095		-9.12626				1.33888	-9.03592		1.33888	8.9703		42.8442	0.0122074		85.6883	0.0122074		85.6883				21.4221
21.463	-0.0781274		17.7677	-0.0781274		21.463	0.0122074		-2.24826	0.0122074		17.7675	-0.0781274		1.34144	1.36937	3.54137		1.34144	-9.03592	9.06095		-9.12626				1.34144	-9.12626		1.34144	8.9703		42.9261	-0.0781274		85.8522	0.0122074		85.8522				21.463
21.504	0.0122074		17.8087	0.0122074		21.504	-0.0781274		-2.2457	0.0122074		17.8085	-0.0781274		1.344	-8.85495	2.09357		1.344	-9.03592	9.06095		-9.12626				1.344	-9.12626		1.344	8.9703		43.008	-0.0781274		86.016	0.0122074		86.016				21.504
21.545	-0.0781274		17.8497	0.0122074		21.545	0.0122074		-2.24314	-0.0781274		17.8494	0.0122074		1.34656	-8.94528	1.36937		1.34656	-9.03592	8.9703		-9.12626				1.34656	-9.12626		1.34656	8.9703		43.0899	-0.0781274		86.1798	0.0122074		86.1798				21.545
21.5859	0.0122074		17.8906	-0.0781274		21.5859	-0.0781274		-2.24058	0.0122074		17.8904	-0.0781274		1.34912	-5.32609	1.00742		1.34912	-9.03592	9.06095		-9.12626				1.34912	-9.12626		1.34912	8.9703		43.1718	-0.0781274		86.3437	-0.0781274		86.3437				21.5859
21.6269	-0.0781274		17.9316	0.0122074		21.6269	-0.0781274		-2.23802	0.0122074		17.9314	0.0122074		1.35168	-3.24442	-8.76461		1.35168	-9.03592	9.06095		-9.12626				1.35168	-9.03592		1.35168	8.9703		43.2538	0.0122074		86.5075	0.0122074		86.5075				21.6269
21.6678	-0.0781274		17.9725	0.0122074		21.6678	-0.0781274		-2.23546	0.0122074		17.9723	0.0122074		1.35424	-1.97791	-9.03592		1.35424	-9.03592	9.06095		-9.12626				1.35424	-9.12626		1.35424	8.9703		43.3357	0.0122074		86.6714	-0.0781274		86.6714				21.6678
21.7088	-0.0781274		18.0135	0.0122074		21.7088	0.0122074		-2.2329	-0.0781274		18.0133	0.0122074		1.3568	-1.25401	-5.86871		1.3568	-9.03592	8.9703		-9.12626				1.3568	-9.12626		1.3568	8.9703		43.4176	-0.0781274		86.8352	-0.0781274		86.8352				21.7088
21.7498	-0.0781274		18.0545	0.0122074		21.7498	-0.0781274		-2.23034	0.0122074		18.0542	0.0122074		1.35936	-0.620746	-3.51634		1.35936	-9.03592	9.06095		-9.12626				1.35936	-9.12626		1.35936	8.9703		43.4995	0.0122074		86.999	-0.0781274		86.999				21.7498
21.7907	-0.0781274		18.0954	0.0122074		21.7907	0.0122074		-2.22778	-0.0781274		18.0952	0.0122074		1.36192	8.87997	-2.24952		1.36192	-9.03592	9.06095		-9.12626				1.36192	-9.12626		1.36192	8.9703		43.5814	0.0122074		87.1629	-0.0781274		87.1629				21.7907
21.8317	-0.0781274		18.1364	-0.0781274		21.8317	0.0122074		-2.22522	-0.0781274		18.1362	-0.0781274		1.36448	8.87997	-1.43498		1.36448	-9.03592	9.06095		-9.12626				1.36448	-9.12626		1.36448	8.9703		43.6634	0.0122074		87.3267	0.0122074		87.3267				21.8317
21.8726	0.0122074		18.1773	0.0122074		21.8726	0.0122074		-2.22266	0.0122074		18.1771	0.0122074		1.36704	4.62691	8.9703		1.36704	-9.03592	9.06095		-9.12626				1.36704	-9.12626		1.36704	8.9703		43.7453	0.0122074		87.4906	0.0122074		87.4906				21.8726
21.9136	-0.0781274		18.2183	-0.0781274		21.9136	0.0122074		-2.2201	0.0122074		18.2181	0.0122074		1.3696	2.9075	8.9703		1.3696	-9.03592	8.9703		-9.12626				1.3696	-9.03592		1.3696	8.9703		43.8272	0.0122074		87.6544	0.0122074		87.6544				21.9136
21.9546	0.0122074		18.2593	-0.0781274		21.9546	-0.0781274		-2.21754	0.0122074		18.259	0.0122074		1.37216	1.73162	4.44594		1.37216	-9.03592	9.06095		-9.12626				1.37216	-9.12626		1.37216	8.9703		43.9091	0.0122074		87.8182	0.0122074		87.8182				21.9546
21.9955	0.0122074		18.3002	0.0122074		21.9955	0.0122074		-2.21498	-0.0781274		18.3	-0.0781274		1.37472	1.00742	2.81716		1.37472	-9.03592	9.06095		-9.12626				1.37472	-9.03592		1.37472	8.9703		43.991	0.0122074		87.9821	0.0122074		87.9821				21.9955
22.0365	-0.0781274		18.3412	0.0122074		22.0365	-0.0781274		-2.21242	-0.0781274		18.341	-0.0781274		1.37728	-8.94528	1.73162		1.37728	-9.03592	9.06095		-9.03592				1.37728	-9.12626		1.37728	8.9703		44.073	-0.0781274		88.1459	0.0122074		88.1459				22.0365
22.0774	0.0122074		18.3821	0.0122074		22.0774	0.0122074		-2.20986	-0.0781274		18.3819	-0.0781274		1.37984	-6.77389	1.00742		1.37984	-9.03592	8.9703		-9.12626				1.37984	-9.12626		1.37984	8.9703		44.1549	-0.0781274		88.3098	0.0122074		88.3098				22.0774
22.1184	-0.0781274		18.4231	-0.0781274		22.1184	0.0122074		-2.2073	-0.0781274		18.4229	0.0122074		1.3824	-4.05927	0.826441		1.3824	-9.03592	9.06095		-9.12626				1.3824	-9.12626		1.3824	8.9703		44.2368	-0.0781274		88.4736	-0.0781274		88.4736				22.1184
22.1594	-0.0781274		18.4641	0.0122074		22.1594	-0.0781274		-2.20474	0.0122074		18.4638	-0.0781274		1.38496	-2.52083	-9.03592		1.38496	-9.03592	9.06095		-9.12626				1.38496	-9.12626		1.38496	8.9703		44.3187	-0.0781274		88.6374	0.0122074		88.6374				22.1594
22.2003	-0.0781274		18.505	-0.0781274		22.2003	-0.0781274		-2.20218	0.0122074		18.5048	-0.0781274		1.38752	-1.52531	-7.31651		1.38752	-9.03592	9.06095		-9.03592				1.38752	-9.12626		1.38752	8.9703		44.4006	0.0122074		88.8013	-0.0781274		88.8013				22.2003
22.2413	0.0122074		18.546	0.0122074		22.2413	0.0122074		-2.19962	-0.0781274		18.5458	-0.0781274		1.39008	-0.801721	-4.51155		1.39008	-9.03592	9.06095		-9.12626				1.39008	-9.03592		1.39008	8.9703		44.4826	0.0122074		88.9651	0.0122074		88.9651				22.2413
22.2822	-0.0781274		18.5869	-0.0781274		22.2822	0.0122074		-2.19706	0.0122074		18.5867	-0.0781274		1.39264	-0.530107	-2.79214		1.39264	-9.03592	9.06095		-9.12626				1.39264	-9.03592		1.39264	8.9703		44.5645	-0.0781274		89.129	0.0122074		89.129				22.2822
22.3232	0.0122074		18.6279	-0.0781274		22.3232	0.0122074		-2.1945	0.0122074		18.6277	0.0122074		1.3952	8.87997	-1.79693		1.3952	-9.03592	9.06095		-9.12626				1.3952	-9.12626		1.3952	8.9703		44.6464	-0.0781274		89.2928	0.0122074		89.2928				22.3232
22.3642	0.0122074		18.6689	-0.0781274		22.3642	-0.0781274		-2.19194	-0.0781274		18.6686	-0.0781274		1.39776	5.89373	8.78933		1.39776	-9.03592	9.06095		-9.12626				1.39776	-9.03592		1.39776	8.9703		44.7283	-0.0781274		89.4566	-0.0781274		89.4566				22.3642
22.4051	-0.0781274		18.7098	0.0122074		22.4051	-0.0781274		-2.18938	0.0122074		18.7096	0.0122074		1.40032	3.72234	8.9703		1.40032	-9.03592	9.06095		-9.12626				1.40032	-9.12626		1.40032	8.9703		44.8102	-0.0781274		89.6205	-0.0781274		89.6205				22.4051
22.4461	0.0122074		18.7508	-0.0781274		22.4461	-0.0781274		-2.18682	-0.0781274		18.7506	-0.0781274		1.40288	2.27424	5.62242		1.40288	-9.03592	9.06095		-9.03592				1.40288	-9.12626		1.40288	8.9703		44.8922	0.0122074		89.7843	0.0122074		89.7843				22.4461
22.487	-0.0781274		18.7917	-0.0781274		22.487	-0.0781274		-2.18426	-0.0781274		18.7915	0.0122074		1.40544	1.36937	3.54137		1.40544	-9.03592	9.06095		-9.03592				1.40544	-9.03592		1.40544	9.06095		44.9741	-0.0781274		89.9482	0.0122074		89.9482				22.487
22.528	0.0122074		18.8327	0.0122074		22.528	0.0122074		-2.1817	-0.0781274		18.8325	0.0122074		1.408	-8.94528	2.18391		1.408	-9.03592	9.06095		-9.12626				1.408	-9.03592		1.408	8.9703		45.056	-0.0781274		90.112	0.0122074		90.112				22.528
22.569	0.0122074		18.8737	0.0122074		22.569	-0.0781274		-2.17914	-0.0781274		18.8734	-0.0781274		1.41056	-8.94528	1.36937		1.41056	-9.03592	9.06095		-9.03592				1.41056	-9.12626		1.41056	8.9703		45.1379	0.0122074		90.2758	-0.0781274		90.2758				22.569
22.6099	-0.0781274		18.9146	-0.0781274		22.6099	0.0122074		-2.17658	-0.0781274		18.9144	-0.0781274		1.41312	-5.32609	1.00742		1.41312	-9.03592	9.06095		-9.12626				1.41312	-9.12626		1.41312	9.06095		45.2198	-0.0781274		90.4397	0.0122074		90.4397				22.6099
22.6509	-0.0781274		18.9556	-0.0781274		22.6509	-0.0781274		-2.17402	0.0122074		18.9554	0.0122074		1.41568	-3.24442	-8.76461		1.41568	-9.03592	9.06095		-9.03592				1.41568	-9.12626		1.41568	8.9703		45.3018	-0.0781274		90.6035	0.0122074		90.6035				22.6509
22.6918	0.0122074		18.9965	0.0122074		22.6918	0.0122074		-2.17146	-0.0781274		18.9963	-0.0781274		1.41824	-1.88757	-9.03592		1.41824	-9.03592	9.06095		-9.12626				1.41824	-9.12626		1.41824	8.9703		45.3837	0.0122074		90.7674	0.0122074		90.7674				22.6918
22.7328	-0.0781274		19.0375	0.0122074		22.7328	-0.0781274		-2.1689	0.0122074		19.0373	0.0122074		1.4208	-1.16337	-5.77837		1.4208	-9.03592	9.06095		-9.12626				1.4208	-9.12626		1.4208	8.9703		45.4656	-0.0781274		90.9312	0.0122074		90.9312				22.7328
22.7738	-0.0781274		19.0785	-0.0781274		22.7738	0.0122074		-2.16634	-0.0781274		19.0782	0.0122074		1.42336	-0.620746	-3.51634		1.42336	-9.03592	9.06095		-9.12626				1.42336	-9.12626		1.42336	8.9703		45.5475	0.0122074		91.095	0.0122074		91.095				22.7738
22.8147	-0.0781274		19.1194	0.0122074		22.8147	-0.0781274		-2.16378	-0.0781274		19.1192	0.0122074		1.42592	8.78933	-2.24952		1.42592	-9.03592	9.06095		-9.12626				1.42592	-9.03592		1.42592	8.9703		45.6294	-0.0781274		91.2589	0.0122074		91.2589				22.8147
22.8557	-0.0781274		19.1604	0.0122074		22.8557	0.0122074		-2.16122	0.0122074		19.1602	-0.0781274		1.42848	8.87997	-1.43498		1.42848	-9.03592	8.9703		-9.03592				1.42848	-9.12626		1.42848	8.9703		45.7114	-0.0781274		91.4227	-0.0781274		91.4227				22.8557
22.8966	-0.0781274		19.2013	-0.0781274		22.8966	0.0122074		-2.15866	0.0122074		19.2011	-0.0781274		1.43104	4.62691	8.9703		1.43104	-9.03592	9.06095		-9.12626				1.43104	-9.12626		1.43104	8.9703		45.7933	-0.0781274		91.5866	0.0122074		91.5866				22.8966
22.9376	0.0122074		19.2423	0.0122074		22.9376	0.0122074		-2.1561	0.0122074		19.2421	-0.0781274		1.4336	2.81716	8.9703		1.4336	-9.03592	9.06095		-9.03592				1.4336	-9.12626		1.4336	8.9703		45.8752	-0.0781274		91.7504	-0.0781274		91.7504				22.9376
22.9786	0.0122074		19.2833	0.0122074		22.9786	0.0122074		-2.15354	0.0122074		19.283	0.0122074		1.43616	1.73162	4.44594		1.43616	-9.03592	9.06095		-9.12626				1.43616	-9.03592		1.43616	8.9703		45.9571	-0.0781274		91.9142	0.0122074		91.9142				22.9786
23.0195	0.0122074		19.3242	-0.0781274		23.0195	0.0122074		-2.15098	-0.0781274		19.324	-0.0781274		1.43872	1.00742	2.81716		1.43872	-9.03592	9.06095		-9.12626				1.43872	-9.12626		1.43872	8.9703		46.039	0.0122074		92.0781	-0.0781274		92.0781				23.0195
23.0605	0.0122074		19.3652	-0.0781274		23.0605	0.0122074		-2.14842	-0.0781274		19.365	-0.0781274		1.44128	-8.94528	1.73162		1.44128	-9.03592	9.06095		-9.12626				1.44128	-9.12626		1.44128	8.9703		46.121	0.0122074		92.2419	0.0122074		92.2419				23.0605
23.1014	0.0122074		19.4061	0.0122074		23.1014	-0.0781274		-2.14586	0.0122074		19.4059	-0.0781274		1.44384	-6.77389	1.09806		1.44384	-9.03592	9.06095		-9.12626				1.44384	-9.12626		1.44384	8.9703		46.2029	-0.0781274		92.4058	0.0122074		92.4058				23.1014
23.1424	0.0122074		19.4471	0.0122074		23.1424	0.0122074		-2.1433	-0.0781274		19.4469	0.0122074		1.4464	-4.05927	0.826441		1.4464	-9.03592	9.06095		-9.12626				1.4464	-9.12626		1.4464	8.9703		46.2848	0.0122074		92.5696	-0.0781274		92.5696				23.1424
23.1834	-0.0781274		19.4881	0.0122074		23.1834	0.0122074		-2.14074	-0.0781274		19.4878	0.0122074		1.44896	-2.52083	-9.03592		1.44896	-9.03592	9.06095		-9.12626				1.44896	-9.12626		1.44896	8.9703		46.3667	0.0122074		92.7334	0.0122074		92.7334				23.1834
23.2243	0.0122074		19.529	-0.0781274		23.2243	-0.0781274		-2.13818	-0.0781274		19.5288	-0.0781274		1.45152	-1.52531	-7.22617		1.45152	-9.03592	9.06095		-9.12626				1.45152	-9.12626		1.45152	8.9703		46.4486	0.0122074		92.8973	-0.0781274		92.8973				23.2243
23.2653	0.0122074		19.57	0.0122074		23.2653	0.0122074		-2.13562	-0.0781274		19.5698	-0.0781274		1.45408	-0.801721	-4.42091		1.45408	-9.03592	9.06095		-9.12626				1.45408	-9.12626		1.45408	8.9703		46.5306	0.0122074		93.0611	0.0122074		93.0611				23.2653
23.3062	-0.0781274		19.6109	0.0122074		23.3062	0.0122074		-2.13306	0.0122074		19.6107	0.0122074		1.45664	-0.439772	-2.79214		1.45664	-9.03592	9.06095		-9.12626				1.45664	-9.12626		1.45664	8.9703		46.6125	0.0122074		93.225	0.0122074		93.225				23.3062
23.3472	0.0122074		19.6519	-0.0781274		23.3472	-0.0781274		-2.1305	-0.0781274		19.6517	-0.0781274		1.4592	8.78933	-1.79693		1.4592	-9.03592	9.06095		-9.12626				1.4592	-9.12626		1.4592	8.9703		46.6944	-0.0781274		93.3888	0.0122074		93.3888				23.3472
23.3882	0.0122074		19.6929	-0.0781274		23.3882	0.0122074		-2.12794	-0.0781274		19.6926	-0.0781274		1.46176	5.89373	8.78933		1.46176	-9.03592	9.06095		-9.12626				1.46176	-9.12626		1.46176	8.9703		46.7763	0.0122074		93.5526	0.0122074		93.5526				23.3882
23.4291	-0.0781274		19.7338	0.0122074		23.4291	0.0122074		-2.12538	-0.0781274		19.7336	0.0122074		1.46432	3.6317	8.87997		1.46432	-9.03592	9.06095		-9.12626				1.46432	-9.12626		1.46432	8.9703		46.8582	-0.0781274		93.7165	0.0122074		93.7165				23.4291
23.4701	-0.0781274		19.7748	-0.0781274		23.4701	-0.0781274		-2.12282	0.0122074		19.7746	-0.0781274		1.46688	2.27424	5.53179		1.46688	-9.03592	9.06095		-9.12626				1.46688	-9.12626		1.46688	8.9703		46.9402	-0.0781274		93.8803	0.0122074		93.8803				23.4701
23.511	0.0122074		19.8157	-0.0781274		23.511	-0.0781274		-2.12026	0.0122074		19.8155	-0.0781274		1.46944	1.36937	3.54137		1.46944	-9.03592	9.06095		-9.12626				1.46944	-9.12626		1.46944	8.9703		47.0221	0.0122074		94.0442	0.0122074		94.0442				23.511
23.552	0.0122074		19.8567	0.0122074		23.552	0.0122074		-2.1177	0.0122074		19.8565	-0.0781274		1.472	-8.94528	2.18391		1.472	-9.03592	9.06095		-9.12626				1.472	-9.12626		1.472	8.9703		47.104	0.0122074		94.208	-0.0781274		94.208				23.552
23.593	0.0122074		19.8977	-0.0781274		23.593	-0.0781274		-2.11514	-0.0781274		19.8974	0.0122074		1.47456	-8.94528	1.36937		1.47456	-9.03592	9.06095		-9.12626				1.47456	-9.12626		1.47456	8.9703		47.1859	0.0122074		94.3718	0.0122074		94.3718				23.593
23.6339	-0.0781274		19.9386	0.0122074		23.6339	-0.0781274		-2.11258	-0.0781274		19.9384	0.0122074		1.47712	-5.14511	1.00742		1.47712	-9.03592	9.06095		-9.12626				1.47712	-9.12626		1.47712	8.9703		47.2678	0.0122074		94.5357	0.0122074		94.5357				23.6339
23.6749	0.0122074		19.9796	0.0122074		23.6749	0.0122074		-2.11002	-0.0781274		19.9794	-0.0781274		1.47968	-3.15409	-9.03592		1.47968	-9.03592	9.06095		-9.12626				1.47968	-9.12626		1.47968	8.9703		47.3498	0.0122074		94.6995	-0.0781274		94.6995				23.6749
23.7158	-0.0781274		20.0205	-0.0781274		23.7158	-0.0781274		-2.10746	-0.0781274		20.0203	-0.0781274		1.48224	-1.97791	-9.03592		1.48224	-9.03592	9.06095		-9.12626				1.48224	-9.12626		1.48224	8.9703		47.4317	0.0122074		94.8634	0.0122074		94.8634				23.7158
23.7568	-0.0781274		20.0615	-0.0781274		23.7568	0.0122074		-2.1049	0.0122074		20.0613	-0.0781274		1.4848	-1.16337	-5.68773		1.4848	-9.03592	9.06095		-9.12626				1.4848	-9.12626		1.4848	8.9703		47.5136	0.0122074		95.0272	-0.0781274		95.0272				23.7568
23.7978	0.0122074		20.1025	-0.0781274		23.7978	-0.0781274		-2.10234	0.0122074		20.1022	0.0122074		1.48736	-0.620746	-3.51634		1.48736	-9.03592	9.06095		-9.03592				1.48736	-9.03592		1.48736	8.9703		47.5955	0.0122074		95.191	0.0122074		95.191				23.7978
23.8387	-0.0781274		20.1434	0.0122074		23.8387	0.0122074		-2.09978	0.0122074		20.1432	-0.0781274		1.48992	8.78933	-2.24952		1.48992	-9.03592	9.06095		-9.12626				1.48992	-9.12626		1.48992	8.9703		47.6774	0.0122074		95.3549	0.0122074		95.3549				23.8387
23.8797	0.0122074		20.1844	0.0122074		23.8797	0.0122074		-2.09722	0.0122074		20.1842	-0.0781274		1.49248	8.87997	-1.43498		1.49248	-9.03592	9.06095		-9.12626				1.49248	-9.12626		1.49248	8.9703		47.7594	0.0122074		95.5187	-0.0781274		95.5187				23.8797
23.9206	-0.0781274		20.2253	0.0122074		23.9206	-0.0781274		-2.09466	-0.0781274		20.2251	-0.0781274		1.49504	4.62691	8.78933		1.49504	-9.03592	9.06095		-9.12626				1.49504	-9.12626		1.49504	8.9703		47.8413	-0.0781274		95.6826	-0.0781274		95.6826				23.9206
23.9616	-0.0781274		20.2663	0.0122074		23.9616	0.0122074		-2.0921	0.0122074		20.2661	0.0122074		1.4976	2.81716	8.9703		1.4976	-9.03592	9.06095		-9.12626				1.4976	-9.12626		1.4976	8.9703		47.9232	0.0122074		95.8464	0.0122074		95.8464				23.9616
24.0026	0.0122074		20.3073	-0.0781274		24.0026	-0.0781274		-2.08954	-0.0781274		20.307	0.0122074		1.50016	1.73162	4.3556		1.50016	-9.03592	9.06095		-9.12626				1.50016	-9.03592		1.50016	8.9703		48.0051	-0.0781274		96.0102	-0.0781274		96.0102				24.0026
24.0435	-0.0781274		20.3482	-0.0781274		24.0435	-0.0781274		-2.08698	-0.0781274		20.348	0.0122074		1.50272	1.00742	2.81716		1.50272	-9.03592	9.06095		-9.12626				1.50272	-9.12626		1.50272	8.9703		48.087	-0.0781274		96.1741	0.0122074		96.1741				24.0435
24.0845	-0.0781274		20.3892	0.0122074		24.0845	-0.0781274		-2.08442	-0.0781274		20.389	-0.0781274		1.50528	-8.94528	1.73162		1.50528	-9.03592	9.06095		-9.12626				1.50528	-9.12626		1.50528	8.9703		48.169	-0.0781274		96.3379	0.0122074		96.3379				24.0845
24.1254	-0.0781274		20.4301	-0.0781274		24.1254	0.0122074		-2.08186	0.0122074		20.4299	0.0122074		1.50784	-6.68325	1.09806		1.50784	-9.03592	9.06095		-9.03592				1.50784	-9.12626		1.50784	8.9703		48.2509	0.0122074		96.5018	0.0122074		96.5018				24.1254
24.1664	0.0122074		20.4711	0.0122074		24.1664	0.0122074		-2.0793	0.0122074		20.4709	-0.0781274		1.5104	-3.96863	0.826441		1.5104	-9.03592	9.06095		-9.03592				1.5104	-9.12626		1.5104	8.9703		48.3328	0.0122074		96.6656	0.0122074		96.6656				24.1664
24.2074	-0.0781274		20.5121	-0.0781274		24.2074	0.0122074		-2.07674	0.0122074		20.5118	-0.0781274		1.51296	-2.52083	-8.94528		1.51296	-9.03592	9.06095		-9.12626				1.51296	-9.03592		1.51296	8.9703		48.4147	-0.0781274		96.8294	0.0122074		96.8294				24.2074
24.2483	-0.0781274		20.553	0.0122074		24.2483	0.0122074		-2.07418	0.0122074		20.5528	0.0122074		1.51552	-1.52531	-7.22617		1.51552	-9.03592	9.06095		-9.03592				1.51552	-9.12626		1.51552	8.9703		48.4966	0.0122074		96.9933	0.0122074		96.9933				24.2483
24.2893	0.0122074		20.594	-0.0781274		24.2893	-0.0781274		-2.07162	-0.0781274		20.5938	-0.0781274		1.51808	-0.801721	-4.42091		1.51808	-9.03592	9.06095		-9.12626				1.51808	-9.12626		1.51808	8.9703		48.5786	0.0122074		97.1571	0.0122074		97.1571				24.2893
24.3302	-0.0781274		20.6349	-0.0781274		24.3302	0.0122074		-2.06906	-0.0781274		20.6347	0.0122074		1.52064	-0.439772	-2.79214		1.52064	-9.03592	9.06095		-9.12626				1.52064	-9.12626		1.52064	8.9703		48.6605	0.0122074		97.321	-0.0781274		97.321				24.3302
24.3712	0.0122074		20.6759	-0.0781274		24.3712	-0.0781274		-2.0665	0.0122074		20.6757	0.0122074		1.5232	8.9703	-1.79693		1.5232	-9.03592	9.06095		-9.12626				1.5232	-9.12626		1.5232	8.9703		48.7424	-0.0781274		97.4848	0.0122074		97.4848				24.3712
24.4122	0.0122074		20.7169	0.0122074		24.4122	-0.0781274		-2.06394	0.0122074		20.7166	-0.0781274		1.52576	5.89373	8.78933		1.52576	-9.03592	9.06095		-9.12626				1.52576	-9.03592		1.52576	8.9703		48.8243	0.0122074		97.6486	0.0122074		97.6486				24.4122
24.4531	-0.0781274		20.7578	-0.0781274		24.4531	-0.0781274		-2.06138	0.0122074		20.7576	0.0122074		1.52832	3.6317	8.9703		1.52832	-9.03592	9.06095		-9.03592				1.52832	-9.03592		1.52832	8.9703		48.9062	-0.0781274		97.8125	0.0122074		97.8125				24.4531
24.4941	0.0122074		20.7988	0.0122074		24.4941	0.0122074		-2.05882	-0.0781274		20.7986	-0.0781274		1.53088	2.18391	5.44145		1.53088	-9.03592	9.06095		-9.03592				1.53088	-9.03592		1.53088	8.9703		48.9882	0.0122074		97.9763	0.0122074		97.9763				24.4941
24.535	0.0122074		20.8397	-0.0781274		24.535	0.0122074		-2.05626	-0.0781274		20.8395	0.0122074		1.53344	1.36937	3.45073		1.53344	-9.03592	9.06095		-9.12626				1.53344	-9.12626		1.53344	8.9703		49.0701	0.0122074		98.1402	-0.0781274		98.1402				24.535
24.576	0.0122074		20.8807	-0.0781274		24.576	-0.0781274		-2.0537	-0.0781274		20.8805	-0.0781274		1.536	-8.85495	2.09357		1.536	-9.03592	9.06095		-9.12626				1.536	-9.12626		1.536	8.9703		49.152	0.0122074		98.304	-0.0781274		98.304				24.576
24.617	-0.0781274		20.9217	0.0122074		24.617	0.0122074		-2.05114	-0.0781274		20.9214	0.0122074		1.53856	-8.94528	1.36937		1.53856	-9.03592	9.06095		-9.12626				1.53856	-9.12626		1.53856	8.9703		49.2339	0.0122074		98.4678	-0.0781274		98.4678				24.617
24.6579	0.0122074		20.9626	0.0122074		24.6579	0.0122074		-2.04858	0.0122074		20.9624	0.0122074		1.54112	-5.14511	1.00742		1.54112	-9.03592	9.06095		-9.12626				1.54112	-9.12626		1.54112	8.9703		49.3158	0.0122074		98.6317	0.0122074		98.6317				24.6579
24.6989	-0.0781274		21.0036	-0.0781274		24.6989	0.0122074		-2.04602	0.0122074		21.0034	-0.0781274		1.54368	-3.06375	-8.94528		1.54368	-9.03592	9.06095		-9.12626				1.54368	-9.12626		1.54368	8.9703		49.3978	-0.0781274		98.7955	0.0122074		98.7955				24.6989
24.7398	0.0122074		21.0445	-0.0781274		24.7398	-0.0781274		-2.04346	-0.0781274		21.0443	-0.0781274		1.54624	-1.88757	-9.03592		1.54624	-9.03592	9.06095		-9.03592				1.54624	-9.03592		1.54624	8.9703		49.4797	0.0122074		98.9594	0.0122074		98.9594				24.7398
24.7808	-0.0781274		21.0855	0.0122074		24.7808	-0.0781274		-2.0409	-0.0781274		21.0853	-0.0781274		1.5488	-1.16337	-5.68773		1.5488	-9.03592	9.06095		-9.03592				1.5488	-9.03592		1.5488	8.9703		49.5616	-0.0781274		99.1232	0.0122074		99.1232				24.7808
24.8218	0.0122074		21.1265	0.0122074		24.8218	-0.0781274		-2.03834	-0.0781274		21.1262	-0.0781274		1.55136	-0.620746	-3.4257		1.55136	-9.03592	9.06095		-9.12626				1.55136	-9.12626		1.55136	8.9703		49.6435	-0.0781274		99.287	-0.0781274		99.287				24.8218
24.8627	-0.0781274		21.1674	-0.0781274		24.8627	-0.0781274		-2.03578	0.0122074		21.1672	-0.0781274		1.55392	8.78933	-2.24952		1.55392	-9.03592	9.06095		-9.03592				1.55392	-9.03592		1.55392	8.9703		49.7254	0.0122074		99.4509	0.0122074		99.4509				24.8627
24.9037	0.0122074		21.2084	0.0122074		24.9037	-0.0781274		-2.03322	-0.0781274		21.2082	-0.0781274		1.55648	8.87997	-1.34434		1.55648	-9.03592	9.06095		-9.12626				1.55648	-9.12626		1.55648	8.9703		49.8074	0.0122074		99.6147	0.0122074		99.6147				24.9037
24.9446	-0.0781274		21.2493	0.0122074		24.9446	-0.0781274		-2.03066	0.0122074		21.2491	-0.0781274		1.55904	4.53627	8.87997		1.55904	-9.03592	9.06095		-9.12626				1.55904	-9.12626		1.55904	8.9703		49.8893	0.0122074		99.7786	0.0122074		99.7786				24.9446
24.9856	0.0122074		21.2903	0.0122074		24.9856	0.0122074		-2.0281	-0.0781274		21.2901	-0.0781274		1.5616	2.81716	6.97958		1.5616	-9.03592	9.06095		-9.03592				1.5616	-9.12626		1.5616	8.9703		49.9712	0.0122074		99.9424	0.0122074		99.9424				24.9856
25.0266	-0.0781274		21.3313	-0.0781274		25.0266	-0.0781274		-2.02554	-0.0781274		21.331	-0.0781274		1.56416	1.73162	4.3556		1.56416	-9.03592	9.06095		-9.12626				1.56416	-9.12626		1.56416	8.9703		50.0531	-0.0781274		100.106	0.0122074		100.106				25.0266
25.0675	0.0122074		21.3722	-0.0781274		25.0675	0.0122074		-2.02298	0.0122074		21.372	0.0122074		1.56672	1.00742	2.72683		1.56672	-9.03592	9.06095		-9.12626				1.56672	-9.03592		1.56672	8.9703		50.135	-0.0781274		100.27	-0.0781274		100.27				25.0675
25.1085	-0.0781274		21.4132	0.0122074		25.1085	0.0122074		-2.02042	-0.0781274		21.413	-0.0781274		1.56928	-9.03592	1.64098		1.56928	-9.03592	9.06095		-9.12626				1.56928	-9.03592		1.56928	8.9703		50.217	0.0122074		100.434	-0.0781274		100.434				25.1085
25.1494	0.0122074		21.4541	-0.0781274		25.1494	0.0122074		-2.01786	-0.0781274		21.4539	0.0122074		1.57184	-6.59261	1.00742		1.57184	-9.03592	9.06095		-9.12626				1.57184	-9.12626		1.57184	8.9703		50.2989	-0.0781274		100.598	0.0122074		100.598				25.1494
25.1904	-0.0781274		21.4951	0.0122074		25.1904	0.0122074		-2.0153	-0.0781274		21.4949	-0.0781274		1.5744	-3.96863	0.736106		1.5744	-9.03592	9.06095		-9.12626				1.5744	-9.12626		1.5744	8.9703		50.3808	-0.0781274		100.762	-0.0781274		100.762				25.1904
25.2314	-0.0781274		21.5361	0.0122074		25.2314	0.0122074		-2.01274	-0.0781274		21.5358	-0.0781274		1.57696	-2.52083	-9.03592		1.57696	-9.03592	9.06095		-9.12626				1.57696	-9.12626		1.57696	8.9703		50.4627	-0.0781274		100.925	-0.0781274		100.925				25.2314
25.2723	-0.0781274		21.577	-0.0781274		25.2723	-0.0781274		-2.01018	-0.0781274		21.5768	-0.0781274		1.57952	-1.52531	-7.13584		1.57952	-9.03592	9.06095		-9.12626				1.57952	-9.12626		1.57952	8.9703		50.5446	-0.0781274		101.089	0.0122074		101.089				25.2723
25.3133	0.0122074		21.618	0.0122074		25.3133	-0.0781274		-2.00762	-0.0781274		21.6178	-0.0781274		1.58208	-0.801721	-4.33058		1.58208	-9.03592	9.06095		-9.12626				1.58208	-9.12626		1.58208	8.9703		50.6266	0.0122074		101.253	-0.0781274		101.253				25.3133
25.3542	0.0122074		21.6589	-0.0781274		25.3542	0.0122074		-2.00506	0.0122074		21.6587	0.0122074		1.58464	-0.439772	-2.79214		1.58464	-9.03592	9.06095		-9.12626				1.58464	-9.03592		1.58464	8.9703		50.7085	-0.0781274		101.417	-0.0781274		101.417				25.3542
25.3952	0.0122074		21.6999	-0.0781274		25.3952	0.0122074		-2.0025	-0.0781274		21.6997	0.0122074		1.5872	8.78933	-1.79693		1.5872	-9.03592	9.06095		-9.12626				1.5872	-9.03592		1.5872	8.9703		50.7904	0.0122074		101.581	0.0122074		101.581				25.3952
25.4362	0.0122074		21.7409	-0.0781274		25.4362	0.0122074		-1.99994	-0.0781274		21.7406	-0.0781274		1.58976	5.8034	8.87997		1.58976	-9.03592	9.06095		-9.12626				1.58976	-9.12626		1.58976	8.9703		50.8723	0.0122074		101.745	-0.0781274		101.745				25.4362
25.4771	0.0122074		21.7818	0.0122074		25.4771	0.0122074		-1.99738	-0.0781274		21.7816	0.0122074		1.59232	3.54137	8.9703		1.59232	-9.03592	9.06095		-9.12626				1.59232	-9.12626		1.59232	8.9703		50.9542	-0.0781274		101.908	0.0122074		101.908				25.4771
25.5181	-0.0781274		21.8228	0.0122074		25.5181	-0.0781274		-1.99482	-0.0781274		21.8226	0.0122074		1.59488	2.18391	5.44145		1.59488	-9.03592	8.9703		-9.12626				1.59488	-9.12626		1.59488	8.9703		51.0362	0.0122074		102.072	0.0122074		102.072				25.5181
25.559	-0.0781274		21.8637	-0.0781274		25.559	-0.0781274		-1.99226	-0.0781274		21.8635	-0.0781274		1.59744	1.36937	3.36039		1.59744	-9.03592	9.06095		-9.12626				1.59744	-9.12626		1.59744	8.9703		51.1181	0.0122074		102.236	0.0122074		102.236				25.559
25.6	-0.0781274		21.9047	0.0122074		25.6	0.0122074		-1.9897	-0.0781274		21.9045	-0.0781274		1.6	-8.94528	2.09357		1.6	-9.03592	9.06095		-9.12626				1.6	-9.12626		1.6	8.9703		51.2	-0.0781274		102.4	0.0122074		102.4				25.6
25.641	0.0122074		21.9457	-0.0781274		25.641	-0.0781274		-1.98714	0.0122074		21.9454	0.0122074		1.60256	-9.03592	1.36937		1.60256	-9.03592	9.06095		-9.12626				1.60256	-9.12626		1.60256	8.9703		51.2819	0.0122074		102.564	-0.0781274		102.564				25.641
25.6819	-0.0781274		21.9866	0.0122074		25.6819	0.0122074		-1.98458	0.0122074		21.9864	-0.0781274		1.60512	-5.14511	1.00742		1.60512	-9.03592	8.9703		-9.03592				1.60512	-9.12626		1.60512	8.9703		51.3638	-0.0781274		102.728	0.0122074		102.728				25.6819
25.7229	0.0122074		22.0276	-0.0781274		25.7229	-0.0781274		-1.98202	-0.0781274		22.0274	0.0122074		1.60768	-3.06375	-8.94528		1.60768	-9.03592	9.06095		-9.12626				1.60768	-9.12626		1.60768	8.9703		51.4458	0.0122074		102.892	0.0122074		102.892				25.7229
25.7638	-0.0781274		22.0685	0.0122074		25.7638	0.0122074		-1.97946	0.0122074		22.0683	-0.0781274		1.61024	-1.88757	-9.03592		1.61024	-9.03592	8.9703		-9.12626				1.61024	-9.12626		1.61024	8.9703		51.5277	-0.0781274		103.055	0.0122074		103.055				25.7638
25.8048	0.0122074		22.1095	-0.0781274		25.8048	0.0122074		-1.9769	-0.0781274		22.1093	0.0122074		1.6128	-1.16337	-5.5974		1.6128	-9.03592	9.06095		-9.12626				1.6128	-9.12626		1.6128	8.9703		51.6096	-0.0781274		103.219	0.0122074		103.219				25.8048
25.8458	0.0122074		22.1505	0.0122074		25.8458	0.0122074		-1.97434	-0.0781274		22.1502	0.0122074		1.61536	-0.620746	-3.4257		1.61536	-9.03592	9.06095		-9.12626				1.61536	-9.12626		1.61536	8.9703		51.6915	-0.0781274		103.383	0.0122074		103.383				25.8458
25.8867	0.0122074		22.1914	-0.0781274		25.8867	0.0122074		-1.97178	0.0122074		22.1912	0.0122074		1.61792	8.78933	-2.15888		1.61792	-9.03592	9.06095		-9.12626				1.61792	-9.12626		1.61792	8.9703		51.7734	0.0122074		103.547	0.0122074		103.547				25.8867
25.9277	-0.0781274		22.2324	0.0122074		25.9277	0.0122074		-1.96922	-0.0781274		22.2322	0.0122074		1.62048	8.87997	-1.34434		1.62048	-9.03592	9.06095		-9.03592				1.62048	-9.12626		1.62048	8.9703		51.8554	0.0122074		103.711	0.0122074		103.711				25.9277
25.9686	-0.0781274		22.2733	0.0122074		25.9686	0.0122074		-1.96666	-0.0781274		22.2731	0.0122074		1.62304	4.44594	8.9703		1.62304	-9.03592	9.06095		-9.12626				1.62304	-9.12626		1.62304	8.9703		51.9373	-0.0781274		103.875	0.0122074		103.875				25.9686
26.0096	-0.0781274		22.3143	-0.0781274		26.0096	-0.0781274		-1.9641	-0.0781274		22.3141	0.0122074		1.6256	2.81716	6.79891		1.6256	-9.03592	9.06095		-9.03592				1.6256	-9.03592		1.6256	8.9703		52.0192	0.0122074		104.038	0.0122074		104.038				26.0096
26.0506	-0.0781274		22.3553	-0.0781274		26.0506	-0.0781274		-1.96154	0.0122074		22.355	-0.0781274		1.62816	1.73162	4.3556		1.62816	-9.03592	9.06095		-9.03592				1.62816	-9.12626		1.62816	8.9703		52.1011	0.0122074		104.202	0.0122074		104.202				26.0506
26.0915	0.0122074		22.3962	-0.0781274		26.0915	0.0122074		-1.95898	0.0122074		22.396	-0.0781274		1.63072	1.00742	2.72683		1.63072	-9.03592	9.06095		-9.12626				1.63072	-9.12626		1.63072	8.9703		52.183	0.0122074		104.366	-0.0781274		104.366				26.0915
26.1325	-0.0781274		22.4372	0.0122074		26.1325	0.0122074		-1.95642	0.0122074		22.437	0.0122074		1.63328	-8.94528	1.64098		1.63328	-9.03592	9.06095		-9.12626				1.63328	-9.12626		1.63328	8.9703		52.265	-0.0781274		104.53	0.0122074		104.53				26.1325
26.1734	0.0122074		22.4781	-0.0781274		26.1734	-0.0781274		-1.95386	-0.0781274		22.4779	-0.0781274		1.63584	-6.59261	1.00742		1.63584	-9.03592	9.06095		-9.12626				1.63584	-9.12626		1.63584	8.9703		52.3469	-0.0781274		104.694	0.0122074		104.694				26.1734
26.2144	0.0122074		22.5191	0.0122074		26.2144	0.0122074		-1.9513	-0.0781274		22.5189	0.0122074		1.6384	-3.96863	0.826441		1.6384	-9.03592	9.06095		-9.12626				1.6384	-9.12626		1.6384	8.9703		52.4288	-0.0781274		104.858	-0.0781274		104.858				26.2144
26.2554	0.0122074		22.5601	0.0122074		26.2554	-0.0781274		-1.94874	0.0122074		22.5598	0.0122074		1.64096	-2.43049	-9.03592		1.64096	-9.03592	9.06095		-9.12626				1.64096	-9.12626		1.64096	8.9703		52.5107	0.0122074		105.021	0.0122074		105.021				26.2554
26.2963	0.0122074		22.601	-0.0781274		26.2963	0.0122074		-1.94618	0.0122074		22.6008	0.0122074		1.64352	-1.52531	-7.0452		1.64352	-9.03592	9.06095		-9.12626				1.64352	-9.03592		1.64352	8.9703		52.5926	-0.0781274		105.185	-0.0781274		105.185				26.2963
26.3373	0.0122074		22.642	0.0122074		26.3373	0.0122074		-1.94362	0.0122074		22.6418	0.0122074		1.64608	-0.801721	-4.33058		1.64608	-9.03592	9.06095		-9.12626				1.64608	-9.03592		1.64608	8.9703		52.6746	0.0122074		105.349	0.0122074		105.349				26.3373
26.3782	0.0122074		22.6829	-0.0781274		26.3782	0.0122074		-1.94106	0.0122074		22.6827	-0.0781274		1.64864	-0.439772	-2.79214		1.64864	-9.03592	9.06095		-9.12626				1.64864	-9.12626		1.64864	8.9703		52.7565	-0.0781274		105.513	0.0122074		105.513				26.3782
26.4192	0.0122074		22.7239	-0.0781274		26.4192	-0.0781274		-1.9385	-0.0781274		22.7237	0.0122074		1.6512	8.87997	-1.79693		1.6512	-9.03592	9.06095		-9.12626				1.6512	-9.03592		1.6512	8.9703		52.8384	0.0122074		105.677	0.0122074		105.677				26.4192
26.4602	0.0122074		22.7649	-0.0781274		26.4602	-0.0781274		-1.93594	-0.0781274		22.7646	0.0122074		1.65376	5.71276	8.78933		1.65376	-9.03592	9.06095		-9.12626				1.65376	-9.12626		1.65376	8.9703		52.9203	0.0122074		105.841	-0.0781274		105.841				26.4602
26.5011	0.0122074		22.8058	-0.0781274		26.5011	-0.0781274		-1.93338	-0.0781274		22.8056	0.0122074		1.65632	3.54137	8.9703		1.65632	-9.03592	9.06095		-9.12626				1.65632	-9.12626		1.65632	8.9703		53.0022	-0.0781274		106.004	0.0122074		106.004				26.5011
26.5421	0.0122074		22.8468	-0.0781274		26.5421	0.0122074		-1.93082	-0.0781274		22.8466	-0.0781274		1.65888	2.18391	5.44145		1.65888	-9.03592	9.06095		-9.12626				1.65888	-9.12626		1.65888	8.9703		53.0842	-0.0781274		106.168	0.0122074		106.168				26.5421
26.583	-0.0781274		22.8877	0.0122074		26.583	0.0122074		-1.92826	0.0122074		22.8875	-0.0781274		1.66144	1.27873	3.45073		1.66144	-9.03592	9.06095		-9.12626				1.66144	-9.12626		1.66144	8.9703		53.1661	0.0122074		106.332	0.0122074		106.332				26.583
26.624	0.0122074		22.9287	-0.0781274		26.624	0.0122074		-1.9257	0.0122074		22.9285	-0.0781274		1.664	-8.94528	2.09357		1.664	-9.03592	9.06095		-9.12626				1.664	-9.03592		1.664	8.9703		53.248	-0.0781274		106.496	-0.0781274		106.496				26.624
26.665	-0.0781274		22.9697	0.0122074		26.665	0.0122074		-1.92314	0.0122074		22.9694	-0.0781274		1.66656	-8.94528	1.36937		1.66656	-9.03592	9.06095		-9.12626				1.66656	-9.12626		1.66656	8.9703		53.3299	-0.0781274		106.66	0.0122074		106.66				26.665
26.7059	-0.0781274		23.0106	0.0122074		26.7059	-0.0781274		-1.92058	0.0122074		23.0104	-0.0781274		1.66912	-5.05448	1.00742		1.66912	-9.03592	9.06095		-9.12626				1.66912	-9.12626		1.66912	8.9703		53.4118	-0.0781274		106.824	0.0122074		106.824				26.7059
26.7469	0.0122074		23.0516	-0.0781274		26.7469	0.0122074		-1.91802	0.0122074		23.0514	-0.0781274		1.67168	-3.06375	-8.94528		1.67168	-9.03592	9.06095		-9.03592				1.67168	-9.03592		1.67168	8.9703		53.4938	-0.0781274		106.988	0.0122074		106.988				26.7469
26.7878	0.0122074		23.0925	0.0122074		26.7878	0.0122074		-1.91546	-0.0781274		23.0923	0.0122074		1.67424	-1.88757	-9.03592		1.67424	-9.03592	9.06095		-9.12626				1.67424	-9.12626		1.67424	8.9703		53.5757	0.0122074		107.151	0.0122074		107.151				26.7878
26.8288	0.0122074		23.1335	-0.0781274		26.8288	-0.0781274		-1.9129	0.0122074		23.1333	-0.0781274		1.6768	-1.25401	-5.5974		1.6768	-9.03592	9.06095		-9.12626				1.6768	-9.12626		1.6768	8.9703		53.6576	-0.0781274		107.315	0.0122074		107.315				26.8288
26.8698	0.0122074		23.1745	-0.0781274		26.8698	-0.0781274		-1.91034	0.0122074		23.1742	-0.0781274		1.67936	-0.620746	-3.33506		1.67936	-9.03592	9.06095		-9.12626				1.67936	-9.03592		1.67936	8.9703		53.7395	0.0122074		107.479	0.0122074		107.479				26.8698
26.9107	0.0122074		23.2154	0.0122074		26.9107	0.0122074		-1.90778	-0.0781274		23.2152	0.0122074		1.68192	8.78933	-2.06854		1.68192	-9.03592	9.06095		-9.12626				1.68192	-9.12626		1.68192	8.9703		53.8214	0.0122074		107.643	0.0122074		107.643				26.9107
26.9517	0.0122074		23.2564	-0.0781274		26.9517	0.0122074		-1.90522	0.0122074		23.2562	0.0122074		1.68448	8.87997	-1.34434		1.68448	-9.03592	9.06095		-9.12626				1.68448	-9.12626		1.68448	8.9703		53.9034	0.0122074		107.807	0.0122074		107.807				26.9517
26.9926	0.0122074		23.2973	0.0122074		26.9926	0.0122074		-1.90266	-0.0781274		23.2971	-0.0781274		1.68704	4.44594	8.87997		1.68704	-9.03592	9.06095		-9.03592				1.68704	-9.12626		1.68704	8.9703		53.9853	-0.0781274		107.971	0.0122074		107.971				26.9926
27.0336	0.0122074		23.3383	0.0122074		27.0336	-0.0781274		-1.9001	-0.0781274		23.3381	-0.0781274		1.6896	2.81716	6.79891		1.6896	-9.03592	9.06095		-9.12626				1.6896	-9.03592		1.6896	8.9703		54.0672	-0.0781274		108.134	0.0122074		108.134				27.0336
27.0746	-0.0781274		23.3793	0.0122074		27.0746	-0.0781274		-1.89754	-0.0781274		23.379	0.0122074		1.69216	1.64098	4.26496		1.69216	-9.03592	9.06095		-9.12626				1.69216	-9.12626		1.69216	8.9703		54.1491	0.0122074		108.298	0.0122074		108.298				27.0746
27.1155	-0.0781274		23.4202	0.0122074		27.1155	0.0122074		-1.89498	-0.0781274		23.42	-0.0781274		1.69472	1.00742	2.63619		1.69472	-9.03592	9.06095		-9.03592				1.69472	-9.12626		1.69472	8.9703		54.231	0.0122074		108.462	0.0122074		108.462				27.1155
27.1565	0.0122074		23.4612	-0.0781274		27.1565	0.0122074		-1.89242	0.0122074		23.461	0.0122074		1.69728	-8.94528	1.64098		1.69728	-9.03592	9.06095		-9.12626				1.69728	-9.03592		1.69728	8.9703		54.313	0.0122074		108.626	-0.0781274		108.626				27.1565
27.1974	0.0122074		23.5021	-0.0781274		27.1974	0.0122074		-1.88986	-0.0781274		23.5019	-0.0781274		1.69984	-6.41163	1.00742		1.69984	-9.03592	9.06095		-9.12626				1.69984	-9.12626		1.69984	8.9703		54.3949	-0.0781274		108.79	0.0122074		108.79				27.1974
27.2384	0.0122074		23.5431	-0.0781274		27.2384	0.0122074		-1.8873	0.0122074		23.5429	0.0122074		1.7024	-3.96863	0.736106		1.7024	-9.03592	9.06095		-9.12626				1.7024	-9.12626		1.7024	8.9703		54.4768	0.0122074		108.954	0.0122074		108.954				27.2384
27.2794	0.0122074		23.5841	0.0122074		27.2794	-0.0781274		-1.88474	-0.0781274		23.5838	-0.0781274		1.70496	-2.43049	-9.03592		1.70496	-9.03592	9.06095		-9.12626				1.70496	-9.03592		1.70496	8.9703		54.5587	0.0122074		109.117	-0.0781274		109.117				27.2794
27.3203	0.0122074		23.625	0.0122074		27.3203	-0.0781274		-1.88218	-0.0781274		23.6248	-0.0781274		1.70752	-1.52531	-7.13584		1.70752	-9.03592	9.06095		-9.12626				1.70752	-9.12626		1.70752	8.9703		54.6406	0.0122074		109.281	0.0122074		109.281				27.3203
27.3613	-0.0781274		23.666	0.0122074		27.3613	0.0122074		-1.87962	-0.0781274		23.6658	0.0122074		1.71008	-0.801721	-4.33058		1.71008	-9.03592	9.06095		-9.12626				1.71008	-9.12626		1.71008	8.9703		54.7226	0.0122074		109.445	0.0122074		109.445				27.3613
27.4022	-0.0781274		23.7069	0.0122074		27.4022	0.0122074		-1.87706	-0.0781274		23.7067	0.0122074		1.71264	2.54585	-2.7018		1.71264	-9.03592	9.06095		-9.12626				1.71264	-9.03592		1.71264	8.9703		54.8045	0.0122074		109.609	0.0122074		109.609				27.4022
27.4432	-0.0781274		23.7479	-0.0781274		27.4432	-0.0781274		-1.8745	-0.0781274		23.7477	-0.0781274		1.7152	8.87997	-1.79693		1.7152	-9.03592	9.06095		-9.12626				1.7152	-9.12626		1.7152	8.9703		54.8864	-0.0781274		109.773	-0.0781274		109.773				27.4432
27.4842	0.0122074		23.7889	0.0122074		27.4842	-0.0781274		-1.87194	-0.0781274		23.7886	0.0122074		1.71776	5.71276	8.87997		1.71776	-9.03592	9.06095		-9.12626				1.71776	-9.12626		1.71776	8.9703		54.9683	0.0122074		109.937	0.0122074		109.937				27.4842
27.5251	-0.0781274		23.8298	-0.0781274		27.5251	-0.0781274		-1.86938	-0.0781274		23.8296	-0.0781274		1.72032	3.54137	8.9703		1.72032	-9.03592	9.06095		-9.12626				1.72032	-9.12626		1.72032	8.9703		55.0502	-0.0781274		110.1	0.0122074		110.1				27.5251
27.5661	0.0122074		23.8708	0.0122074		27.5661	0.0122074		-1.86682	0.0122074		23.8706	-0.0781274		1.72288	2.09357	5.35081		1.72288	-9.03592	9.06095		-9.12626				1.72288	-9.03592		1.72288	8.9703		55.1322	0.0122074		110.264	0.0122074		110.264				27.5661
27.607	0.0122074		23.9117	-0.0781274		27.607	0.0122074		-1.86426	0.0122074		23.9115	-0.0781274		1.72544	1.36937	3.36039		1.72544	-9.03592	9.06095		-9.12626				1.72544	-9.03592		1.72544	8.9703		55.2141	0.0122074		110.428	0.0122074		110.428				27.607
27.648	0.0122074		23.9527	-0.0781274		27.648	0.0122074		-1.8617	-0.0781274		23.9525	-0.0781274		1.728	-8.94528	2.09357		1.728	-9.03592	9.06095		-9.12626				1.728	-9.12626		1.728	8.9703		55.296	-0.0781274		110.592	0.0122074		110.592				27.648
27.689	-0.0781274		23.9937	0.0122074		27.689	0.0122074		-1.85914	0.0122074		23.9934	0.0122074		1.73056	-9.03592	1.36937		1.73056	-9.03592	9.06095		-9.12626				1.73056	-9.12626		1.73056	8.9703		55.3779	0.0122074		110.756	0.0122074		110.756				27.689
27.7299	0.0122074		24.0346	0.0122074		27.7299	0.0122074		-1.85658	-0.0781274		24.0344	0.0122074		1.73312	-4.96384	1.00742		1.73312	-9.03592	9.06095		-9.12626				1.73312	-9.12626		1.73312	8.9703		55.4598	0.0122074		110.92	-0.0781274		110.92				27.7299
27.7709	-0.0781274		24.0756	0.0122074		27.7709	-0.0781274		-1.85402	-0.0781274		24.0754	0.0122074		1.73568	-2.97311	-8.94528		1.73568	-9.03592	9.06095		-9.12626				1.73568	-9.12626		1.73568	8.9703		55.5418	-0.0781274		111.084	-0.0781274		111.084				27.7709
27.8118	-0.0781274		24.1165	-0.0781274		27.8118	-0.0781274		-1.85146	-0.0781274		24.1163	-0.0781274		1.73824	-1.88757	-9.03592		1.73824	-9.03592	9.06095		-9.12626				1.73824	-9.12626		1.73824	8.9703		55.6237	-0.0781274		111.247	-0.0781274		111.247				27.8118
27.8528	0.0122074		24.1575	0.0122074		27.8528	0.0122074		-1.8489	0.0122074		24.1573	0.0122074		1.7408	-1.16337	-5.50706		1.7408	-9.03592	9.06095		-9.12626				1.7408	-9.12626		1.7408	8.9703		55.7056	0.0122074		111.411	0.0122074		111.411				27.8528
27.8938	0.0122074		24.1985	0.0122074		27.8938	-0.0781274		-1.84634	-0.0781274		24.1982	0.0122074		1.74336	-0.620746	-3.33506		1.74336	-9.03592	9.06095		-9.12626				1.74336	-9.12626		1.74336	8.9703		55.7875	0.0122074		111.575	0.0122074		111.575				27.8938
27.9347	-0.0781274		24.2394	0.0122074		27.9347	0.0122074		-1.84378	0.0122074		24.2392	-0.0781274		1.74592	8.78933	-2.06854		1.74592	-9.03592	9.06095		-9.12626				1.74592	-9.03592		1.74592	8.9703		55.8694	0.0122074		111.739	0.0122074		111.739				27.9347
27.9757	-0.0781274		24.2804	-0.0781274		27.9757	0.0122074		-1.84122	0.0122074		24.2802	-0.0781274		1.74848	8.87997	-1.34434		1.74848	-9.03592	9.06095		-9.12626				1.74848	-9.12626		1.74848	8.9703		55.9514	-0.0781274		111.903	-0.0781274		111.903				27.9757
28.0166	0.0122074		24.3213	0.0122074		28.0166	0.0122074		-1.83866	0.0122074		24.3211	0.0122074		1.75104	4.44594	8.9703		1.75104	-9.03592	9.06095		-9.12626				1.75104	-9.12626		1.75104	8.9703		56.0333	0.0122074		112.067	-0.0781274		112.067				28.0166
28.0576	0.0122074		24.3623	0.0122074		28.0576	-0.0781274		-1.8361	-0.0781274		24.3621	0.0122074		1.7536	2.72683	6.70827		1.7536	-9.03592	9.06095		-9.12626				1.7536	-9.12626		1.7536	8.9703		56.1152	-0.0781274		112.23	0.0122074		112.23				28.0576
28.0986	-0.0781274		24.4033	-0.0781274		28.0986	0.0122074		-1.83354	0.0122074		24.403	-0.0781274		1.75616	1.64098	4.26496		1.75616	-9.03592	9.06095		-9.12626				1.75616	-9.12626		1.75616	8.9703		56.1971	-0.0781274		112.394	0.0122074		112.394				28.0986
28.1395	-0.0781274		24.4442	0.0122074		28.1395	0.0122074		-1.83098	0.0122074		24.444	0.0122074		1.75872	-3.33506	2.72683		1.75872	-9.03592	9.06095		-9.12626				1.75872	-9.03592		1.75872	8.9703		56.279	-0.0781274		112.558	0.0122074		112.558				28.1395
28.1805	-0.0781274		24.4852	0.0122074		28.1805	0.0122074		-1.82842	-0.0781274		24.485	-0.0781274		1.76128	-8.94528	1.64098		1.76128	-9.03592	9.06095		-9.12626				1.76128	-9.12626		1.76128	8.9703		56.361	-0.0781274		112.722	-0.0781274		112.722				28.1805
28.2214	0.0122074		24.5261	-0.0781274		28.2214	0.0122074		-1.82586	0.0122074		24.5259	-0.0781274		1.76384	-6.41163	1.00742		1.76384	-9.03592	9.06095		-9.12626				1.76384	-9.12626		1.76384	8.9703		56.4429	0.0122074		112.886	0.0122074		112.886				28.2214
28.2624	0.0122074		24.5671	-0.0781274		28.2624	0.0122074		-1.8233	0.0122074		24.5669	-0.0781274		1.7664	-3.87829	0.826441		1.7664	-9.03592	9.06095		-9.12626				1.7664	-9.12626		1.7664	8.9703		56.5248	-0.0781274		113.05	0.0122074		113.05				28.2624
28.3034	-0.0781274		24.6081	-0.0781274		28.3034	-0.0781274		-1.82074	-0.0781274		24.6078	0.0122074		1.76896	-2.33985	-9.03592		1.76896	-9.03592	9.06095		-9.12626				1.76896	-9.03592		1.76896	8.9703		56.6067	0.0122074		113.213	0.0122074		113.213				28.3034
28.3443	0.0122074		24.649	-0.0781274		28.3443	0.0122074		-1.81818	-0.0781274		24.6488	0.0122074		1.77152	-1.43498	-6.95486		1.77152	-9.03592	9.06095		-9.12626				1.77152	-9.12626		1.77152	8.9703		56.6886	0.0122074		113.377	0.0122074		113.377				28.3443
28.3853	-0.0781274		24.69	-0.0781274		28.3853	0.0122074		-1.81562	0.0122074		24.6898	0.0122074		1.77408	-0.801721	-4.23994		1.77408	-9.03592	9.06095		-9.12626				1.77408	-9.12626		1.77408	8.9703		56.7706	0.0122074		113.541	0.0122074		113.541				28.3853
28.4262	0.0122074		24.7309	0.0122074		28.4262	-0.0781274		-1.81306	-0.0781274		24.7307	0.0122074		1.77664	7.70348	-2.61116		1.77664	-9.03592	9.06095		-9.12626				1.77664	-9.12626		1.77664	8.9703		56.8525	-0.0781274		113.705	-0.0781274		113.705				28.4262
28.4672	0.0122074		24.7719	0.0122074		28.4672	0.0122074		-1.8105	0.0122074		24.7717	0.0122074		1.7792	8.87997	-1.70629		1.7792	-9.03592	8.9703		-9.12626				1.7792	-9.12626		1.7792	8.9703		56.9344	0.0122074		113.869	-0.0781274		113.869				28.4672
28.5082	-0.0781274		24.8129	-0.0781274		28.5082	0.0122074		-1.80794	-0.0781274		24.8126	-0.0781274		1.78176	5.62242	8.87997		1.78176	-9.03592	9.06095		-9.12626				1.78176	-9.12626		1.78176	8.9703		57.0163	0.0122074		114.033	0.0122074		114.033				28.5082
28.5491	0.0122074		24.8538	0.0122074		28.5491	-0.0781274		-1.80538	0.0122074		24.8536	-0.0781274		1.78432	3.45073	8.9703		1.78432	-9.03592	9.06095		-9.03592				1.78432	-9.12626		1.78432	8.9703		57.0982	0.0122074		114.196	0.0122074		114.196				28.5491
28.5901	-0.0781274		24.8948	-0.0781274		28.5901	0.0122074		-1.80282	0.0122074		24.8946	-0.0781274		1.78688	2.09357	5.35081		1.78688	-9.03592	9.06095		-9.12626				1.78688	-9.03592		1.78688	8.9703		57.1802	-0.0781274		114.36	0.0122074		114.36				28.5901
28.631	-0.0781274		24.9357	-0.0781274		28.631	0.0122074		-1.80026	-0.0781274		24.9355	0.0122074		1.78944	1.27873	3.26975		1.78944	-9.03592	9.06095		-9.12626				1.78944	-9.12626		1.78944	8.9703		57.2621	0.0122074		114.524	-0.0781274		114.524				28.631
28.672	0.0122074		24.9767	-0.0781274		28.672	-0.0781274		-1.7977	-0.0781274		24.9765	-0.0781274		1.792	-8.94528	2.09357		1.792	-9.03592	9.06095		-9.12626				1.792	-9.12626		1.792	8.9703		57.344	0.0122074		114.688	0.0122074		114.688				28.672
28.713	0.0122074		25.0177	-0.0781274		28.713	-0.0781274		-1.79514	-0.0781274		25.0174	0.0122074		1.79456	-8.94528	1.27873		1.79456	-9.03592	9.06095		-9.12626				1.79456	-9.12626		1.79456	8.9703		57.4259	-0.0781274		114.852	0.0122074		114.852				28.713
28.7539	0.0122074		25.0586	0.0122074		28.7539	-0.0781274		-1.79258	-0.0781274		25.0584	-0.0781274		1.79712	-4.96384	1.00742		1.79712	-9.03592	9.06095		-9.12626				1.79712	-9.12626		1.79712	8.9703		57.5078	0.0122074		115.016	-0.0781274		115.016				28.7539
28.7949	0.0122074		25.0996	-0.0781274		28.7949	0.0122074		-1.79002	0.0122074		25.0994	-0.0781274		1.79968	-2.97311	-8.94528		1.79968	-9.03592	9.06095		-9.12626				1.79968	-9.12626		1.79968	8.9703		57.5898	-0.0781274		115.18	0.0122074		115.18				28.7949
28.8358	0.0122074		25.1405	-0.0781274		28.8358	-0.0781274		-1.78746	0.0122074		25.1403	0.0122074		1.80224	-1.88757	-9.03592		1.80224	-9.03592	9.06095		-9.03592				1.80224	-9.12626		1.80224	8.9703		57.6717	-0.0781274		115.343	-0.0781274		115.343				28.8358
28.8768	-0.0781274		25.1815	0.0122074		28.8768	0.0122074		-1.7849	0.0122074		25.1813	0.0122074		1.8048	-1.16337	-5.50706		1.8048	-9.03592	9.06095		-9.12626				1.8048	-9.03592		1.8048	8.9703		57.7536	-0.0781274		115.507	0.0122074		115.507				28.8768
28.9178	-0.0781274		25.2225	0.0122074		28.9178	0.0122074		-1.78234	-0.0781274		25.2222	0.0122074		1.80736	-0.620746	-3.33506		1.80736	-9.03592	9.06095		-9.12626				1.80736	-9.12626		1.80736	8.9703		57.8355	0.0122074		115.671	0.0122074		115.671				28.9178
28.9587	-0.0781274		25.2634	0.0122074		28.9587	-0.0781274		-1.77978	-0.0781274		25.2632	-0.0781274		1.80992	8.78933	-2.06854		1.80992	-9.03592	9.06095		-9.12626				1.80992	-9.12626		1.80992	8.9703		57.9174	0.0122074		115.835	0.0122074		115.835				28.9587
28.9997	-0.0781274		25.3044	0.0122074		28.9997	-0.0781274		-1.77722	-0.0781274		25.3042	-0.0781274		1.81248	8.87997	-1.34434		1.81248	-9.03592	9.06095		-9.12626				1.81248	-9.03592		1.81248	8.9703		57.9994	-0.0781274		115.999	-0.0781274		115.999				28.9997
29.0406	-0.0781274		25.3453	-0.0781274		29.0406	-0.0781274		-1.77466	-0.0781274		25.3451	-0.0781274		1.81504	4.44594	8.87997		1.81504	-9.03592	9.06095		-9.12626				1.81504	-9.12626		1.81504	8.9703		58.0813	-0.0781274		116.163	-0.0781274		116.163				29.0406
29.0816	-0.0781274		25.3863	-0.0781274		29.0816	0.0122074		-1.7721	0.0122074		25.3861	-0.0781274		1.8176	2.72683	6.61794		1.8176	-9.03592	9.06095		-9.12626				1.8176	-9.12626		1.8176	8.9703		58.1632	-0.0781274		116.326	-0.0781274		116.326				29.0816
29.1226	0.0122074		25.4273	-0.0781274		29.1226	-0.0781274		-1.76954	-0.0781274		25.427	-0.0781274		1.82016	1.64098	4.17463		1.82016	-9.03592	9.06095		-9.12626				1.82016	-9.03592		1.82016	9.06095		58.2451	0.0122074		116.49	-0.0781274		116.49				29.1226
29.1635	0.0122074		25.4682	0.0122074		29.1635	0.0122074		-1.76698	-0.0781274		25.468	0.0122074		1.82272	-7.49748	2.63619		1.82272	-9.03592	9.06095		-9.12626				1.82272	-9.03592		1.82272	8.9703		58.327	0.0122074		116.654	0.0122074		116.654				29.1635
29.2045	-0.0781274		25.5092	-0.0781274		29.2045	0.0122074		-1.76442	0.0122074		25.509	-0.0781274		1.82528	-8.94528	1.55065		1.82528	-9.03592	9.06095		-9.12626				1.82528	-9.12626		1.82528	8.9703		58.409	-0.0781274		116.818	0.0122074		116.818				29.2045
29.2454	-0.0781274		25.5501	-0.0781274		29.2454	-0.0781274		-1.76186	-0.0781274		25.5499	0.0122074		1.82784	-6.41163	1.00742		1.82784	-9.03592	9.06095		-9.12626				1.82784	-9.03592		1.82784	8.9703		58.4909	0.0122074		116.982	0.0122074		116.982				29.2454
29.2864	0.0122074		25.5911	-0.0781274		29.2864	0.0122074		-1.7593	-0.0781274		25.5909	0.0122074		1.8304	-3.78765	0.736106		1.8304	-9.03592	9.06095		-9.12626				1.8304	-9.12626		1.8304	8.9703		58.5728	-0.0781274		117.146	0.0122074		117.146				29.2864
29.3274	-0.0781274		25.6321	-0.0781274		29.3274	-0.0781274		-1.75674	-0.0781274		25.6318	-0.0781274		1.83296	-2.33985	-9.03592		1.83296	-9.03592	9.06095		-9.12626				1.83296	-9.12626		1.83296	8.9703		58.6547	0.0122074		117.309	8.9703		117.309				29.3274
29.3683	-0.0781274		25.673	-0.0781274		29.3683	-0.0781274		-1.75418	-0.0781274		25.6728	-0.0781274		1.83552	-1.52531	-6.86422		1.83552	-9.03592	9.06095		-9.03592				1.83552	-9.12626		1.83552	8.9703		58.7366	0.0122074		117.473	8.9703		117.473				29.3683
29.4093	-0.0781274		25.714	-0.0781274		29.4093	0.0122074		-1.75162	-0.0781274		25.7138	-0.0781274		1.83808	-0.801721	-4.23994		1.83808	-9.03592	9.06095		-9.12626				1.83808	-9.12626		1.83808	8.9703		58.8186	-0.0781274		117.637	8.9703		117.637				29.4093
29.4502	0.0122074		25.7549	-0.0781274		29.4502	0.0122074		-1.74906	-0.0781274		25.7547	-0.0781274		1.84064	7.43217	-2.61116		1.84064	-9.03592	9.06095		-9.03592				1.84064	-9.12626		1.84064	8.9703		58.9005	-0.0781274		117.801	8.9703		117.801				29.4502
29.4912	0.0122074		25.7959	0.0122074		29.4912	0.0122074		-1.7465	0.0122074		25.7957	-0.0781274		1.8432	8.9703	-1.70629		1.8432	-9.03592	9.06095		-9.12626				1.8432	-9.03592		1.8432	8.9703		58.9824	-0.0781274		117.965	8.9703		117.965				29.4912
29.5322	-0.0781274		25.8369	-0.0781274		29.5322	0.0122074		-1.74394	-0.0781274		25.8366	-0.0781274		1.84576	5.53179	8.78933		1.84576	-9.03592	9.06095		-9.12626				1.84576	-9.12626		1.84576	8.9703		59.0643	-0.0781274		118.129	8.9703		118.129				29.5322
29.5731	0.0122074		25.8778	0.0122074		29.5731	-0.0781274		-1.74138	-0.0781274		25.8776	-0.0781274		1.84832	3.45073	8.87997		1.84832	-9.03592	9.06095		-9.12626				1.84832	-9.12626		1.84832	8.9703		59.1462	0.0122074		118.292	8.9703		118.292				29.5731
29.6141	0.0122074		25.9188	0.0122074		29.6141	0.0122074		-1.73882	-0.0781274		25.9186	-0.0781274		1.85088	2.09357	5.26048		1.85088	-9.03592	9.06095		-9.12626				1.85088	-9.12626		1.85088	8.9703		59.2282	-0.0781274		118.456	8.9703		118.456				29.6141
29.655	-0.0781274		25.9597	0.0122074		29.655	0.0122074		-1.73626	-0.0781274		25.9595	-0.0781274		1.85344	1.27873	3.26975		1.85344	-9.03592	9.06095		-9.12626				1.85344	-9.12626		1.85344	8.9703		59.3101	0.0122074		118.62	9.06095		118.62				29.655
29.696	-0.0781274		26.0007	0.0122074		29.696	0.0122074		-1.7337	-0.0781274		26.0005	0.0122074		1.856	-8.94528	2.00293		1.856	-9.03592	9.06095		-9.12626				1.856	-9.12626		1.856	8.9703		59.392	-0.0781274		118.784	8.9703		118.784				29.696
29.737	-0.0781274		26.0417	-0.0781274		29.737	-0.0781274		-1.73114	-0.0781274		26.0414	-0.0781274		1.85856	-9.03592	1.18839		1.85856	-9.03592	9.06095		-9.12626				1.85856	-9.03592		1.85856	8.9703		59.4739	-0.0781274		118.948	8.9703		118.948				29.737
29.7779	-0.0781274		26.0826	0.0122074		29.7779	-0.0781274		-1.72858	0.0122074		26.0824	-0.0781274		1.86112	-4.8732	1.00742		1.86112	-9.03592	9.06095		-9.12626				1.86112	-9.12626		1.86112	8.9703		59.5558	0.0122074		119.112	8.9703		119.112				29.7779
29.8189	-0.0781274		26.1236	-0.0781274		29.8189	0.0122074		-1.72602	0.0122074		26.1234	0.0122074		1.86368	-2.97311	-8.94528		1.86368	-9.03592	9.06095		-9.12626				1.86368	-9.12626		1.86368	8.9703		59.6378	0.0122074		119.276	8.9703		119.276				29.8189
29.8598	-0.0781274		26.1645	-0.0781274		29.8598	0.0122074		-1.72346	-0.0781274		26.1643	0.0122074		1.86624	-1.79693	-9.03592		1.86624	-9.03592	9.06095		-9.12626				1.86624	-9.12626		1.86624	8.9703		59.7197	0.0122074		119.439	8.9703		119.439				29.8598
29.9008	0.0122074		26.2055	0.0122074		29.9008	-0.0781274		-1.7209	-0.0781274		26.2053	-0.0781274		1.8688	-1.16337	-5.41643		1.8688	-9.03592	9.06095		-9.12626				1.8688	-9.12626		1.8688	9.06095		59.8016	0.0122074		119.603	8.9703		119.603				29.9008
29.9418	-0.0781274		26.2465	-0.0781274		29.9418	0.0122074		-1.71834	-0.0781274		26.2462	-0.0781274		1.87136	-0.620746	-3.33506		1.87136	-9.03592	9.06095		-9.03592				1.87136	-9.12626		1.87136	8.9703		59.8835	0.0122074		119.767	8.9703		119.767				29.9418
29.9827	0.0122074		26.2874	-0.0781274		29.9827	0.0122074		-1.71578	-0.0781274		26.2872	0.0122074		1.87392	8.78933	-2.06854		1.87392	-9.03592	9.06095		-9.12626				1.87392	-9.12626		1.87392	8.9703		59.9654	-0.0781274		119.931	8.9703		119.931				29.9827
30.0237	0.0122074		26.3284	0.0122074		30.0237	-0.0781274		-1.71322	0.0122074		26.3282	-0.0781274		1.87648	8.87997	-1.34434		1.87648	-9.03592	8.9703		-9.12626				1.87648	-9.03592		1.87648	8.9703		60.0474	0.0122074		120.095	8.9703		120.095				30.0237
30.0646	0.0122074		26.3693	0.0122074		30.0646	-0.0781274		-1.71066	0.0122074		26.3691	-0.0781274		1.87904	4.3556	8.87997		1.87904	-9.03592	9.06095		-9.03592				1.87904	-9.03592		1.87904	8.9703		60.1293	0.0122074		120.259	9.06095		120.259				30.0646
30.1056	-0.0781274		26.4103	0.0122074		30.1056	0.0122074		-1.7081	0.0122074		26.4101	0.0122074		1.8816	2.63619	6.61794		1.8816	-9.03592	9.06095		-9.12626				1.8816	-9.12626		1.8816	8.9703		60.2112	-0.0781274		120.422	8.9703		120.422				30.1056
30.1466	0.0122074		26.4513	0.0122074		30.1466	-0.0781274		-1.70554	0.0122074		26.451	0.0122074		1.88416	1.55065	4.17463		1.88416	-9.03592	9.06095		-9.12626				1.88416	-9.03592		1.88416	8.9703		60.2931	-0.0781274		120.586	8.9703		120.586				30.1466
30.1875	-0.0781274		26.4922	0.0122074		30.1875	-0.0781274		-1.70298	0.0122074		26.492	-0.0781274		1.88672	-7.58812	2.54585		1.88672	-9.03592	9.06095		-9.12626				1.88672	-9.12626		1.88672	8.9703		60.375	0.0122074		120.75	8.9703		120.75				30.1875
30.2285	-0.0781274		26.5332	-0.0781274		30.2285	0.0122074		-1.70042	-0.0781274		26.533	0.0122074		1.88928	-8.94528	1.55065		1.88928	-9.03592	9.06095		-9.12626				1.88928	-9.12626		1.88928	8.9703		60.457	0.0122074		120.914	9.06095		120.914				30.2285
30.2694	0.0122074		26.5741	-0.0781274		30.2694	-0.0781274		-1.69786	-0.0781274		26.5739	-0.0781274		1.89184	-6.23066	1.00742		1.89184	-9.03592	9.06095		-9.12626				1.89184	-9.12626		1.89184	8.9703		60.5389	-0.0781274		121.078	9.06095		121.078				30.2694
30.3104	-0.0781274		26.6151	0.0122074		30.3104	0.0122074		-1.6953	-0.0781274		26.6149	-0.0781274		1.8944	-3.78765	0.736106		1.8944	-9.03592	9.06095		-9.12626				1.8944	-9.03592		1.8944	8.9703		60.6208	0.0122074		121.242	9.06095		121.242				30.3104
30.3514	0.0122074		26.6561	-0.0781274		30.3514	0.0122074		-1.69274	-0.0781274		26.6558	-0.0781274		1.89696	-2.24952	-8.94528		1.89696	-9.03592	9.06095		-9.12626				1.89696	-9.12626		1.89696	8.9703		60.7027	-0.0781274		121.405	8.9703		121.405				30.3514
30.3923	0.0122074		26.697	0.0122074		30.3923	0.0122074		-1.69018	-0.0781274		26.6968	0.0122074		1.89952	-1.43498	-6.86422		1.89952	-9.03592	9.06095		-9.12626				1.89952	-9.12626		1.89952	8.9703		60.7846	0.0122074		121.569	8.9703		121.569				30.3923
30.4333	0.0122074		26.738	-0.0781274		30.4333	-0.0781274		-1.68762	0.0122074		26.7378	-0.0781274		1.90208	-0.711081	-4.23994		1.90208	-9.03592	9.06095		-9.03592				1.90208	-9.12626		1.90208	8.9703		60.8666	0.0122074		121.733	9.06095		121.733				30.4333
30.4742	-0.0781274		26.7789	0.0122074		30.4742	0.0122074		-1.68506	-0.0781274		26.7787	-0.0781274		1.90464	7.70348	-2.61116		1.90464	-9.03592	9.06095		-9.12626				1.90464	-9.12626		1.90464	8.9703		60.9485	-0.0781274		121.897	8.9703		121.897				30.4742
30.5152	-0.0781274		26.8199	-0.0781274		30.5152	-0.0781274		-1.6825	-0.0781274		26.8197	-0.0781274		1.9072	8.87997	-1.70629		1.9072	-9.03592	9.06095		-9.12626				1.9072	-9.12626		1.9072	8.9703		61.0304	-0.0781274		122.061	8.9703		122.061				30.5152
30.5562	0.0122074		26.8609	-0.0781274		30.5562	-0.0781274		-1.67994	-0.0781274		26.8606	-0.0781274		1.90976	5.53179	8.87997		1.90976	-9.03592	9.06095		-9.03592				1.90976	-9.12626		1.90976	8.9703		61.1123	0.0122074		122.225	8.9703		122.225				30.5562
30.5971	0.0122074		26.9018	0.0122074		30.5971	-0.0781274		-1.67738	0.0122074		26.9016	-0.0781274		1.91232	3.36039	8.87997		1.91232	-9.03592	9.06095		-9.12626				1.91232	-9.12626		1.91232	8.9703		61.1942	-0.0781274		122.388	8.9703		122.388				30.5971
30.6381	-0.0781274		26.9428	-0.0781274		30.6381	-0.0781274		-1.67482	0.0122074		26.9426	-0.0781274		1.91488	2.09357	5.17014		1.91488	-9.03592	9.06095		-9.12626				1.91488	-9.12626		1.91488	8.9703		61.2762	0.0122074		122.552	9.06095		122.552				30.6381
30.679	0.0122074		26.9837	0.0122074		30.679	0.0122074		-1.67226	-0.0781274		26.9835	-0.0781274		1.91744	1.18839	3.26975		1.91744	-9.03592	9.06095		-9.12626				1.91744	-9.12626		1.91744	8.9703		61.3581	-0.0781274		122.716	9.06095		122.716				30.679
30.72	0.0122074		27.0247	-0.0781274		30.72	-0.0781274		-1.6697	0.0122074		27.0245	0.0122074		1.92	-8.94528	2.00293		1.92	-9.03592	9.06095		-9.12626				1.92	-9.03592		1.92	8.9703		61.44	-0.0781274		122.88	8.9703		122.88				30.72
30.761	-0.0781274		27.0657	0.0122074		30.761	0.0122074		-1.66714	-0.0781274		27.0654	0.0122074		1.92256	-9.03592	1.18839		1.92256	-9.03592	9.06095		-9.12626				1.92256	-9.12626		1.92256	8.9703		61.5219	0.0122074		123.044	8.9703		123.044				30.761
30.8019	-0.0781274		27.1066	-0.0781274		30.8019	0.0122074		-1.66458	-0.0781274		27.1064	0.0122074		1.92512	-4.78286	1.00742		1.92512	-9.03592	9.06095		-9.12626				1.92512	-9.12626		1.92512	8.9703		61.6038	0.0122074		123.208	8.9703		123.208				30.8019
30.8429	0.0122074		27.1476	0.0122074		30.8429	0.0122074		-1.66202	0.0122074		27.1474	0.0122074		1.92768	-2.97311	-8.94528		1.92768	-9.03592	9.06095		-9.12626				1.92768	-9.12626		1.92768	8.9703		61.6858	0.0122074		123.372	9.06095		123.372				30.8429
30.8838	-0.0781274		27.1885	-0.0781274		30.8838	-0.0781274		-1.65946	-0.0781274		27.1883	-0.0781274		1.93024	-1.79693	-9.03592		1.93024	-9.03592	9.06095		-9.12626				1.93024	-9.12626		1.93024	8.9703		61.7677	-0.0781274		123.535	8.9703		123.535				30.8838
30.9248	-0.0781274		27.2295	0.0122074		30.9248	0.0122074		-1.6569	-0.0781274		27.2293	-0.0781274		1.9328	-1.07303	-5.41643		1.9328	-9.03592	9.06095		-9.12626				1.9328	-9.12626		1.9328	8.9703		61.8496	0.0122074		123.699	8.9703		123.699				30.9248
30.9658	0.0122074		27.2705	-0.0781274		30.9658	-0.0781274		-1.65434	0.0122074		27.2702	0.0122074		1.93536	-0.620746	-3.24442		1.93536	-9.03592	9.06095		-9.12626				1.93536	-9.03592		1.93536	8.9703		61.9315	0.0122074		123.863	8.9703		123.863				30.9658
31.0067	-0.0781274		27.3114	0.0122074		31.0067	0.0122074		-1.65178	0.0122074		27.3112	-0.0781274		1.93792	8.78933	-2.06854		1.93792	-9.03592	9.06095		-9.12626				1.93792	-9.12626		1.93792	8.9703		62.0134	0.0122074		124.027	8.9703		124.027				31.0067
31.0477	0.0122074		27.3524	-0.0781274		31.0477	-0.0781274		-1.64922	-0.0781274		27.3522	-0.0781274		1.94048	8.87997	-1.34434		1.94048	-9.03592	9.06095		-9.12626				1.94048	-9.12626		1.94048	8.9703		62.0954	0.0122074		124.191	8.9703		124.191				31.0477
31.0886	-0.0781274		27.3933	0.0122074		31.0886	-0.0781274		-1.64666	-0.0781274		27.3931	-0.0781274		1.94304	4.26496	8.87997		1.94304	-9.03592	9.06095		-9.12626				1.94304	-9.03592		1.94304	8.9703		62.1773	0.0122074		124.355	8.9703		124.355				31.0886
31.1296	0.0122074		27.4343	-0.0781274		31.1296	0.0122074		-1.6441	-0.0781274		27.4341	0.0122074		1.9456	2.54585	6.61794		1.9456	-9.03592	9.06095		-9.12626				1.9456	-9.12626		1.9456	8.9703		62.2592	-0.0781274		124.518	9.06095		124.518				31.1296
31.1706	-0.0781274		27.4753	0.0122074		31.1706	-0.0781274		-1.64154	-0.0781274		27.475	0.0122074		1.94816	1.55065	4.08399		1.94816	-9.03592	9.06095		-9.12626				1.94816	-9.03592		1.94816	8.9703		62.3411	-0.0781274		124.682	8.9703		124.682				31.1706
31.2115	0.0122074		27.5162	-0.0781274		31.2115	0.0122074		-1.63898	-0.0781274		27.516	0.0122074		1.95072	-7.85943	2.54585		1.95072	-9.03592	9.06095		-9.12626				1.95072	-9.12626		1.95072	8.9703		62.423	0.0122074		124.846	8.9703		124.846				31.2115
31.2525	0.0122074		27.5572	-0.0781274		31.2525	-0.0781274		-1.63642	0.0122074		27.557	-0.0781274		1.95328	-8.94528	1.55065		1.95328	-9.03592	9.06095		-9.03592				1.95328	-9.12626		1.95328	9.06095		62.505	0.0122074		125.01	8.9703		125.01				31.2525
31.2934	0.0122074		27.5981	0.0122074		31.2934	-0.0781274		-1.63386	0.0122074		27.5979	0.0122074		1.95584	-6.23066	0.917081		1.95584	-9.03592	9.06095		-9.12626				1.95584	-9.03592		1.95584	8.9703		62.5869	0.0122074		125.174	8.9703		125.174				31.2934
31.3344	0.0122074		27.6391	-0.0781274		31.3344	-0.0781274		-1.6313	0.0122074		27.6389	0.0122074		1.9584	-3.69732	0.736106		1.9584	-9.03592	9.06095		-9.12626				1.9584	-9.03592		1.9584	8.9703		62.6688	-0.0781274		125.338	-9.03592		125.338				31.3344
31.3754	-0.0781274		27.6801	-0.0781274		31.3754	-0.0781274		-1.62874	0.0122074		27.6798	-0.0781274		1.96096	-2.24952	-9.03592		1.96096	-9.03592	9.06095		-9.12626				1.96096	-9.12626		1.96096	8.9703		62.7507	0.0122074		125.501	-9.03592		125.501				31.3754
31.4163	0.0122074		27.721	-0.0781274		31.4163	-0.0781274		-1.62618	0.0122074		27.7208	-0.0781274		1.96352	-1.43498	-6.86422		1.96352	-9.03592	9.06095		-9.12626				1.96352	-9.03592		1.96352	8.9703		62.8326	-0.0781274		125.665	-9.03592		125.665				31.4163
31.4573	-0.0781274		27.762	0.0122074		31.4573	0.0122074		-1.62362	-0.0781274		27.7618	0.0122074		1.96608	-0.620746	-4.1496		1.96608	-9.03592	9.06095		-9.12626				1.96608	-9.03592		1.96608	8.9703		62.9146	0.0122074		125.829	-9.03592		125.829				31.4573
31.4982	-0.0781274		27.8029	0.0122074		31.4982	0.0122074		-1.62106	-0.0781274		27.8027	-0.0781274		1.96864	8.06574	-2.61116		1.96864	-9.03592	9.06095		-9.12626				1.96864	-9.12626		1.96864	8.9703		62.9965	0.0122074		125.993	-9.03592		125.993				31.4982
31.5392	-0.0781274		27.8439	-0.0781274		31.5392	-0.0781274		-1.6185	-0.0781274		27.8437	0.0122074		1.9712	8.87997	-1.70629		1.9712	-9.03592	9.06095		-9.12626				1.9712	-9.12626		1.9712	8.9703		63.0784	-0.0781274		126.157	-9.03592		126.157				31.5392
31.5802	-0.0781274		27.8849	-0.0781274		31.5802	0.0122074		-1.61594	0.0122074		27.8846	-0.0781274		1.97376	5.44145	8.87997		1.97376	-9.03592	9.06095		-9.12626				1.97376	-9.03592		1.97376	8.9703		63.1603	-0.0781274		126.321	-9.03592		126.321				31.5802
31.6211	-0.0781274		27.9258	0.0122074		31.6211	0.0122074		-1.61338	0.0122074		27.9256	0.0122074		1.97632	3.36039	8.9703		1.97632	-9.03592	9.06095		-9.03592				1.97632	-9.12626		1.97632	8.9703		63.2422	0.0122074		126.484	-9.03592		126.484				31.6211
31.6621	-0.0781274		27.9668	-0.0781274		31.6621	-0.0781274		-1.61082	-0.0781274		27.9666	0.0122074		1.97888	2.09357	5.17014		1.97888	-9.03592	9.06095		-9.12626				1.97888	-9.12626		1.97888	8.9703		63.3242	-0.0781274		126.648	-9.03592		126.648				31.6621
31.703	0.0122074		28.0077	-0.0781274		31.703	-0.0781274		-1.60826	-0.0781274		28.0075	-0.0781274		1.98144	1.18839	3.17942		1.98144	-9.03592	9.06095		-9.12626				1.98144	-9.03592		1.98144	8.9703		63.4061	0.0122074		126.812	-9.03592		126.812				31.703
31.744	-0.0781274		28.0487	-0.0781274		31.744	-0.0781274		-1.6057	0.0122074		28.0485	0.0122074		1.984	-8.94528	1.9126		1.984	-9.03592	9.06095		-9.12626				1.984	-9.12626		1.984	8.9703		63.488	0.0122074		126.976	-9.03592		126.976				31.744
31.785	0.0122074		28.0897	-0.0781274		31.785	-0.0781274		-1.60314	0.0122074		28.0894	-0.0781274		1.98656	-8.94528	1.09806		1.98656	-9.03592	9.06095		-9.12626				1.98656	-9.12626		1.98656	8.9703		63.5699	-0.0781274		127.14	-9.03592		127.14				31.785
31.8259	0.0122074		28.1306	-0.0781274		31.8259	-0.0781274		-1.60058	-0.0781274		28.1304	0.0122074		1.98912	-4.78286	1.00742		1.98912	-9.03592	9.06095		-9.12626				1.98912	-9.12626		1.98912	8.9703		63.6518	-0.0781274		127.304	-9.03592		127.304				31.8259
31.8669	0.0122074		28.1716	0.0122074		31.8669	-0.0781274		-1.59802	-0.0781274		28.1714	-0.0781274		1.99168	-2.88278	-8.94528		1.99168	-9.03592	9.06095		-9.12626				1.99168	-9.12626		1.99168	8.9703		63.7338	0.0122074		127.468	-9.03592		127.468				31.8669
31.9078	0.0122074		28.2125	0.0122074		31.9078	0.0122074		-1.59546	-0.0781274		28.2123	0.0122074		1.99424	-1.79693	-9.03592		1.99424	-9.03592	9.06095		-9.12626				1.99424	-9.12626		1.99424	8.9703		63.8157	0.0122074		127.631	-9.03592		127.631				31.9078
31.9488	0.0122074		28.2535	-0.0781274		31.9488	0.0122074		-1.5929	0.0122074		28.2533	0.0122074		1.9968	-1.16337	-5.23545		1.9968	-9.03592	9.06095		-9.12626				1.9968	-9.12626		1.9968	8.9703		63.8976	-0.0781274		127.795	-9.03592		127.795				31.9488
31.9898	0.0122074		28.2945	0.0122074		31.9898	0.0122074		-1.59034	-0.0781274		28.2942	0.0122074		1.99936	-0.620746	-3.33506		1.99936	-9.03592	9.06095		-9.03592				1.99936	-9.03592		1.99936	8.9703		63.9795	-0.0781274		127.959	-9.03592		127.959				31.9898
32.0307	-0.0781274		28.3354	-0.0781274		32.0307	-0.0781274		-1.58778	0.0122074		28.3352	-0.0781274		2.00192	8.78933	-2.06854		2.00192	-9.03592	9.06095		-9.12626				2.00192	-9.12626		2.00192	8.9703		64.0614	-0.0781274		128.123	-9.03592		128.123				32.0307
32.0717	0.0122074		28.3764	-0.0781274		32.0717	-0.0781274		-1.58522	-0.0781274		28.3762	-0.0781274		2.00448	9.06095	-1.34434		2.00448	-9.03592	9.06095		-9.12626				2.00448	-9.12626		2.00448	8.9703		64.1434	0.0122074		128.287	-9.03592		128.287				32.0717
32.1126	-0.0781274		28.4173	-0.0781274		32.1126	-0.0781274		-1.58266	-0.0781274		28.4171	0.0122074		2.00704	4.26496	8.87997		2.00704	-9.03592	9.06095		-9.03592				2.00704	-9.12626		2.00704	8.9703		64.2253	0.0122074		128.451	-9.03592		128.451				32.1126
32.1536	-0.0781274		28.4583	-0.0781274		32.1536	0.0122074		-1.5801	-0.0781274		28.4581	-0.0781274		2.0096	2.54585	6.5273		2.0096	-9.03592	9.06095		-9.12626				2.0096	-9.03592		2.0096	8.9703		64.3072	-0.0781274		128.614	-9.03592		128.614				32.1536
32.1946	0.0122074		28.4993	0.0122074		32.1946	0.0122074		-1.57754	-0.0781274		28.499	-0.0781274		2.01216	1.55065	3.99365		2.01216	-9.03592	9.06095		-9.12626				2.01216	-9.12626		2.01216	8.9703		64.3891	0.0122074		128.778	-9.03592		128.778				32.1946
32.2355	0.0122074		28.5402	-0.0781274		32.2355	0.0122074		-1.57498	0.0122074		28.54	0.0122074		2.01472	-8.22138	2.54585		2.01472	-9.03592	9.06095		-9.12626				2.01472	-9.12626		2.01472	8.9703		64.471	-0.0781274		128.942	-9.03592		128.942				32.2355
32.2765	0.0122074		28.5812	0.0122074		32.2765	0.0122074		-1.57242	0.0122074		28.581	0.0122074		2.01728	-8.94528	1.55065		2.01728	-9.03592	9.06095		-9.12626				2.01728	-9.12626		2.01728	8.9703		64.553	0.0122074		129.106	-9.03592		129.106				32.2765
32.3174	0.0122074		28.6221	-0.0781274		32.3174	0.0122074		-1.56986	-0.0781274		28.6219	0.0122074		2.01984	-6.14032	1.00742		2.01984	-9.03592	9.06095		-9.12626				2.01984	-9.12626		2.01984	8.9703		64.6349	0.0122074		129.27	-9.03592		129.27				32.3174
32.3584	-0.0781274		28.6631	0.0122074		32.3584	0.0122074		-1.5673	-0.0781274		28.6629	-0.0781274		2.0224	-3.69732	0.645466		2.0224	-9.03592	9.06095		-9.12626				2.0224	-9.12626		2.0224	8.9703		64.7168	-0.0781274		129.434	-9.03592		129.434				32.3584
32.3994	-0.0781274		28.7041	-0.0781274		32.3994	0.0122074		-1.56474	0.0122074		28.7038	0.0122074		2.02496	-2.24952	-9.03592		2.02496	-9.03592	9.06095		-9.12626				2.02496	-9.12626		2.02496	8.9703		64.7987	0.0122074		129.597	-9.03592		129.597				32.3994
32.4403	-0.0781274		28.745	-0.0781274		32.4403	0.0122074		-1.56218	-0.0781274		28.7448	-0.0781274		2.02752	-1.43498	-6.77389		2.02752	-9.03592	9.06095		-9.12626				2.02752	-9.12626		2.02752	8.9703		64.8806	0.0122074		129.761	-9.03592		129.761				32.4403
32.4813	0.0122074		28.786	0.0122074		32.4813	-0.0781274		-1.55962	-0.0781274		28.7858	-0.0781274		2.03008	-0.801721	-4.05927		2.03008	-9.03592	9.06095		-9.03592				2.03008	-9.12626		2.03008	8.9703		64.9626	0.0122074		129.925	-9.03592		129.925				32.4813
32.5222	0.0122074		28.8269	-0.0781274		32.5222	-0.0781274		-1.55706	-0.0781274		28.8267	0.0122074		2.03264	8.24671	-2.61116		2.03264	-9.03592	9.06095		-9.12626				2.03264	-9.12626		2.03264	8.9703		65.0445	-0.0781274		130.089	-9.03592		130.089				32.5222
32.5632	0.0122074		28.8679	0.0122074		32.5632	-0.0781274		-1.5545	-0.0781274		28.8677	-0.0781274		2.0352	8.87997	-1.70629		2.0352	-9.03592	9.06095		-9.03592				2.0352	-9.03592		2.0352	8.9703		65.1264	-0.0781274		130.253	-9.03592		130.253				32.5632
32.6042	-0.0781274		28.9089	0.0122074		32.6042	0.0122074		-1.55194	-0.0781274		28.9086	-0.0781274		2.03776	5.44145	8.87997		2.03776	-9.03592	9.06095		-9.12626				2.03776	-9.12626		2.03776	8.9703		65.2083	0.0122074		130.417	-9.03592		130.417				32.6042
32.6451	-0.0781274		28.9498	0.0122074		32.6451	0.0122074		-1.54938	-0.0781274		28.9496	0.0122074		2.04032	3.26975	8.9703		2.04032	-9.03592	9.06095		-9.12626				2.04032	-9.03592		2.04032	8.9703		65.2902	0.0122074		130.58	-9.03592		130.58				32.6451
32.6861	-0.0781274		28.9908	0.0122074		32.6861	0.0122074		-1.54682	0.0122074		28.9906	0.0122074		2.04288	2.00293	5.17014		2.04288	-9.03592	9.06095		-9.12626				2.04288	-9.03592		2.04288	8.9703		65.3722	0.0122074		130.744	-9.03592		130.744				32.6861
32.727	0.0122074		29.0317	0.0122074		32.727	0.0122074		-1.54426	-0.0781274		29.0315	0.0122074		2.04544	1.18839	3.17942		2.04544	-9.03592	9.06095		-9.12626				2.04544	-9.12626		2.04544	8.9703		65.4541	0.0122074		130.908	-9.03592		130.908				32.727
32.768	-0.0781274		29.0727	0.0122074		32.768	0.0122074		-1.5417	0.0122074		29.0725	-0.0781274		2.048	-8.85495	1.9126		2.048	-9.03592	9.06095		-9.12626				2.048	-9.12626		2.048	8.9703		65.536	0.0122074		131.072	-9.03592		131.072				32.768
32.809	-0.0781274		29.1137	0.0122074		32.809	0.0122074		-1.53914	0.0122074		29.1134	-0.0781274		2.05056	-8.94528	1.18839		2.05056	-9.03592	9.06095		-9.03592				2.05056	-9.12626		2.05056	8.9703		65.6179	0.0122074		131.236	-9.03592		131.236				32.809
32.8499	0.0122074		29.1546	-0.0781274		32.8499	-0.0781274		-1.53658	0.0122074		29.1544	-0.0781274		2.05312	-4.78286	0.917081		2.05312	-9.03592	9.06095		-9.12626				2.05312	-9.12626		2.05312	8.9703		65.6998	-0.0781274		131.4	-9.03592		131.4				32.8499
32.8909	0.0122074		29.1956	-0.0781274		32.8909	-0.0781274		-1.53402	-0.0781274		29.1954	0.0122074		2.05568	-2.88278	-8.94528		2.05568	-9.03592	9.06095		-9.12626				2.05568	-9.12626		2.05568	8.9703		65.7818	0.0122074		131.564	-9.03592		131.564				32.8909
32.9318	0.0122074		29.2365	0.0122074		32.9318	-0.0781274		-1.53146	-0.0781274		29.2363	0.0122074		2.05824	-1.79693	-9.03592		2.05824	-9.03592	9.06095		-9.03592				2.05824	-9.12626		2.05824	8.9703		65.8637	-0.0781274		131.727	-9.03592		131.727				32.9318
32.9728	-0.0781274		29.2775	0.0122074		32.9728	-0.0781274		-1.5289	0.0122074		29.2773	0.0122074		2.0608	-1.07303	-5.23545		2.0608	-9.03592	9.06095		-9.12626				2.0608	-9.03592		2.0608	8.9703		65.9456	-0.0781274		131.891	-9.03592		131.891				32.9728
33.0138	-0.0781274		29.3185	0.0122074		33.0138	-0.0781274		-1.52634	-0.0781274		29.3182	0.0122074		2.06336	-0.620746	-3.24442		2.06336	-9.03592	9.06095		-9.12626				2.06336	-9.12626		2.06336	8.9703		66.0275	-0.0781274		132.055	-9.03592		132.055				33.0138
33.0547	-0.0781274		29.3594	-0.0781274		33.0547	0.0122074		-1.52378	0.0122074		29.3592	0.0122074		2.06592	8.87997	-2.06854		2.06592	-9.03592	9.06095		-9.12626				2.06592	-9.12626		2.06592	8.9703		66.1094	0.0122074		132.219	-9.03592		132.219				33.0547
33.0957	-0.0781274		29.4004	0.0122074		33.0957	0.0122074		-1.52122	-0.0781274		29.4002	-0.0781274		2.06848	6.88925	-1.34434		2.06848	-9.03592	9.06095		-9.03592				2.06848	-9.12626		2.06848	9.06095		66.1914	0.0122074		132.383	-9.03592		132.383				33.0957
33.1366	-0.0781274		29.4413	0.0122074		33.1366	0.0122074		-1.51866	-0.0781274		29.4411	0.0122074		2.07104	4.26496	8.9703		2.07104	-9.03592	9.06095		-9.12626				2.07104	-9.12626		2.07104	8.9703		66.2733	-0.0781274		132.547	-9.03592		132.547				33.1366
33.1776	-0.0781274		29.4823	-0.0781274		33.1776	0.0122074		-1.5161	0.0122074		29.4821	0.0122074		2.0736	2.54585	6.43696		2.0736	-9.03592	9.06095		-9.12626				2.0736	-9.03592		2.0736	8.9703		66.3552	0.0122074		132.71	-9.03592		132.71				33.1776
33.2186	-0.0781274		29.5233	-0.0781274		33.2186	0.0122074		-1.51354	0.0122074		29.523	0.0122074		2.07616	1.55065	3.99365		2.07616	-9.03592	9.06095		-9.12626				2.07616	-9.03592		2.07616	8.9703		66.4371	-0.0781274		132.874	-9.03592		132.874				33.2186
33.2595	0.0122074		29.5642	0.0122074		33.2595	-0.0781274		-1.51098	0.0122074		29.564	-0.0781274		2.07872	-8.31202	2.45521		2.07872	-9.03592	9.06095		-9.12626				2.07872	-9.03592		2.07872	8.9703		66.519	0.0122074		133.038	-9.03592		133.038				33.2595
33.3005	0.0122074		29.6052	0.0122074		33.3005	-0.0781274		-1.50842	-0.0781274		29.605	0.0122074		2.08128	-8.94528	1.55065		2.08128	-9.03592	9.06095		-9.12626				2.08128	-9.03592		2.08128	8.9703		66.601	0.0122074		133.202	-9.03592		133.202				33.3005
33.3414	0.0122074		29.6461	-0.0781274		33.3414	0.0122074		-1.50586	-0.0781274		29.6459	0.0122074		2.08384	-6.14032	0.917081		2.08384	-9.03592	9.06095		-9.12626				2.08384	-9.12626		2.08384	8.9703		66.6829	-0.0781274		133.366	-0.0781274		133.366				33.3414
33.3824	-0.0781274		29.6871	-0.0781274		33.3824	-0.0781274		-1.5033	-0.0781274		29.6869	-0.0781274		2.0864	-3.69732	0.645466		2.0864	-9.03592	9.06095		-9.03592				2.0864	-9.12626		2.0864	8.9703		66.7648	-0.0781274		133.53	-0.0781274		133.53				33.3824
33.4234	-0.0781274		29.7281	0.102847		33.4234	0.0122074		-1.50074	0.0122074		29.7278	0.0122074		2.08896	-2.24952	-9.03592		2.08896	-9.03592	9.06095		-9.12626				2.08896	-9.12626		2.08896	8.9703		66.8467	0.0122074		133.693	0.0122074		133.693				33.4234
33.4643	0.0122074		29.769	-0.0781274		33.4643	-0.0781274		-1.49818	0.0122074		29.7688	0.0122074		2.09152	-1.34434	-6.68325		2.09152	-9.03592	9.06095		-9.12626				2.09152	-9.03592		2.09152	8.9703		66.9286	0.0122074		133.857	0.0122074		133.857				33.4643
33.5053	-0.0781274		29.81	-0.0781274		33.5053	0.0122074		-1.49562	0.0122074		29.8098	0.0122074		2.09408	-0.711081	-4.05927		2.09408	-9.03592	9.06095		-9.12626				2.09408	-9.12626		2.09408	8.9703		67.0106	0.0122074		134.021	0.0122074		134.021				33.5053
33.5462	-0.0781274		29.8509	0.0122074		33.5462	-0.0781274		-1.49306	0.0122074		29.8507	-0.0781274		2.09664	8.33705	-2.52083		2.09664	-9.03592	9.06095		-9.03592				2.09664	-9.12626		2.09664	8.9703		67.0925	-0.0781274		134.185	0.0122074		134.185				33.5462
33.5872	0.0122074		29.8919	-0.0781274		33.5872	0.0122074		-1.4905	-0.0781274		29.8917	-0.0781274		2.0992	8.9703	-1.70629		2.0992	-9.03592	9.06095		-9.12626				2.0992	-9.12626		2.0992	8.9703		67.1744	0.0122074		134.349	-0.0781274		134.349				33.5872
33.6282	0.0122074		29.9329	0.0122074		33.6282	0.0122074		-1.48794	0.0122074		29.9326	-0.0781274		2.10176	5.44145	8.87997		2.10176	-9.03592	9.06095		-9.12626				2.10176	-9.12626		2.10176	8.9703		67.2563	-0.0781274		134.513	0.0122074		134.513				33.6282
33.6691	0.0122074		29.9738	0.0122074		33.6691	-0.0781274		-1.48538	0.0122074		29.9736	-0.0781274		2.10432	3.26975	8.9703		2.10432	-9.03592	9.06095		-9.12626				2.10432	-9.12626		2.10432	8.9703		67.3382	-0.0781274		134.676	0.0122074		134.676				33.6691
33.7101	0.0122074		30.0148	0.0122074		33.7101	0.0122074		-1.48282	-0.0781274		30.0146	0.0122074		2.10688	2.09357	5.0795		2.10688	-9.03592	9.06095		-9.12626				2.10688	-9.12626		2.10688	8.9703		67.4202	-0.0781274		134.84	0.0122074		134.84				33.7101
33.751	0.0122074		30.0557	-0.0781274		33.751	0.0122074		-1.48026	0.0122074		30.0555	0.0122074		2.10944	1.18839	3.17942		2.10944	-9.03592	9.06095		-9.12626				2.10944	-9.12626		2.10944	8.9703		67.5021	8.78933		135.004	-0.0781274		135.004				33.751
33.792	0.0122074		30.0967	0.0122074		33.792	0.0122074		-1.4777	-0.0781274		30.0965	0.0122074		2.112	-8.94528	1.9126		2.112	-9.03592	9.06095		-9.12626				2.112	-9.12626		2.112	8.9703		67.584	8.78933		135.168	0.0122074		135.168				33.792
33.833	-0.0781274		30.1377	0.0122074		33.833	0.0122074		-1.47514	0.0122074		30.1374	-0.0781274		2.11456	-8.94528	1.09806		2.11456	-9.03592	9.06095		-9.12626				2.11456	-9.03592		2.11456	8.9703		67.6659	8.78933		135.332	0.0122074		135.332				33.833
33.8739	-0.0781274		30.1786	0.0122074		33.8739	0.0122074		-1.47258	-0.0781274		30.1784	0.0122074		2.11712	-4.78286	0.917081		2.11712	-9.03592	9.06095		-9.12626				2.11712	-9.12626		2.11712	8.9703		67.7478	8.87997		135.496	-0.0781274		135.496				33.8739
33.9149	0.0122074		30.2196	-0.0781274		33.9149	-0.0781274		-1.47002	0.0122074		30.2194	-0.0781274		2.11968	-2.88278	-8.94528		2.11968	-9.03592	9.06095		-9.12626				2.11968	-9.12626		2.11968	8.9703		67.8298	8.78933		135.66	0.0122074		135.66				33.9149
33.9558	-0.0781274		30.2605	-0.0781274		33.9558	0.0122074		-1.46746	-0.0781274		30.2603	-0.0781274		2.12224	-1.79693	-9.03592		2.12224	-9.03592	9.06095		-9.12626				2.12224	-9.12626		2.12224	8.9703		67.9117	8.78933		135.823	0.0122074		135.823				33.9558
33.9968	-0.0781274		30.3015	0.0122074		33.9968	-0.0781274		-1.4649	0.0122074		30.3013	0.0122074		2.1248	-1.07303	-5.14511		2.1248	-9.03592	9.06095		-9.12626				2.1248	-9.12626		2.1248	4.71755		67.9936	8.78933		135.987	-0.0781274		135.987				33.9968
34.0378	0.0122074		30.3425	-0.0781274		34.0378	-0.0781274		-1.46234	-0.0781274		30.3422	0.0122074		2.12736	-0.530107	-3.24442		2.12736	-9.03592	9.06095		-9.12626				2.12736	-9.03592		2.12736	2.9075		68.0755	8.78933		136.151	-0.0781274		136.151				34.0378
34.0787	0.0122074		30.3834	0.0122074		34.0787	-0.0781274		-1.45978	-0.0781274		30.3832	0.0122074		2.12992	8.78933	-2.06854		2.12992	-9.03592	9.06095		-9.12626				2.12992	-9.12626		2.12992	1.82195		68.1574	8.78933		136.315	0.0122074		136.315				34.0787
34.1197	-0.0781274		30.4244	-0.0781274		34.1197	0.0122074		-1.45722	-0.0781274		30.4242	-0.0781274		2.13248	6.79891	-1.34434		2.13248	-9.03592	9.06095		-9.03592				2.13248	-9.03592		2.13248	1.09806		68.2394	8.78933		136.479	0.0122074		136.479				34.1197
34.1606	-0.0781274		30.4653	0.0122074		34.1606	0.0122074		-1.45466	0.0122074		30.4651	0.0122074		2.13504	4.17463	8.87997		2.13504	-9.03592	9.06095		-9.12626				2.13504	-9.12626		2.13504	-8.85495		68.3213	8.78933		136.643	-0.0781274		136.643				34.1606
34.2016	0.0122074		30.5063	0.0122074		34.2016	0.0122074		-1.4521	-0.0781274		30.5061	0.0122074		2.1376	2.54585	6.43696		2.1376	-9.03592	9.06095		-9.12626				2.1376	-9.03592		2.1376	-8.94528		68.4032	8.78933		136.806	-0.0781274		136.806				34.2016
34.2426	-0.0781274		30.5473	-0.0781274		34.2426	0.0122074		-1.44954	-0.0781274		30.547	-0.0781274		2.14016	1.55065	3.99365		2.14016	-9.03592	9.06095		-9.12626				2.14016	-9.03592		2.14016	-8.94528		68.4851	8.78933		136.97	0.0122074		136.97				34.2426
34.2835	-0.0781274		30.5882	0.0122074		34.2835	-0.0781274		-1.44698	-0.0781274		30.588	-0.0781274		2.14272	1.00742	2.45521		2.14272	-9.03592	9.06095		-9.12626				2.14272	-6.14032		2.14272	-8.94528		68.567	8.78933		137.134	0.0122074		137.134				34.2835
34.3245	-0.0781274		30.6292	-0.0781274		34.3245	0.0122074		-1.44442	-0.0781274		30.629	-0.0781274		2.14528	0.645466	1.55065		2.14528	-9.03592	9.06095		-9.12626				2.14528	-3.69732		2.14528	-9.03592		68.649	8.78933		137.298	-0.0781274		137.298				34.3245
34.3654	0.0122074		30.6701	-0.0781274		34.3654	-0.0781274		-1.44186	-0.0781274		30.6699	-0.0781274		2.14784	0.374157	1.09806		2.14784	-9.03592	9.06095		-9.12626				2.14784	-2.33985		2.14784	-8.94528		68.7309	8.78933		137.462	-0.0781274		137.462				34.3654
34.4064	-0.0781274		30.7111	-0.0781274		34.4064	-0.0781274		-1.4393	-0.0781274		30.7109	-0.0781274		2.1504	-9.03592	0.645466		2.1504	-9.03592	9.06095		-9.12626				2.1504	-1.43498		2.1504	-8.94528		68.8128	8.78933		137.626	-0.0781274		137.626				34.4064
34.4474	0.0122074		30.7521	-0.0781274		34.4474	-0.0781274		-1.43674	-0.0781274		30.7518	-0.0781274		2.15296	-7.58812	-9.03592		2.15296	-4.78286	9.06095		-9.12626				2.15296	-0.801721		2.15296	-9.03592		68.8947	8.78933		137.789	0.0122074		137.789				34.4474
34.4883	0.0122074		30.793	-0.0781274		34.4883	-0.0781274		-1.43418	0.0122074		30.7928	0.0122074		2.15552	-4.42091	-6.68325		2.15552	-2.97311	9.06095		-9.12626				2.15552	8.87997		2.15552	-9.03592		68.9766	8.78933		137.953	0.0122074		137.953				34.4883
34.5293	-0.0781274		30.834	-0.0781274		34.5293	-0.0781274		-1.43162	0.0122074		30.8338	-0.0781274		2.15808	-2.79214	-4.05927		2.15808	-1.88757	9.06095		-9.12626				2.15808	8.9703		2.15808	-9.03592		69.0586	8.78933		138.117	0.0122074		138.117				34.5293
34.5702	0.0122074		30.8749	-0.0781274		34.5702	0.0122074		-1.42906	0.0122074		30.8747	0.0122074		2.16064	-1.70629	-2.52083		2.16064	-1.07303	9.06095		-9.12626				2.16064	8.9703		2.16064	-9.03592		69.1405	8.78933		138.281	0.0122074		138.281				34.5702
34.6112	-0.0781274		30.9159	0.0122074		34.6112	0.0122074		-1.4265	-0.0781274		30.9157	-0.0781274		2.1632	-1.07303	-1.61565		2.1632	8.78933	9.06095		-9.03592				2.1632	8.9703		2.1632	-9.03592		69.2224	8.78933		138.445	0.0122074		138.445				34.6112
34.6522	-0.0781274		30.9569	-0.0781274		34.6522	0.0122074		-1.42394	-0.0781274		30.9566	-0.0781274		2.16576	-0.530107	8.87997		2.16576	8.87997	9.06095		-9.12626				2.16576	8.9703		2.16576	-8.94528		69.3043	8.87997		138.609	0.0122074		138.609				34.6522
34.6931	-0.0781274		30.9978	-0.0781274		34.6931	0.0122074		-1.42138	0.0122074		30.9976	-0.0781274		2.16832	8.78933	8.9703		2.16832	8.87997	9.06095		-9.12626				2.16832	9.06095		2.16832	-9.03592		69.3862	8.78933		138.772	0.0122074		138.772				34.6931
34.7341	0.0122074		31.0388	0.0122074		34.7341	-0.0781274		-1.41882	0.0122074		31.0386	-0.0781274		2.17088	6.5273	5.0795		2.17088	8.87997	9.06095		-9.12626				2.17088	8.9703		2.17088	-9.03592		69.4682	8.78933		138.936	0.0122074		138.936				34.7341
34.775	-0.0781274		31.0797	-0.0781274		34.775	-0.0781274		-1.41626	0.0122074		31.0795	-0.0781274		2.17344	3.99365	3.17942		2.17344	8.9703	9.06095		-9.03592				2.17344	8.9703		2.17344	-9.03592		69.5501	8.78933		139.1	0.0122074		139.1				34.775
34.816	-0.0781274		31.1207	-0.0781274		34.816	-0.0781274		-1.4137	0.0122074		31.1205	-0.0781274		2.176	2.45521	1.82195		2.176	8.87997	9.06095		-9.12626				2.176	8.9703		2.176	-9.03592		69.632	8.87997		139.264	0.0122074		139.264				34.816
34.857	-0.0781274		31.1617	-0.0781274		34.857	-0.0781274		-1.41114	-0.0781274		31.1614	0.0122074		2.17856	1.46001	1.18839		2.17856	8.9703	9.06095		-9.12626				2.17856	8.9703		2.17856	-9.03592		69.7139	8.78933		139.428	-0.0781274		139.428				34.857
34.8979	-0.0781274		31.2026	0.0122074		34.8979	0.0122074		-1.40858	-0.0781274		31.2024	0.0122074		2.18112	-8.94528	0.917081		2.18112	8.87997	9.06095		-9.12626				2.18112	8.9703		2.18112	-9.03592		69.7958	8.78933		139.592	0.0122074		139.592				34.8979
34.9389	0.0122074		31.2436	0.0122074		34.9389	-0.0781274		-1.40602	-0.0781274		31.2434	0.0122074		2.18368	-8.94528	-8.94528		2.18368	8.9703	9.06095		-9.12626				2.18368	8.9703		2.18368	-9.03592		69.8778	8.87997		139.756	-0.0781274		139.756				34.9389
34.9798	0.0122074		31.2845	-0.0781274		34.9798	0.0122074		-1.40346	-0.0781274		31.2843	0.0122074		2.18624	-5.77837	-9.03592		2.18624	8.9703	9.06095		-9.03592				2.18624	8.9703		2.18624	-8.94528		69.9597	8.78933		139.919	0.0122074		139.919				34.9798
35.0208	0.0122074		31.3255	-0.0781274		35.0208	0.0122074		-1.4009	-0.0781274		31.3253	-0.0781274		2.1888	-3.4257	-5.14511		2.1888	8.9703	9.06095		-9.12626				2.1888	8.9703		2.1888	-9.03592		70.0416	8.78933		140.083	0.0122074		140.083				35.0208
35.0618	-0.0781274		31.3665	0.0122074		35.0618	0.0122074		-1.39834	0.0122074		31.3662	0.0122074		2.19136	-2.15888	-3.15409		2.19136	8.87997	9.06095		-9.12626				2.19136	8.9703		2.19136	-9.03592		70.1235	8.78933		140.247	0.0122074		140.247				35.0618
35.1027	-0.0781274		31.4074	0.0122074		35.1027	-0.0781274		-1.39578	0.0122074		31.4072	-0.0781274		2.19392	-1.34434	-1.97791		2.19392	8.9703	9.06095		-9.12626				2.19392	8.9703		2.19392	-9.03592		70.2054	8.78933		140.411	0.0122074		140.411				35.1027
35.1437	0.0122074		31.4484	-0.0781274		35.1437	0.0122074		-1.39322	-0.0781274		31.4482	0.0122074		2.19648	-0.620746	-1.25401		2.19648	8.87997	9.06095		-9.12626				2.19648	8.9703		2.19648	-9.03592		70.2874	8.78933		140.575	0.0122074		140.575				35.1437
35.1846	0.0122074		31.4893	-0.0781274		35.1846	-0.0781274		-1.39066	-0.0781274		31.4891	0.0122074		2.19904	8.78933	8.87997		2.19904	8.9703	9.06095		-9.12626				2.19904	8.9703		2.19904	-9.03592		70.3693	8.78933		140.739	0.0122074		140.739				35.1846
35.2256	0.0122074		31.5303	-0.0781274		35.2256	0.0122074		-1.3881	-0.0781274		31.5301	0.0122074		2.2016	8.87997	6.34632		2.2016	8.9703	9.06095		-9.12626				2.2016	9.06095		2.2016	-8.94528		70.4512	8.78933		140.902	0.0122074		140.902				35.2256
35.2666	0.0122074		31.5713	-0.0781274		35.2666	-0.0781274		-1.38554	-0.0781274		31.571	0.0122074		2.20416	5.17014	3.99365		2.20416	8.9703	9.06095		-9.12626				2.20416	8.9703		2.20416	-9.03592		70.5331	8.78933		141.066	0.0122074		141.066				35.2666
35.3075	0.0122074		31.6122	0.0122074		35.3075	-0.0781274		-1.38298	-0.0781274		31.612	0.0122074		2.20672	3.08878	2.45521		2.20672	8.9703	9.06095		-9.03592				2.20672	8.9703		2.20672	-9.03592		70.615	8.78933		141.23	-0.0781274		141.23				35.3075
35.3485	0.0122074		31.6532	-0.0781274		35.3485	0.0122074		-1.38042	0.0122074		31.653	-0.0781274		2.20928	1.82195	1.55065		2.20928	8.9703	9.06095		-9.12626				2.20928	9.06095		2.20928	-9.03592		70.697	8.78933		141.394	0.0122074		141.394				35.3485
35.3894	-0.0781274		31.6941	-0.0781274		35.3894	0.0122074		-1.37786	0.0122074		31.6939	0.0122074		2.21184	1.09806	0.917081		2.21184	8.9703	9.06095		-9.12626				2.21184	9.06095		2.21184	-9.03592		70.7789	8.87997		141.558	0.0122074		141.558				35.3894
35.4304	-0.0781274		31.7351	0.0122074		35.4304	0.0122074		-1.3753	-0.0781274		31.7349	0.0122074		2.2144	-8.94528	0.645466		2.2144	8.9703	9.06095		-9.12626				2.2144	9.06095		2.2144	-9.03592		70.8608	8.78933		141.722	0.0122074		141.722				35.4304
35.4714	-0.0781274		31.7761	-0.0781274		35.4714	-0.0781274		-1.37274	-0.0781274		31.7758	0.0122074		2.21696	-7.31651	0.374157		2.21696	8.87997	9.06095		-9.12626				2.21696	8.9703		2.21696	-9.03592		70.9427	8.78933		141.885	-0.0781274		141.885				35.4714
35.5123	-0.0781274		31.817	-0.0781274		35.5123	-0.0781274		-1.37018	-0.0781274		31.8168	-0.0781274		2.21952	-4.42091	0.374157		2.21952	8.9703	9.06095		-9.12626				2.21952	9.06095		2.21952	-9.03592		71.0246	8.87997		142.049	0.0122074		142.049				35.5123
35.5533	0.0122074		31.858	0.0122074		35.5533	0.0122074		-1.36762	0.0122074		31.8578	-0.0781274		2.22208	-2.7018	-8.94528		2.22208	8.9703	9.06095		-9.12626				2.22208	8.9703		2.22208	-9.03592		71.1066	8.87997		142.213	-0.0781274		142.213				35.5533
35.5942	-0.0781274		31.8989	-0.0781274		35.5942	-0.0781274		-1.36506	0.0122074		31.8987	0.0122074		2.22464	-1.61565	-9.03592		2.22464	8.87997	9.06095		-9.12626				2.22464	8.9703		2.22464	-9.03592		71.1885	8.78933		142.377	0.0122074		142.377				35.5942
35.6352	0.0122074		31.9399	0.0122074		35.6352	-0.0781274		-1.3625	-0.0781274		31.9397	-0.0781274		2.2272	-1.07303	-4.8732		2.2272	8.9703	9.06095		-9.12626				2.2272	9.06095		2.2272	-9.03592		71.2704	8.78933		142.541	0.0122074		142.541				35.6352
35.6762	-0.0781274		31.9809	0.0122074		35.6762	-0.0781274		-1.35994	0.0122074		31.9806	-0.0781274		2.22976	-0.530107	-2.97311		2.22976	8.87997	9.06095		-9.03592				2.22976	9.06095		2.22976	-9.03592		71.3523	8.78933		142.705	0.0122074		142.705				35.6762
35.7171	-0.0781274		32.0218	-0.0781274		35.7171	-0.0781274		-1.35738	0.0122074		32.0216	0.0122074		2.23232	8.87997	-1.88757		2.23232	8.87997	9.06095		-9.12626				2.23232	9.06095		2.23232	-9.03592		71.4342	8.78933		142.868	0.0122074		142.868				35.7171
35.7581	0.0122074		32.0628	-0.0781274		35.7581	0.0122074		-1.35482	0.0122074		32.0626	0.0122074		2.23488	6.43696	-0.0781274		2.23488	8.87997	9.06095		-9.12626				2.23488	9.06095		2.23488	-9.03592		71.5162	8.78933		143.032	0.0122074		143.032				35.7581
35.799	0.0122074		32.1037	-0.0781274		35.799	-0.0781274		-1.35226	-0.0781274		32.1035	0.0122074		2.23744	3.99365	8.9703		2.23744	8.9703	9.06095		-9.12626				2.23744	9.06095		2.23744	-9.03592		71.5981	8.87997		143.196	0.0122074		143.196				35.799
35.84	-0.0781274		32.1447	0.0122074		35.84	0.0122074		-1.3497	-0.0781274		32.1445	0.0122074		2.24	2.45521	5.98438		2.24	8.9703	9.06095		-9.03592				2.24	8.9703		2.24	-9.03592		71.68	8.78933		143.36	-0.0781274		143.36				35.84
35.881	-0.0781274		32.1857	0.0122074		35.881	-0.0781274		-1.34714	0.0122074		32.1854	-0.0781274		2.24256	1.46001	3.81268		2.24256	8.9703	9.06095		-9.12626				2.24256	8.9703		2.24256	-9.03592		71.7619	8.78933		143.524	0.0122074		143.524				35.881
35.9219	-0.0781274		32.2266	0.0122074		35.9219	0.0122074		-1.34458	0.0122074		32.2264	0.0122074		2.24512	-8.85495	2.36488		2.24512	8.9703	9.06095		-9.12626				2.24512	9.06095		2.24512	-9.03592		71.8438	8.78933		143.688	-0.0781274		143.688				35.9219
35.9629	0.0122074		32.2676	-0.0781274		35.9629	-0.0781274		-1.34202	-0.0781274		32.2674	-0.0781274		2.24768	-8.94528	1.46001		2.24768	8.9703	9.06095		-9.03592				2.24768	9.06095		2.24768	-9.03592		71.9258	8.78933		143.852	0.0122074		143.852				35.9629
36.0038	0.0122074		32.3085	-0.0781274		36.0038	-0.0781274		-1.33946	0.0122074		32.3083	0.0122074		2.25024	-5.68773	1.09806		2.25024	8.9703	9.06095		-9.12626				2.25024	9.06095		2.25024	-9.03592		72.0077	8.78933		144.015	0.0122074		144.015				36.0038
36.0448	-0.0781274		32.3495	-0.0781274		36.0448	-0.0781274		-1.3369	0.0122074		32.3493	0.0122074		2.2528	-3.33506	-6.86422		2.2528	8.9703	9.06095		-9.12626				2.2528	9.06095		2.2528	-9.03592		72.0896	8.78933		144.179	0.0122074		144.179				36.0448
36.0858	-0.0781274		32.3905	0.0122074		36.0858	0.0122074		-1.33434	-0.0781274		32.3902	0.0122074		2.25536	-2.06854	-9.03592		2.25536	8.9703	9.06095		-9.12626				2.25536	8.9703		2.25536	-9.03592		72.1715	8.78933		144.343	0.0122074		144.343				36.0858
36.1267	0.0122074		32.4314	-0.0781274		36.1267	-0.0781274		-1.33178	-0.0781274		32.4312	0.0122074		2.25792	-1.34434	-6.23066		2.25792	8.9703	9.06095		-9.12626				2.25792	9.06095		2.25792	-9.03592		72.2534	8.78933		144.507	0.0122074		144.507				36.1267
36.1677	-0.0781274		32.4724	-0.0781274		36.1677	0.0122074		-1.32922	-0.0781274		32.4722	-0.0781274		2.26048	-0.620746	-3.78765		2.26048	8.9703	9.06095		-9.03592				2.26048	9.06095		2.26048	-9.03592		72.3354	8.78933		144.671	-0.0781274		144.671				36.1677
36.2086	-0.0781274		32.5133	-0.0781274		36.2086	-0.0781274		-1.32666	-0.0781274		32.5131	-0.0781274		2.26304	8.87997	-2.43049		2.26304	8.9703	9.06095		-9.12626				2.26304	9.06095		2.26304	-9.03592		72.4173	8.78933		144.835	0.0122074		144.835				36.2086
36.2496	0.0122074		32.5543	0.0122074		36.2496	0.0122074		-1.3241	0.0122074		32.5541	-0.0781274		2.2656	8.87997	-1.52531		2.2656	8.9703	9.06095		-9.12626				2.2656	8.9703		2.2656	-9.03592		72.4992	8.78933		144.998	0.0122074		144.998				36.2496
36.2906	0.0122074		32.5953	-0.0781274		36.2906	-0.0781274		-1.32154	-0.0781274		32.595	-0.0781274		2.26816	4.98917	8.87997		2.26816	8.9703	9.06095		-9.12626				2.26816	9.06095		2.26816	-9.03592		72.5811	8.78933		145.162	0.0122074		145.162				36.2906
36.3315	0.0122074		32.6362	0.0122074		36.3315	0.0122074		-1.31898	0.0122074		32.636	0.0122074		2.27072	3.08878	8.9703		2.27072	8.9703	9.06095		-9.12626				2.27072	9.06095		2.27072	-9.03592		72.663	8.78933		145.326	-0.0781274		145.326				36.3315
36.3725	0.0122074		32.6772	0.0122074		36.3725	0.0122074		-1.31642	-0.0781274		32.677	0.0122074		2.27328	1.82195	4.71755		2.27328	8.87997	4.62691		-9.12626				2.27328	9.06095		2.27328	-9.03592		72.745	8.78933		145.49	-0.0781274		145.49				36.3725
36.4134	-0.0781274		32.7181	-0.0781274		36.4134	0.0122074		-1.31386	0.0122074		32.7179	0.0122074		2.27584	1.09806	2.99814		2.27584	8.9703	2.9075		-9.12626				2.27584	8.9703		2.27584	-9.03592		72.8269	8.78933		145.654	0.0122074		145.654				36.4134
36.4544	-0.0781274		32.7591	-0.0781274		36.4544	-0.0781274		-1.3113	-0.0781274		32.7589	-0.0781274		2.2784	-8.94528	1.82195		2.2784	8.9703	1.82195		-9.12626				2.2784	9.06095		2.2784	-9.03592		72.9088	8.78933		145.818	-0.0781274		145.818				36.4544
36.4954	-0.0781274		32.8001	0.0122074		36.4954	0.0122074		-1.30874	-0.0781274		32.7998	-0.0781274		2.28096	-7.31651	1.09806		2.28096	8.9703	1.18839		-9.12626				2.28096	8.9703		2.28096	-9.03592		72.9907	8.78933		145.981	0.0122074		145.981				36.4954
36.5363	-0.0781274		32.841	-0.0781274		36.5363	-0.0781274		-1.30618	0.0122074		32.8408	0.0122074		2.28352	-4.42091	0.917081		2.28352	8.9703	1.00742		-9.03592				2.28352	8.9703		2.28352	-9.03592		73.0726	8.78933		146.145	0.0122074		146.145				36.5363
36.5773	-0.0781274		32.882	-0.0781274		36.5773	0.0122074		-1.30362	-0.0781274		32.8818	-0.0781274		2.28608	-2.7018	-9.03592		2.28608	8.9703	-8.94528		-9.03592				2.28608	8.9703		2.28608	-9.03592		73.1546	8.78933		146.309	0.0122074		146.309				36.5773
36.6182	-0.0781274		32.9229	-0.0781274		36.6182	-0.0781274		-1.30106	0.0122074		32.9227	-0.0781274		2.28864	-1.70629	-9.03592		2.28864	8.9703	-9.03592		-9.12626				2.28864	9.06095		2.28864	-9.03592		73.2365	8.78933		146.473	0.0122074		146.473				36.6182
36.6592	-0.0781274		32.9639	0.0122074		36.6592	0.0122074		-1.2985	-0.0781274		32.9637	-0.0781274		2.2912	-1.07303	-4.78286		2.2912	8.9703	-9.03592		-9.12626				2.2912	9.06095		2.2912	-9.03592		73.3184	8.78933		146.637	0.0122074		146.637				36.6592
36.7002	0.0122074		33.0049	-0.0781274		36.7002	0.0122074		-1.29594	-0.0781274		33.0046	-0.0781274		2.29376	-0.530107	-2.97311		2.29376	8.9703	-9.03592		-9.12626				2.29376	9.06095		2.29376	-9.03592		73.4003	8.78933		146.801	0.0122074		146.801				36.7002
36.7411	-0.0781274		33.0458	0.0122074		36.7411	-0.0781274		-1.29338	-0.0781274		33.0456	-0.0781274		2.29632	8.87997	-1.88757		2.29632	8.9703	-9.03592		-9.12626				2.29632	9.06095		2.29632	-9.03592		73.4822	8.78933		146.964	0.0122074		146.964				36.7411
36.7821	-0.0781274		33.0868	0.0122074		36.7821	-0.0781274		-1.29082	0.0122074		33.0866	0.0122074		2.29888	6.43696	5.98438		2.29888	8.9703	-9.03592		-9.12626				2.29888	8.9703		2.29888	-9.03592		73.5642	8.78933		147.128	-0.0781274		147.128				36.7821
36.823	0.0122074		33.1277	-0.0781274		36.823	0.0122074		-1.28826	0.0122074		33.1275	-0.0781274		2.30144	3.90301	8.9703		2.30144	8.9703	-9.03592		-9.12626				2.30144	8.9703		2.30144	-9.03592		73.6461	8.78933		147.292	-0.0781274		147.292				36.823
36.864	0.0122074		33.1687	0.0122074		36.864	-0.0781274		-1.2857	-0.0781274		33.1685	0.0122074		2.304	2.45521	5.98438		2.304	8.9703	-9.03592		-9.03592				2.304	9.06095		2.304	-9.03592		73.728	8.78933		147.456	0.0122074		147.456				36.864
36.905	-0.0781274		33.2097	-0.0781274		36.905	0.0122074		-1.28314	0.0122074		33.2094	0.0122074		2.30656	1.46001	3.72234		2.30656	8.9703	-9.03592		-9.03592				2.30656	9.06095		2.30656	-9.03592		73.8099	8.78933		147.62	0.0122074		147.62				36.905
36.9459	-0.0781274		33.2506	-0.0781274		36.9459	-0.0781274		-1.28058	-0.0781274		33.2504	0.0122074		2.30912	-8.94528	2.36488		2.30912	8.9703	-9.03592		-9.12626				2.30912	9.06095		2.30912	-9.03592		73.8918	8.78933		147.784	0.0122074		147.784				36.9459
36.9869	0.0122074		33.2916	0.0122074		36.9869	0.0122074		-1.27802	0.0122074		33.2914	-0.0781274		2.31168	-8.94528	1.46001		2.31168	8.9703	-9.03592		-9.12626				2.31168	9.06095		2.31168	-9.03592		73.9738	8.78933		147.948	0.0122074		147.948				36.9869
37.0278	-0.0781274		33.3325	-0.0781274		37.0278	-0.0781274		-1.27546	0.0122074		33.3323	-0.0781274		2.31424	-5.68773	1.09806		2.31424	8.9703	-9.03592		-9.12626				2.31424	9.06095		2.31424	-9.03592		74.0557	8.78933		148.111	-0.0781274		148.111				37.0278
37.0688	-0.0781274		33.3735	-0.0781274		37.0688	0.0122074		-1.2729	-0.0781274		33.3733	-0.0781274		2.3168	-3.33506	-7.31651		2.3168	8.9703	-9.03592		-9.12626				2.3168	8.9703		2.3168	-9.03592		74.1376	8.87997		148.275	-0.0781274		148.275				37.0688
37.1098	-0.0781274		33.4145	-0.0781274		37.1098	-0.0781274		-1.27034	-0.0781274		33.4142	-0.0781274		2.31936	-2.06854	-9.03592		2.31936	8.9703	-9.03592		-9.12626				2.31936	9.06095		2.31936	-9.03592		74.2195	8.78933		148.439	0.0122074		148.439				37.1098
37.1507	-0.0781274		33.4554	-0.0781274		37.1507	0.0122074		-1.26778	-0.0781274		33.4552	-0.0781274		2.32192	-1.34434	-6.23066		2.32192	8.9703	-9.03592		-9.12626				2.32192	9.06095		2.32192	-9.03592		74.3014	8.78933		148.603	0.0122074		148.603				37.1507
37.1917	0.0122074		33.4964	-0.0781274		37.1917	-0.0781274		-1.26522	0.0122074		33.4962	-0.0781274		2.32448	-0.620746	-3.69732		2.32448	8.9703	-9.03592		-9.12626				2.32448	8.9703		2.32448	-9.03592		74.3834	8.78933		148.767	-0.0781274		148.767				37.1917
37.2326	0.0122074		33.5373	0.0122074		37.2326	-0.0781274		-1.26266	-0.0781274		33.5371	0.0122074		2.32704	8.78933	-2.33985		2.32704	8.9703	-9.03592		-9.12626				2.32704	9.06095		2.32704	-9.03592		74.4653	8.78933		148.931	-0.0781274		148.931				37.2326
37.2736	-0.0781274		33.5783	0.0122074		37.2736	0.0122074		-1.2601	0.0122074		33.5781	0.0122074		2.3296	8.87997	-1.52531		2.3296	8.9703	-9.03592		-9.12626				2.3296	9.06095		2.3296	-9.03592		74.5472	8.78933		149.094	0.0122074		149.094				37.2736
37.3146	-0.0781274		33.6193	-0.0781274		37.3146	-0.0781274		-1.25754	0.0122074		33.619	0.0122074		2.33216	4.98917	8.87997		2.33216	8.9703	-9.03592		-9.12626				2.33216	9.06095		2.33216	-9.03592		74.6291	8.78933		149.258	0.0122074		149.258				37.3146
37.3555	0.0122074		33.6602	0.0122074		37.3555	0.0122074		-1.25498	0.0122074		33.66	0.0122074		2.33472	2.99814	8.9703		2.33472	8.9703	-9.03592		-9.03592				2.33472	9.06095		2.33472	-9.03592		74.711	8.78933		149.422	0.0122074		149.422				37.3555
37.3965	0.0122074		33.7012	-0.0781274		37.3965	0.0122074		-1.25242	-0.0781274		33.701	0.0122074		2.33728	1.82195	4.71755		2.33728	8.9703	-9.03592		-9.03592				2.33728	8.9703		2.33728	-9.03592		74.793	8.78933		149.586	0.0122074		149.586				37.3965
37.4374	0.0122074		33.7421	-0.0781274		37.4374	-0.0781274		-1.24986	0.0122074		33.7419	-0.0781274		2.33984	1.09806	2.99814		2.33984	8.9703	-9.03592		-9.12626				2.33984	9.06095		2.33984	-9.03592		74.8749	8.78933		149.75	-0.0781274		149.75				37.4374
37.4784	0.0122074		33.7831	0.0122074		37.4784	-0.0781274		-1.2473	0.0122074		33.7829	-0.0781274		2.3424	-8.94528	1.9126		2.3424	8.9703	-9.03592		-9.03592				2.3424	9.06095		2.3424	-9.03592		74.9568	8.78933		149.914	-0.0781274		149.914				37.4784
37.5194	0.0122074		33.8241	-0.0781274		37.5194	-0.0781274		-1.24474	0.0122074		33.8238	0.0122074		2.34496	-7.22617	1.09806		2.34496	8.9703	-9.12626		-9.12626				2.34496	9.06095		2.34496	-9.03592		75.0387	8.78933		150.077	0.0122074		150.077				37.5194
37.5603	0.0122074		33.865	0.0122074		37.5603	-0.0781274		-1.24218	0.0122074		33.8648	0.0122074		2.34752	-4.42091	0.826441		2.34752	8.9703	-9.03592		-9.12626				2.34752	9.06095		2.34752	-9.03592		75.1206	8.78933		150.241	0.0122074		150.241				37.5603
37.6013	0.0122074		33.906	0.0122074		37.6013	-0.0781274		-1.23962	-0.0781274		33.9058	0.0122074		2.35008	-2.61116	-9.03592		2.35008	8.9703	-9.03592		-9.03592				2.35008	9.06095		2.35008	-9.03592		75.2026	8.78933		150.405	-0.0781274		150.405				37.6013
37.6422	0.0122074		33.9469	0.0122074		37.6422	0.0122074		-1.23706	0.0122074		33.9467	-0.0781274		2.35264	-1.61565	-9.03592		2.35264	8.9703	-9.03592		-9.12626				2.35264	9.06095		2.35264	-9.03592		75.2845	8.78933		150.569	0.0122074		150.569				37.6422
37.6832	-0.0781274		33.9879	-0.0781274		37.6832	-0.0781274		-1.2345	-0.0781274		33.9877	0.0122074		2.3552	-1.07303	-4.78286		2.3552	8.9703	-9.03592		-9.12626				2.3552	9.06095		2.3552	-9.03592		75.3664	8.78933		150.733	0.0122074		150.733				37.6832
37.7242	-0.0781274		34.0289	-0.0781274		37.7242	-0.0781274		-1.23194	0.0122074		34.0286	-0.0781274		2.35776	-0.530107	-2.97311		2.35776	8.9703	-9.03592		-9.03592				2.35776	9.06095		2.35776	-9.03592		75.4483	8.78933		150.897	0.0122074		150.897				37.7242
37.7651	-0.0781274		34.0698	0.0122074		37.7651	0.0122074		-1.22938	0.0122074		34.0696	-0.0781274		2.36032	8.87997	-1.88757		2.36032	8.9703	-9.03592		-9.12626				2.36032	9.06095		2.36032	-9.03592		75.5302	8.78933		151.06	0.0122074		151.06				37.7651
37.8061	0.0122074		34.1108	-0.0781274		37.8061	0.0122074		-1.22682	0.0122074		34.1106	0.0122074		2.36288	6.34632	7.34153		2.36288	8.9703	-9.03592		-9.12626				2.36288	9.06095		2.36288	-9.03592		75.6122	8.78933		151.224	-0.0781274		151.224				37.8061
37.847	-0.0781274		34.1517	-0.0781274		37.847	0.0122074		-1.22426	0.0122074		34.1515	0.0122074		2.36544	3.90301	8.9703		2.36544	8.9703	-9.12626		-9.03592				2.36544	9.06095		2.36544	-9.03592		75.6941	8.78933		151.388	0.0122074		151.388				37.847
37.888	-0.0781274		34.1927	0.0122074		37.888	0.0122074		-1.2217	0.0122074		34.1925	-0.0781274		2.368	2.36488	5.89373		2.368	8.9703	-9.12626		-9.12626				2.368	9.06095		2.368	-9.03592		75.776	8.78933		151.552	0.0122074		151.552				37.888
37.929	-0.0781274		34.2337	0.0122074		37.929	-0.0781274		-1.21914	0.0122074		34.2334	0.0122074		2.37056	1.46001	3.72234		2.37056	8.9703	-9.03592		-9.12626				2.37056	9.06095		2.37056	-9.03592		75.8579	8.78933		151.716	-0.0781274		151.716				37.929
37.9699	0.0122074		34.2746	0.0122074		37.9699	-0.0781274		-1.21658	-0.0781274		34.2744	0.0122074		2.37312	-8.85495	2.36488		2.37312	8.87997	-9.03592		-9.03592				2.37312	9.06095		2.37312	-9.03592		75.9398	8.78933		151.88	-0.0781274		151.88				37.9699
38.0109	0.0122074		34.3156	-0.0781274		38.0109	-0.0781274		-1.21402	-0.0781274		34.3154	-0.0781274		2.37568	-8.94528	1.46001		2.37568	8.9703	-9.03592		-9.12626				2.37568	8.9703		2.37568	-9.03592		76.0218	8.78933		152.044	-0.0781274		152.044				38.0109
38.0518	0.0122074		34.3565	0.0122074		38.0518	0.0122074		-1.21146	-0.0781274		34.3563	-0.0781274		2.37824	-5.5974	1.09806		2.37824	8.9703	-9.03592		-9.12626				2.37824	9.06095		2.37824	-9.03592		76.1037	8.78933		152.207	-0.0781274		152.207				38.0518
38.0928	-0.0781274		34.3975	-0.0781274		38.0928	0.0122074		-1.2089	-0.0781274		34.3973	0.0122074		2.3808	-3.33506	-7.7691		2.3808	8.9703	-9.03592		-9.12626				2.3808	9.06095		2.3808	-9.03592		76.1856	8.87997		152.371	-0.0781274		152.371				38.0928
38.1338	-0.0781274		34.4385	0.0122074		38.1338	-0.0781274		-1.20634	0.0122074		34.4382	-0.0781274		2.38336	-2.06854	-9.03592		2.38336	8.9703	-9.03592		-9.12626				2.38336	9.06095		2.38336	-9.03592		76.2675	8.78933		152.535	-0.0781274		152.535				38.1338
38.1747	0.0122074		34.4794	0.0122074		38.1747	0.0122074		-1.20378	-0.0781274		34.4792	-0.0781274		2.38592	-1.34434	-6.14032		2.38592	8.9703	-9.03592		-9.12626				2.38592	9.06095		2.38592	-9.03592		76.3494	8.78933		152.699	0.0122074		152.699				38.1747
38.2157	-0.0781274		34.5204	0.0122074		38.2157	0.0122074		-1.20122	0.0122074		34.5202	0.0122074		2.38848	-0.620746	-3.78765		2.38848	8.9703	-9.03592		-9.12626				2.38848	9.06095		2.38848	-9.03592		76.4314	8.78933		152.863	-0.0781274		152.863				38.2157
38.2566	-0.0781274		34.5613	-0.0781274		38.2566	-0.0781274		-1.19866	0.0122074		34.5611	0.0122074		2.39104	8.87997	-2.43049		2.39104	8.9703	-9.03592		-9.12626				2.39104	9.06095		2.39104	-9.03592		76.5133	8.78933		153.027	-0.0781274		153.027				38.2566
38.2976	0.0122074		34.6023	0.0122074		38.2976	0.0122074		-1.1961	-0.0781274		34.6021	0.0122074		2.3936	8.87997	-1.52531		2.3936	8.9703	-9.03592		-9.12626				2.3936	9.06095		2.3936	-9.03592		76.5952	8.78933		153.19	0.0122074		153.19				38.2976
38.3386	0.0122074		34.6433	-0.0781274		38.3386	-0.0781274		-1.19354	0.0122074		34.643	0.0122074		2.39616	4.98917	8.87997		2.39616	8.9703	-9.03592		-9.12626				2.39616	9.06095		2.39616	-9.03592		76.6771	8.78933		153.354	0.0122074		153.354				38.3386
38.3795	0.0122074		34.6842	0.0122074		38.3795	0.0122074		-1.19098	0.0122074		34.684	0.0122074		2.39872	2.99814	8.9703		2.39872	8.9703	-9.03592		-9.12626				2.39872	9.06095		2.39872	-9.03592		76.759	8.78933		153.518	0.0122074		153.518				38.3795
38.4205	-0.0781274		34.7252	0.0122074		38.4205	0.0122074		-1.18842	-0.0781274		34.725	0.0122074		2.40128	1.82195	4.71755		2.40128	8.9703	-9.12626		-9.12626				2.40128	9.06095		2.40128	-9.03592		76.841	8.78933		153.682	0.0122074		153.682				38.4205
38.4614	-0.0781274		34.7661	-0.0781274		38.4614	-0.0781274		-1.18586	0.0122074		34.7659	0.0122074		2.40384	1.09806	2.9075		2.40384	8.9703	-9.03592		-5.68773				2.40384	9.06095		2.40384	-9.03592		76.9229	8.78933		153.846	-0.0781274		153.846				38.4614
38.5024	-0.0781274		34.8071	-0.0781274		38.5024	0.0122074		-1.1833	0.0122074		34.8069	0.0122074		2.4064	-8.94528	1.82195		2.4064	8.9703	-9.12626		-3.51634				2.4064	9.06095		2.4064	-9.03592		77.0048	8.78933		154.01	-0.0781274		154.01				38.5024
38.5434	-0.0781274		34.8481	0.0122074		38.5434	0.0122074		-1.18074	-0.0781274		34.8478	0.0122074		2.40896	-7.13584	1.09806		2.40896	8.9703	-9.03592		-2.24952				2.40896	9.06095		2.40896	-9.03592		77.0867	8.78933		154.173	-0.0781274		154.173				38.5434
38.5843	-0.0781274		34.889	-0.0781274		38.5843	-0.0781274		-1.17818	-0.0781274		34.8888	0.0122074		2.41152	-4.23994	0.917081		2.41152	8.9703	-9.03592		-1.34434				2.41152	9.06095		2.41152	-9.03592		77.1686	8.78933		154.337	0.0122074		154.337				38.5843
38.6253	0.0122074		34.93	0.0122074		38.6253	0.0122074		-1.17562	-0.0781274		34.9298	0.0122074		2.41408	-2.61116	-9.03592		2.41408	8.9703	-9.12626		-0.892056				2.41408	9.06095		2.41408	-9.03592		77.2506	8.78933		154.501	0.0122074		154.501				38.6253
38.6662	0.0122074		34.9709	0.0122074		38.6662	-0.0781274		-1.17306	-0.0781274		34.9707	0.0122074		2.41664	-1.70629	-9.03592		2.41664	8.9703	-9.03592		8.78933				2.41664	9.06095		2.41664	-9.03592		77.3325	8.78933		154.665	0.0122074		154.665				38.6662
38.7072	-0.0781274		35.0119	0.0122074		38.7072	-0.0781274		-1.1705	-0.0781274		35.0117	0.0122074		2.4192	-1.07303	-4.69253		2.4192	8.9703	-9.12626		8.9703				2.4192	9.06095		2.4192	-9.03592		77.4144	8.78933		154.829	0.0122074		154.829				38.7072
38.7482	0.0122074		35.0529	0.0122074		38.7482	-0.0781274		-1.16794	-0.0781274		35.0526	-0.0781274		2.42176	-0.530107	-2.97311		2.42176	8.9703	-9.03592		8.9703				2.42176	9.06095		2.42176	-9.03592		77.4963	8.78933		154.993	-0.0781274		154.993				38.7482
38.7891	0.0122074		35.0938	-0.0781274		38.7891	-0.0781274		-1.16538	0.0122074		35.0936	0.0122074		2.42432	8.78933	-1.88757		2.42432	8.9703	-9.12626		8.9703				2.42432	9.06095		2.42432	-9.03592		77.5782	8.78933		155.156	0.0122074		155.156				38.7891
38.8301	0.0122074		35.1348	-0.0781274		38.8301	0.0122074		-1.16282	0.0122074		35.1346	0.0122074		2.42688	6.25568	7.61315		2.42688	8.9703	-9.12626		8.9703				2.42688	9.06095		2.42688	-9.03592		77.6602	8.78933		155.32	0.0122074		155.32				38.8301
38.871	0.0122074		35.1757	0.0122074		38.871	0.0122074		-1.16026	-0.0781274		35.1755	-0.0781274		2.42944	3.90301	8.9703		2.42944	8.9703	-9.12626		8.9703				2.42944	9.06095		2.42944	-9.03592		77.7421	8.78933		155.484	-0.0781274		155.484				38.871
38.912	0.0122074		35.2167	-0.0781274		38.912	0.0122074		-1.1577	0.0122074		35.2165	0.0122074		2.432	2.36488	5.89373		2.432	8.9703	-9.03592		8.9703				2.432	9.06095		2.432	-9.03592		77.824	8.78933		155.648	0.0122074		155.648				38.912
38.953	0.0122074		35.2577	0.0122074		38.953	0.0122074		-1.15514	-0.0781274		35.2574	0.0122074		2.43456	1.36937	3.72234		2.43456	8.9703	-9.03592		8.9703				2.43456	9.06095		2.43456	-9.03592		77.9059	8.78933		155.812	0.0122074		155.812				38.953
38.9939	-0.0781274		35.2986	-0.0781274		38.9939	-0.0781274		-1.15258	0.0122074		35.2984	-0.0781274		2.43712	-8.94528	2.27424		2.43712	8.9703	-9.03592		8.9703				2.43712	9.06095		2.43712	-9.03592		77.9878	8.78933		155.976	0.0122074		155.976				38.9939
39.0349	0.0122074		35.3396	0.0122074		39.0349	0.0122074		-1.15002	0.0122074		35.3394	0.0122074		2.43968	-8.94528	1.36937		2.43968	8.9703	-9.12626		8.9703				2.43968	9.06095		2.43968	-9.03592		78.0698	8.78933		156.14	0.0122074		156.14				39.0349
39.0758	0.0122074		35.3805	0.0122074		39.0758	-0.0781274		-1.14746	0.0122074		35.3803	-0.0781274		2.44224	-5.50706	1.09806		2.44224	8.9703	-9.12626		8.9703				2.44224	9.06095		2.44224	-9.03592		78.1517	8.78933		156.303	0.0122074		156.303				39.0758
39.1168	0.0122074		35.4215	0.0122074		39.1168	0.0122074		-1.1449	-0.0781274		35.4213	-0.0781274		2.4448	-3.33506	-8.04041		2.4448	8.9703	-9.12626		8.9703				2.4448	9.06095		2.4448	-9.03592		78.2336	8.78933		156.467	-0.0781274		156.467				39.1168
39.1578	-0.0781274		35.4625	-0.0781274		39.1578	-0.0781274		-1.14234	0.0122074		35.4622	0.0122074		2.44736	-2.06854	-9.03592		2.44736	8.9703	-9.03592		8.9703				2.44736	9.06095		2.44736	-9.03592		78.3155	8.78933		156.631	-0.0781274		156.631				39.1578
39.1987	-0.0781274		35.5034	0.0122074		39.1987	-0.0781274		-1.13978	-0.0781274		35.5032	-0.0781274		2.44992	-1.25401	-6.14032		2.44992	8.9703	-9.12626		8.9703				2.44992	9.06095		2.44992	-9.03592		78.3974	8.78933		156.795	0.0122074		156.795				39.1987
39.2397	0.0122074		35.5444	-0.0781274		39.2397	-0.0781274		-1.13722	-0.0781274		35.5442	0.0122074		2.45248	-0.620746	-3.69732		2.45248	8.9703	-9.03592		8.9703				2.45248	9.06095		2.45248	-9.03592		78.4794	8.78933		156.959	0.0122074		156.959				39.2397
39.2806	-0.0781274		35.5853	0.0122074		39.2806	-0.0781274		-1.13466	0.0122074		35.5851	-0.0781274		2.45504	8.78933	-2.43049		2.45504	8.9703	-9.03592		8.9703				2.45504	9.06095		2.45504	-9.03592		78.5613	8.78933		157.123	-0.0781274		157.123				39.2806
39.3216	-0.0781274		35.6263	-0.0781274		39.3216	-0.0781274		-1.1321	-0.0781274		35.6261	-0.0781274		2.4576	8.87997	-1.52531		2.4576	8.9703	-9.12626		9.06095				2.4576	9.06095		2.4576	-9.03592		78.6432	8.78933		157.286	0.0122074		157.286				39.3216
39.3626	0.0122074		35.6673	0.0122074		39.3626	0.0122074		-1.12954	0.0122074		35.667	0.0122074		2.46016	4.89853	8.87997		2.46016	8.9703	-9.12626		8.9703				2.46016	8.9703		2.46016	-9.03592		78.7251	8.78933		157.45	0.0122074		157.45				39.3626
39.4035	0.0122074		35.7082	0.0122074		39.4035	0.0122074		-1.12698	-0.0781274		35.708	0.0122074		2.46272	2.99814	8.9703		2.46272	8.9703	-9.12626		8.9703				2.46272	8.9703		2.46272	-9.03592		78.807	8.78933		157.614	0.0122074		157.614				39.4035
39.4445	-0.0781274		35.7492	0.0122074		39.4445	-0.0781274		-1.12442	0.0122074		35.749	-0.0781274		2.46528	1.82195	4.62691		2.46528	8.9703	-9.12626		8.9703				2.46528	9.06095		2.46528	-9.03592		78.889	8.78933		157.778	0.0122074		157.778				39.4445
39.4854	0.0122074		35.7901	-0.0781274		39.4854	-0.0781274		-1.12186	-0.0781274		35.7899	0.0122074		2.46784	1.09806	2.9075		2.46784	8.9703	-9.03592		8.9703				2.46784	9.06095		2.46784	-9.03592		78.9709	8.78933		157.942	0.0122074		157.942				39.4854
39.5264	-0.0781274		35.8311	8.78933		39.5264	0.0122074		-1.1193	0.0122074		35.8309	-0.0781274		2.4704	-8.94528	1.73162		2.4704	8.9703	-9.03592		9.06095				2.4704	9.06095		2.4704	-9.03592		79.0528	8.78933		158.106	0.0122074		158.106				39.5264
39.5674	0.0122074		35.8721	8.78933		39.5674	8.78933		-1.11674	-0.0781274		35.8718	-0.0781274		2.47296	-7.13584	1.09806		2.47296	8.9703	-9.12626		8.9703				2.47296	9.06095		2.47296	-9.03592		79.1347	8.78933		158.269	-0.0781274		158.269				39.5674
39.6083	-0.0781274		35.913	8.78933		39.6083	8.87997		-1.11418	0.0122074		35.9128	-0.0781274		2.47552	-4.23994	0.826441		2.47552	8.9703	-9.12626		8.9703				2.47552	9.06095		2.47552	-9.03592		79.2166	8.78933		158.433	0.0122074		158.433				39.6083
39.6493	-0.0781274		35.954	8.78933		39.6493	8.78933		-1.11162	-0.0781274		35.9538	0.0122074		2.47808	-2.61116	-8.94528		2.47808	8.9703	-9.12626		9.06095				2.47808	9.06095		2.47808	-9.03592		79.2986	8.78933		158.597	0.0122074		158.597				39.6493
39.6902	0.0122074		35.9949	8.78933		39.6902	8.78933		-1.10906	0.0122074		35.9947	-0.0781274		2.48064	-1.61565	-9.03592		2.48064	8.9703	-9.03592		8.9703				2.48064	9.06095		2.48064	-9.03592		79.3805	8.78933		158.761	0.0122074		158.761				39.6902
39.7312	0.0122074		36.0359	8.87997		39.7312	8.78933		-1.1065	0.0122074		36.0357	0.0122074		2.4832	-1.07303	-4.78286		2.4832	8.9703	-9.12626		8.9703				2.4832	9.06095		2.4832	-9.03592		79.4624	8.78933		158.925	0.0122074		158.925				39.7312
39.7722	-0.0781274		36.0769	8.87997		39.7722	8.78933		-1.10394	0.0122074		36.0766	0.0122074		2.48576	-0.439772	-2.97311		2.48576	8.9703	-9.12626		9.06095				2.48576	9.06095		2.48576	-9.03592		79.5443	8.78933		159.089	0.0122074		159.089				39.7722
39.8131	0.0122074		36.1178	8.87997		39.8131	8.78933		-1.10138	0.0122074		36.1176	0.0122074		2.48832	8.87997	-1.88757		2.48832	8.9703	-9.12626		8.9703				2.48832	9.06095		2.48832	-9.03592		79.6262	8.78933		159.252	0.0122074		159.252				39.8131
39.8541	0.0122074		36.1588	8.78933		39.8541	8.87997		-1.09882	-0.0781274		36.1586	0.0122074		2.49088	6.25568	7.88446		2.49088	8.9703	-9.03592		8.9703				2.49088	9.06095		2.49088	-9.03592		79.7082	8.78933		159.416	0.0122074		159.416				39.8541
39.895	0.0122074		36.1997	8.78933		39.895	8.78933		-1.09626	-0.0781274		36.1995	0.102847		2.49344	3.81268	8.9703		2.49344	8.9703	-9.03592		9.06095				2.49344	9.06095		2.49344	-9.03592		79.7901	8.78933		159.58	0.0122074		159.58				39.895
39.936	-0.0781274		36.2407	8.87997		39.936	8.87997		-1.0937	-0.0781274		36.2405	0.0122074		2.496	2.27424	5.89373		2.496	8.9703	-9.12626		9.06095				2.496	9.06095		2.496	-9.03592		79.872	8.87997		159.744	0.0122074		159.744				39.936
39.977	-0.0781274		36.2817	8.78933		39.977	8.87997		-1.09114	0.0122074		36.2814	-0.0781274		2.49856	1.36937	3.72234		2.49856	8.9703	-9.12626		8.9703				2.49856	9.06095		2.49856	-9.03592		79.9539	8.78933		159.908	0.0122074		159.908				39.977
40.0179	-0.0781274		36.3226	8.78933		40.0179	8.78933		-1.08858	-0.0781274		36.3224	-0.0781274		2.50112	-8.94528	2.27424		2.50112	8.9703	-9.12626		9.06095				2.50112	9.06095		2.50112	-9.03592		80.0358	8.78933		160.072	-0.0781274		160.072				40.0179
40.0589	-0.0781274		36.3636	8.78933		40.0589	8.78933		-1.08602	0.0122074		36.3634	-0.0781274		2.50368	-8.94528	1.36937		2.50368	8.9703	-9.12626		8.9703				2.50368	9.06095		2.50368	-9.03592		80.1178	8.78933		160.236	0.0122074		160.236				40.0589
40.0998	0.0122074		36.4045	8.78933		40.0998	8.87997		-1.08346	0.0122074		36.4043	-0.0781274		2.50624	-5.50706	1.00742		2.50624	8.9703	-9.12626		8.9703				2.50624	9.06095		2.50624	-9.03592		80.1997	8.78933		160.399	0.0122074		160.399				40.0998
40.1408	0.0122074		36.4455	8.78933		40.1408	8.78933		-1.0809	0.0122074		36.4453	-0.0781274		2.5088	-3.33506	-8.22138		2.5088	8.9703	-9.03592		8.9703				2.5088	9.06095		2.5088	-9.03592		80.2816	8.78933		160.563	0.0122074		160.563				40.1408
40.1818	0.0122074		36.4865	8.78933		40.1818	8.78933		-1.07834	-0.0781274		36.4862	0.0122074		2.51136	-1.97791	-9.03592		2.51136	8.9703	-9.12626		9.06095				2.51136	9.06095		2.51136	-9.03592		80.3635	8.78933		160.727	-0.0781274		160.727				40.1818
40.2227	0.0122074		36.5274	8.87997		40.2227	8.78933		-1.07578	0.0122074		36.5272	0.0122074		2.51392	-1.25401	-6.04968		2.51392	9.06095	-9.12626		8.9703				2.51392	9.06095		2.51392	-9.03592		80.4454	8.78933		160.891	-0.0781274		160.891				40.2227
40.2637	0.0122074		36.5684	8.78933		40.2637	8.87997		-1.07322	-0.0781274		36.5682	-0.0781274		2.51648	-0.620746	-3.69732		2.51648	8.9703	-9.12626		9.06095				2.51648	9.06095		2.51648	-9.03592		80.5274	8.78933		161.055	-0.0781274		161.055				40.2637
40.3046	0.0122074		36.6093	8.78933		40.3046	8.78933		-1.07066	0.0122074		36.6091	0.0122074		2.51904	8.78933	-2.33985		2.51904	8.9703	-9.12626		9.06095				2.51904	9.06095		2.51904	-9.03592		80.6093	8.78933		161.219	0.0122074		161.219				40.3046
40.3456	0.0122074		36.6503	8.78933		40.3456	8.87997		-1.0681	0.0122074		36.6501	0.0122074		2.5216	8.87997	-1.52531		2.5216	8.9703	-9.12626		8.9703				2.5216	9.06095		2.5216	-9.03592		80.6912	8.78933		161.382	0.0122074		161.382				40.3456
40.3866	0.0122074		36.6913	8.78933		40.3866	8.87997		-1.06554	-0.0781274		36.691	-0.0781274		2.52416	4.80819	8.87997		2.52416	8.9703	-9.12626		9.06095				2.52416	9.06095		2.52416	-9.03592		80.7731	8.78933		161.546	0.0122074		161.546				40.3866
40.4275	0.0122074		36.7322	8.78933		40.4275	8.78933		-1.06298	0.0122074		36.732	-0.0781274		2.52672	2.99814	8.9703		2.52672	8.9703	-9.12626		8.9703				2.52672	9.06095		2.52672	-9.03592		80.855	8.78933		161.71	-0.0781274		161.71				40.4275
40.4685	-0.0781274		36.7732	8.87997		40.4685	8.78933		-1.06042	-0.0781274		36.773	-0.0781274		2.52928	1.82195	4.62691		2.52928	8.9703	-9.12626		8.9703				2.52928	9.06095		2.52928	-9.03592		80.937	8.78933		161.874	-0.0781274		161.874				40.4685
40.5094	0.0122074		36.8141	8.78933		40.5094	8.87997		-1.05786	0.0122074		36.8139	-0.0781274		2.53184	1.09806	2.81716		2.53184	8.9703	-9.12626		9.06095				2.53184	9.06095		2.53184	-9.03592		81.0189	8.78933		162.038	0.0122074		162.038				40.5094
40.5504	-8.85495		36.8551	8.78933		40.5504	8.78933		-1.0553	-0.0781274		36.8549	0.0122074		2.5344	-8.85495	1.73162		2.5344	8.9703	-9.03592		8.9703				2.5344	9.06095		2.5344	-9.03592		81.1008	8.78933		162.202	0.0122074		162.202				40.5504
40.5914	-8.85495		36.8961	8.87997		40.5914	8.78933		-1.05274	0.0122074		36.8958	8.87997		2.53696	-7.0452	1.09806		2.53696	8.9703	-9.12626		8.9703				2.53696	9.06095		2.53696	-9.03592		81.1827	8.78933		162.365	0.0122074		162.365				40.5914
40.6323	-8.85495		36.937	8.78933		40.6323	8.78933		-1.05018	-0.0781274		36.9368	8.78933		2.53952	-4.23994	0.826441		2.53952	8.9703	-9.12626		8.9703				2.53952	9.06095		2.53952	-9.03592		81.2646	8.78933		162.529	0.0122074		162.529				40.6323
40.6733	-8.94528		36.978	8.78933		40.6733	8.78933		-1.04762	0.0122074		36.9778	8.78933		2.54208	-2.61116	-9.03592		2.54208	8.9703	-9.12626		8.9703				2.54208	9.06095		2.54208	-9.03592		81.3466	8.78933		162.693	0.0122074		162.693				40.6733
40.7142	-8.94528		37.0189	8.87997		40.7142	8.78933		-1.04506	-0.0781274		37.0187	8.87997		2.54464	-1.61565	-8.31202		2.54464	8.9703	-9.12626		8.9703				2.54464	9.06095		2.54464	-9.03592		81.4285	8.78933		162.857	0.0122074		162.857				40.7142
40.7552	-8.85495		37.0599	8.78933		40.7552	8.87997		-1.0425	0.0122074		37.0597	8.78933		2.5472	-1.07303	-4.69253		2.5472	8.9703	-9.12626		9.06095				2.5472	9.06095		2.5472	-9.03592		81.5104	8.78933		163.021	0.0122074		163.021				40.7552
40.7962	-8.94528		37.1009	8.78933		40.7962	8.87997		-1.03994	-0.0781274		37.1006	8.78933		2.54976	-0.530107	-2.88278		2.54976	8.9703	-9.03592		8.9703				2.54976	9.06095		2.54976	-9.03592		81.5923	8.78933		163.185	0.0122074		163.185				40.7962
40.8371	-8.85495		37.1418	8.87997		40.8371	8.78933		-1.03738	0.0122074		37.1416	8.78933		2.55232	8.87997	-1.88757		2.55232	8.9703	-9.12626		8.9703				2.55232	9.06095		2.55232	-9.03592		81.6742	8.78933		163.348	0.0122074		163.348				40.8371
40.8781	-8.94528		37.1828	8.87997		40.8781	8.87997		-1.03482	0.0122074		37.1826	8.78933		2.55488	6.16504	8.06574		2.55488	8.9703	-9.12626		9.06095				2.55488	9.06095		2.55488	-9.03592		81.7562	8.87997		163.512	0.0122074		163.512				40.8781
40.919	-8.94528		37.2237	8.78933		40.919	8.87997		-1.03226	-0.0781274		37.2235	8.78933		2.55744	3.81268	8.9703		2.55744	8.9703	-9.12626		9.06095				2.55744	9.06095		2.55744	-9.03592		81.8381	8.78933		163.676	0.0122074		163.676				40.919
40.96	-8.85495		37.2647	8.87997		40.96	8.78933		-1.0297	-0.0781274		37.2645	8.78933		2.56	2.36488	5.71276		2.56	8.9703	-9.12626		8.9703				2.56	9.06095		2.56	-9.03592		81.92	8.87997		163.84	0.0122074		163.84				40.96
41.001	-8.85495		37.3057	8.87997		41.001	8.78933		-1.02714	0.0122074		37.3054	8.87997		2.56256	1.36937	3.6317		2.56256	8.9703	-9.12626		9.06095				2.56256	9.06095		2.56256	-9.03592		82.0019	8.78933		164.004	0.0122074		164.004				41.001
41.0419	-8.94528		37.3466	8.78933		41.0419	8.78933		-1.02458	-0.0781274		37.3464	8.78933		2.56512	-8.94528	2.27424		2.56512	8.9703	-9.03592		8.9703				2.56512	9.06095		2.56512	-9.03592		82.0838	8.78933		164.168	0.0122074		164.168				41.0419
41.0829	-8.85495		37.3876	8.78933		41.0829	8.78933		-1.02202	-0.0781274		37.3874	8.78933		2.56768	-8.94528	1.36937		2.56768	8.9703	-9.12626		9.06095				2.56768	9.06095		2.56768	-9.03592		82.1658	8.87997		164.332	0.0122074		164.332				41.0829
41.1238	-8.85495		37.4285	8.78933		41.1238	8.78933		-1.01946	-0.0781274		37.4283	8.78933		2.57024	-5.41643	1.00742		2.57024	8.9703	-9.03592		9.06095				2.57024	9.06095		2.57024	-9.03592		82.2477	8.78933		164.495	0.0122074		164.495				41.1238
41.1648	-8.85495		37.4695	8.78933		41.1648	8.78933		-1.0169	-0.0781274		37.4693	8.78933		2.5728	-3.24442	-8.31202		2.5728	8.9703	-9.03592		9.06095				2.5728	9.06095		2.5728	-9.03592		82.3296	8.78933		164.659	0.0122074		164.659				41.1648
41.2058	-8.94528		37.5105	8.78933		41.2058	8.78933		-1.01434	-0.0781274		37.5102	8.78933		2.57536	-2.06854	-9.03592		2.57536	8.9703	-9.03592		8.9703				2.57536	9.06095		2.57536	-9.03592		82.4115	8.78933		164.823	-0.0781274		164.823				41.2058
41.2467	-8.85495		37.5514	8.87997		41.2467	8.78933		-1.01178	-0.0781274		37.5512	8.78933		2.57792	-1.34434	-6.04968		2.57792	8.9703	-9.12626		9.06095				2.57792	9.06095		2.57792	-9.03592		82.4934	8.78933		164.987	-0.0781274		164.987				41.2467
41.2877	-8.94528		37.5924	8.78933		41.2877	8.78933		-1.00922	-0.0781274		37.5922	8.78933		2.58048	-0.620746	-3.69732		2.58048	8.9703	-9.03592		9.06095				2.58048	9.06095		2.58048	-9.03592		82.5754	8.78933		165.151	0.0122074		165.151				41.2877
41.3286	-8.85495		37.6333	8.78933		41.3286	8.78933		-1.00666	0.0122074		37.6331	8.78933		2.58304	8.87997	-2.33985		2.58304	8.9703	-9.12626		8.9703				2.58304	9.06095		2.58304	-9.03592		82.6573	8.78933		165.315	0.0122074		165.315				41.3286
41.3696	-8.94528		37.6743	8.87997		41.3696	8.78933		-1.0041	-0.0781274		37.6741	8.87997		2.5856	8.87997	-1.52531		2.5856	8.9703	-9.12626		9.06095				2.5856	9.06095		2.5856	-9.03592		82.7392	8.78933		165.478	0.0122074		165.478				41.3696
41.4106	-8.94528		37.7153	8.87997		41.4106	8.87997		-1.00154	0.0122074		37.715	8.87997		2.58816	4.80819	8.87997		2.58816	8.9703	-9.03592		9.06095				2.58816	9.06095		2.58816	-9.03592		82.8211	8.78933		165.642	0.0122074		165.642				41.4106
41.4515	-8.85495		37.7562	8.78933		41.4515	8.78933		-0.998981	0.0122074		37.756	8.78933		2.59072	2.99814	8.9703		2.59072	8.9703	-9.03592		9.06095				2.59072	9.06095		2.59072	-9.03592		82.903	8.78933		165.806	0.0122074		165.806				41.4515
41.4925	-8.94528		37.7972	8.78933		41.4925	8.78933		-0.996421	0.0122074		37.797	8.78933		2.59328	1.82195	4.53627		2.59328	8.9703	-9.12626		9.06095				2.59328	9.06095		2.59328	-9.03592		82.985	8.78933		165.97	0.0122074		165.97				41.4925
41.5334	-8.85495		37.8381	8.78933		41.5334	8.78933		-0.993861	-0.0781274		37.8379	8.78933		2.59584	1.09806	2.81716		2.59584	8.9703	-9.12626		9.06095				2.59584	9.06095		2.59584	-9.03592		83.0669	8.78933		166.134	-0.0781274		166.134				41.5334
41.5744	-8.85495		37.8791	8.78933		41.5744	8.87997		-0.991301	0.0122074		37.8789	8.78933		2.5984	-8.94528	1.73162		2.5984	8.9703	-9.12626		8.9703				2.5984	9.06095		2.5984	-9.03592		83.1488	8.87997		166.298	0.0122074		166.298				41.5744
41.6154	-8.94528		37.9201	8.87997		41.6154	8.78933		-0.988741	-0.0781274		37.9198	8.78933		2.60096	-6.95486	1.09806		2.60096	8.9703	-9.03592		9.06095				2.60096	8.9703		2.60096	-9.03592		83.2307	8.78933		166.461	0.102847		166.461				41.6154
41.6563	-8.85495		37.961	8.78933		41.6563	8.78933		-0.986181	-0.0781274		37.9608	8.78933		2.60352	-4.23994	0.826441		2.60352	8.9703	-9.12626		9.06095				2.60352	9.06095		2.60352	-9.03592		83.3126	8.78933		166.625	0.0122074		166.625				41.6563
41.6973	-8.85495		38.002	8.78933		41.6973	8.78933		-0.983621	-0.0781274		38.0018	8.78933		2.60608	-2.52083	-9.03592		2.60608	8.9703	-9.12626		8.9703				2.60608	9.06095		2.60608	-9.03592		83.3946	8.78933		166.789	0.0122074		166.789				41.6973
41.7382	-8.85495		38.0429	8.78933		41.7382	8.78933		-0.981061	0.0122074		38.0427	8.78933		2.60864	-1.52531	-7.58812		2.60864	8.9703	-9.12626		9.06095				2.60864	9.06095		2.60864	-9.03592		83.4765	8.78933		166.953	0.0122074		166.953				41.7382
41.7792	-8.85495		38.0839	8.87997		41.7792	8.78933		-0.978501	-0.0781274		38.0837	8.78933		2.6112	-1.07303	-4.60189		2.6112	8.9703	-9.12626		9.06095				2.6112	9.06095		2.6112	-9.03592		83.5584	8.78933		167.117	0.0122074		167.117				41.7792
41.8202	-8.85495		38.1249	8.78933		41.8202	8.78933		-0.975941	-0.0781274		38.1246	8.78933		2.61376	-0.439772	-2.79214		2.61376	8.9703	-9.03592		9.06095				2.61376	9.06095		2.61376	-9.03592		83.6403	8.78933		167.281	0.0122074		167.281				41.8202
41.8611	-8.85495		38.1658	8.78933		41.8611	8.78933		-0.973381	0.0122074		38.1656	8.87997		2.61632	8.87997	-1.88757		2.61632	8.9703	-9.03592		9.06095				2.61632	9.06095		2.61632	-9.03592		83.7222	8.78933		167.444	0.0122074		167.444				41.8611
41.9021	-8.94528		38.2068	8.78933		41.9021	8.78933		-0.970821	0.0122074		38.2066	8.78933		2.61888	6.07471	8.24671		2.61888	8.9703	-9.12626		9.06095				2.61888	9.06095		2.61888	-9.03592		83.8042	8.78933		167.608	-0.0781274		167.608				41.9021
41.943	-8.85495		38.2477	8.78933		41.943	8.78933		-0.968261	0.0122074		38.2475	8.78933		2.62144	3.72234	8.87997		2.62144	8.9703	-9.12626		9.06095				2.62144	9.06095		2.62144	-9.03592		83.8861	8.78933		167.772	-0.0781274		167.772				41.943
41.984	-8.94528		38.2887	8.78933		41.984	8.87997		-0.965701	-0.0781274		38.2885	8.78933		2.624	2.27424	5.71276		2.624	8.9703	-9.03592		9.06095				2.624	9.06095		2.624	-9.03592		83.968	8.78933		167.936	0.0122074		167.936				41.984
42.025	-8.85495		38.3297	8.78933		42.025	8.87997		-0.963141	-0.0781274		38.3294	8.78933		2.62656	1.36937	3.6317		2.62656	8.9703	-9.03592		9.06095				2.62656	9.06095		2.62656	-9.03592		84.0499	8.87997		168.1	0.0122074		168.1				42.025
42.0659	-8.85495		38.3706	8.78933		42.0659	8.78933		-0.960581	0.0122074		38.3704	8.78933		2.62912	-8.94528	2.27424		2.62912	8.9703	-9.12626		9.06095				2.62912	9.06095		2.62912	-9.03592		84.1318	8.78933		168.264	0.0122074		168.264				42.0659
42.1069	-8.85495		38.4116	8.78933		42.1069	8.78933		-0.958021	-0.0781274		38.4114	8.78933		2.63168	-8.94528	1.36937		2.63168	8.9703	-9.03592		9.06095				2.63168	9.06095		2.63168	-9.03592		84.2138	8.87997		168.428	0.0122074		168.428				42.1069
42.1478	-8.94528		38.4525	8.78933		42.1478	8.78933		-0.955461	0.0122074		38.4523	8.78933		2.63424	-5.41643	1.09806		2.63424	8.9703	-9.12626		9.06095				2.63424	9.06095		2.63424	-9.03592		84.2957	8.78933		168.591	0.0122074		168.591				42.1478
42.1888	-8.85495		38.4935	-8.76461		42.1888	-8.85495		-0.952901	0.0122074		38.4933	8.78933		2.6368	-3.24442	-8.58364		2.6368	8.9703	-9.12626		8.9703				2.6368	9.06095		2.6368	-9.03592		84.3776	8.78933		168.755	0.0122074		168.755				42.1888
42.2298	-8.85495		38.5345	-8.85495		42.2298	-8.85495		-0.950341	0.0122074		38.5342	8.78933		2.63936	-2.06854	-9.03592		2.63936	8.9703	-9.12626		8.9703				2.63936	9.06095		2.63936	-9.03592		84.4595	8.78933		168.919	0.0122074		168.919				42.2298
42.2707	-8.94528		38.5754	-8.85495		42.2707	-8.85495		-0.947781	-0.0781274		38.5752	8.78933		2.64192	-1.25401	-5.86871		2.64192	8.9703	-9.12626		9.06095				2.64192	9.06095		2.64192	-9.03592		84.5414	8.78933		169.083	0.0122074		169.083				42.2707
42.3117	-8.85495		38.6164	-8.85495		42.3117	-8.85495		-0.945221	-0.0781274		38.6162	8.78933		2.64448	-0.620746	-3.60668		2.64448	8.9703	-9.12626		8.9703				2.64448	9.06095		2.64448	-9.03592		84.6234	8.78933		169.247	0.0122074		169.247				42.3117
42.3526	-8.85495		38.6573	-8.94528		42.3526	-8.85495		-0.942661	-0.0781274		38.6571	8.78933		2.64704	8.87997	-2.24952		2.64704	8.9703	-9.12626		9.06095				2.64704	9.06095		2.64704	-9.03592		84.7053	8.78933		169.411	-0.0781274		169.411				42.3526
42.3936	-8.85495		38.6983	-8.85495		42.3936	-8.85495		-0.940101	-0.0781274		38.6981	8.78933		2.6496	8.87997	-1.52531		2.6496	8.9703	-9.12626		9.06095				2.6496	9.06095		2.6496	-9.03592		84.7872	8.78933		169.574	-0.0781274		169.574				42.3936
42.4346	-8.85495		38.7393	-8.85495		42.4346	-8.94528		-0.937541	-0.0781274		38.739	8.78933		2.65216	4.71755	8.87997		2.65216	8.9703	-9.12626		9.06095				2.65216	9.06095		2.65216	-9.03592		84.8691	8.78933		169.738	-0.0781274		169.738				42.4346
42.4755	-8.85495		38.7802	-8.85495		42.4755	-8.85495		-0.934981	0.0122074		38.78	8.87997		2.65472	2.99814	8.9703		2.65472	8.9703	-9.12626		9.06095				2.65472	9.06095		2.65472	-9.03592		84.951	8.78933		169.902	-0.0781274		169.902				42.4755
42.5165	-8.85495		38.8212	-8.94528		42.5165	-8.85495		-0.932421	0.0122074		38.821	8.78933		2.65728	1.82195	4.44594		2.65728	8.9703	-9.12626		9.06095				2.65728	9.06095		2.65728	-9.03592		85.033	8.78933		170.066	0.0122074		170.066				42.5165
42.5574	-8.85495		38.8621	-8.85495		42.5574	-8.94528		-0.929861	0.0122074		38.8619	8.78933		2.65984	1.00742	2.81716		2.65984	8.9703	-9.03592		8.9703				2.65984	9.06095		2.65984	-9.03592		85.1149	8.78933		170.23	0.0122074		170.23				42.5574
42.5984	-8.85495		38.9031	-8.94528		42.5984	-8.94528		-0.927301	-0.0781274		38.9029	8.78933		2.6624	-8.94528	1.73162		2.6624	8.9703	-9.12626		9.06095				2.6624	9.06095		2.6624	-9.03592		85.1968	8.78933		170.394	0.0122074		170.394				42.5984
42.6394	-8.85495		38.9441	-8.94528		42.6394	-8.85495		-0.924741	0.0122074		38.9438	8.78933		2.66496	-6.95486	1.09806		2.66496	8.9703	-9.12626		9.06095				2.66496	9.06095		2.66496	-9.03592		85.2787	8.78933		170.557	0.0122074		170.557				42.6394
42.6803	-8.85495		38.985	-8.94528		42.6803	-8.94528		-0.922181	-0.0781274		38.9848	8.78933		2.66752	-4.1496	0.826441		2.66752	8.9703	-9.03592		9.06095				2.66752	9.06095		2.66752	-9.03592		85.3606	8.78933		170.721	0.0122074		170.721				42.6803
42.7213	-8.94528		39.026	-8.85495		42.7213	-8.94528		-0.919621	-0.0781274		39.0258	8.78933		2.67008	-2.52083	-9.03592		2.67008	8.9703	-9.12626		9.06095				2.67008	9.06095		2.67008	-9.03592		85.4426	8.78933		170.885	0.0122074		170.885				42.7213
42.7622	-8.94528		39.0669	-8.85495		42.7622	-8.85495		-0.917061	0.0122074		39.0667	8.78933		2.67264	-1.52531	-7.49748		2.67264	8.9703	-9.12626		9.06095				2.67264	9.06095		2.67264	-9.03592		85.5245	0.0122074		171.049	0.0122074		171.049				42.7622
42.8032	-8.85495		39.1079	-8.85495		42.8032	-8.85495		-0.914501	-0.0781274		39.1077	8.78933		2.6752	-1.07303	-4.60189		2.6752	8.9703	-9.12626		9.06095				2.6752	9.06095		2.6752	-9.03592		85.6064	-8.76461		171.213	0.0122074		171.213				42.8032
42.8442	-8.85495		39.1489	-8.85495		42.8442	-8.94528		-0.911941	0.0122074		39.1486	8.78933		2.67776	-0.530107	-2.88278		2.67776	8.9703	-9.12626		9.06095				2.67776	9.06095		2.67776	-9.03592		85.6883	-8.85495		171.377	0.0122074		171.377				42.8442
42.8851	-8.85495		39.1898	-8.85495		42.8851	-8.85495		-0.909381	0.0122074		39.1896	8.87997		2.68032	8.87997	-1.79693		2.68032	8.9703	-9.12626		9.06095				2.68032	9.06095		2.68032	-9.03592		85.7702	-8.85495		171.54	0.0122074		171.54				42.8851
42.9261	-8.85495		39.2308	-8.94528		42.9261	-8.85495		-0.906821	-0.0781274		39.2306	8.78933		2.68288	6.07471	8.51802		2.68288	8.9703	-9.03592		9.06095				2.68288	9.06095		2.68288	-9.03592		85.8522	-8.85495		171.704	0.0122074		171.704				42.9261
42.967	-8.85495		39.2717	-8.85495		42.967	-8.94528		-0.904261	-0.0781274		39.2715	8.78933		2.68544	3.72234	8.87997		2.68544	8.9703	-9.12626		9.06095				2.68544	9.06095		2.68544	-9.03592		85.9341	-8.94528		171.868	0.0122074		171.868				42.967
43.008	-8.94528		39.3127	-8.94528		43.008	-8.85495		-0.901701	-0.0781274		39.3125	8.78933		2.688	2.27424	5.71276		2.688	8.9703	-9.03592		9.06095				2.688	9.06095		2.688	-9.03592		86.016	-8.85495		172.032	0.0122074		172.032				43.008
43.049	-8.85495		39.3537	-8.85495		43.049	-8.85495		-0.899141	0.0122074		39.3534	8.78933		2.69056	1.36937	3.54137		2.69056	8.9703	-9.12626		9.06095				2.69056	8.9703		2.69056	-9.03592		86.0979	-8.85495		172.196	0.0122074		172.196				43.049
43.0899	-8.94528		39.3946	-8.85495		43.0899	-8.94528		-0.896581	-0.0781274		39.3944	8.78933		2.69312	-8.85495	2.18391		2.69312	8.9703	-9.12626		9.06095				2.69312	8.9703		2.69312	-9.03592		86.1798	-8.85495		172.36	-0.0781274		172.36				43.0899
43.1309	-8.85495		39.4356	-8.85495		43.1309	-8.94528		-0.894021	-0.0781274		39.4354	8.78933		2.69568	-8.94528	1.36937		2.69568	8.9703	-9.12626		9.06095				2.69568	9.06095		2.69568	-9.03592		86.2618	-8.85495		172.524	0.0122074		172.524				43.1309
43.1718	-8.85495		39.4765	-8.85495		43.1718	-8.85495		-0.891461	0.0122074		39.4763	8.78933		2.69824	-5.41643	1.00742		2.69824	8.9703	-9.12626		9.06095				2.69824	9.06095		2.69824	-9.03592		86.3437	-8.94528		172.687	0.0122074		172.687				43.1718
43.2128	-8.85495		39.5175	-8.85495		43.2128	-8.85495		-0.888901	0.0122074		39.5173	8.78933		2.7008	-3.24442	-8.76461		2.7008	8.9703	-9.12626		9.06095				2.7008	9.06095		2.7008	-9.03592		86.4256	-8.94528		172.851	0.0122074		172.851				43.2128
43.2538	-8.94528		39.5585	-8.85495		43.2538	-8.94528		-0.886341	-0.0781274		39.5582	8.78933		2.70336	-2.06854	-9.03592		2.70336	8.9703	-9.12626		9.06095				2.70336	9.06095		2.70336	-9.03592		86.5075	-8.94528		173.015	0.0122074		173.015				43.2538
43.2947	-8.85495		39.5994	-8.85495		43.2947	-8.85495		-0.883781	0.0122074		39.5992	8.78933		2.70592	-1.25401	-5.86871		2.70592	8.9703	-9.03592		9.06095				2.70592	9.06095		2.70592	-9.03592		86.5894	-8.94528		173.179	0.0122074		173.179				43.2947
43.3357	-8.94528		39.6404	-8.94528		43.3357	-8.94528		-0.881221	-0.0781274		39.6402	8.78933		2.70848	-0.620746	-3.60668		2.70848	8.9703	-9.12626		9.06095				2.70848	9.06095		2.70848	-9.03592		86.6714	-8.85495		173.343	-0.0781274		173.343				43.3357
43.3766	-8.94528		39.6813	-8.85495		43.3766	-8.94528		-0.878661	-0.0781274		39.6811	8.78933		2.71104	8.78933	-2.24952		2.71104	8.9703	-9.03592		9.06095				2.71104	9.06095		2.71104	-9.03592		86.7533	-8.94528		173.507	0.0122074		173.507				43.3766
43.4176	-8.94528		39.7223	-8.85495		43.4176	-8.94528		-0.876101	0.0122074		39.7221	8.78933		2.7136	8.87997	-1.43498		2.7136	8.9703	-9.12626		8.9703				2.7136	9.06095		2.7136	-9.03592		86.8352	-8.94528		173.67	-0.0781274		173.67				43.4176
43.4586	-8.85495		39.7633	-8.94528		43.4586	-8.85495		-0.873541	-0.0781274		39.763	8.78933		2.71616	4.71755	8.87997		2.71616	8.9703	-9.12626		9.06095				2.71616	9.06095		2.71616	-9.03592		86.9171	-8.85495		173.834	0.0122074		173.834				43.4586
43.4995	-8.85495		39.8042	-8.85495		43.4995	-8.85495		-0.870981	-0.0781274		39.804	8.78933		2.71872	2.9075	8.9703		2.71872	8.9703	-9.12626		8.9703				2.71872	9.06095		2.71872	-9.03592		86.999	-8.85495		173.998	0.0122074		173.998				43.4995
43.5405	-8.85495		39.8452	-8.85495		43.5405	-8.85495		-0.868421	0.0122074		39.845	8.78933		2.72128	1.73162	4.44594		2.72128	8.9703	-9.12626		9.06095				2.72128	9.06095		2.72128	-9.03592		87.081	-8.85495		174.162	0.0122074		174.162				43.5405
43.5814	-8.85495		39.8861	-8.94528		43.5814	-8.94528		-0.865861	-0.0781274		39.8859	8.78933		2.72384	1.09806	2.81716		2.72384	8.9703	-9.03592		9.06095				2.72384	9.06095		2.72384	-9.03592		87.1629	-8.85495		174.326	0.0122074		174.326				43.5814
43.6224	-8.85495		39.9271	-8.85495		43.6224	-8.85495		-0.863301	-0.0781274		39.9269	8.78933		2.7264	-8.94528	1.73162		2.7264	8.9703	-9.12626		8.9703				2.7264	9.06095		2.7264	-9.03592		87.2448	-8.85495		174.49	0.0122074		174.49				43.6224
43.6634	-8.94528		39.9681	-8.94528		43.6634	-8.94528		-0.860741	-0.0781274		39.9678	8.78933		2.72896	-6.86422	1.00742		2.72896	8.9703	-9.03592		9.06095				2.72896	9.06095		2.72896	-9.03592		87.3267	-8.85495		174.653	-0.0781274		174.653				43.6634
43.7043	-8.94528		40.009	-8.85495		43.7043	-8.85495		-0.858181	0.0122074		40.0088	8.78933		2.73152	-4.1496	0.826441		2.73152	8.9703	-9.12626		9.06095				2.73152	9.06095		2.73152	-9.03592		87.4086	-8.85495		174.817	-0.0781274		174.817				43.7043
43.7453	-8.85495		40.05	-8.85495		43.7453	-8.85495		-0.855621	0.0122074		40.0498	8.78933		2.73408	-2.52083	-9.03592		2.73408	8.9703	-9.12626		9.06095				2.73408	9.06095		2.73408	-9.03592		87.4906	-8.94528		174.981	0.0122074		174.981				43.7453
43.7862	-8.94528		40.0909	-8.94528		43.7862	-8.85495		-0.853061	-0.0781274		40.0907	8.78933		2.73664	-1.52531	-7.40715		2.73664	8.9703	-9.12626		9.06095				2.73664	9.06095		2.73664	-9.03592		87.5725	-8.85495		175.145	0.0122074		175.145				43.7862
43.8272	-8.94528		40.1319	-8.85495		43.8272	-8.94528		-0.850501	-0.0781274		40.1317	8.78933		2.7392	-0.982391	-4.60189		2.7392	8.9703	-9.03592		9.06095				2.7392	9.06095		2.7392	-9.03592		87.6544	-8.85495		175.309	0.0122074		175.309				43.8272
43.8682	-8.85495		40.1729	-8.85495		43.8682	-8.94528		-0.847941	-0.0781274		40.1726	8.78933		2.74176	-0.530107	-2.79214		2.74176	8.9703	-9.12626		9.06095				2.74176	9.06095		2.74176	-9.03592		87.7363	-8.85495		175.473	-0.0781274		175.473				43.8682
43.9091	-8.94528		40.2138	-8.94528		43.9091	-8.85495		-0.845381	-0.0781274		40.2136	8.78933		2.74432	8.78933	-1.79693		2.74432	8.9703	-9.12626		9.06095				2.74432	9.06095		2.74432	-9.03592		87.8182	-8.85495		175.636	8.9703		175.636				43.9091
43.9501	-8.85495		40.2548	-8.94528		43.9501	-8.85495		-0.842821	0.0122074		40.2546	8.78933		2.74688	6.07471	8.60836		2.74688	8.9703	-9.12626		9.06095				2.74688	9.06095		2.74688	-9.03592		87.9002	-8.85495		175.8	8.9703		175.8				43.9501
43.991	-8.85495		40.2957	-8.85495		43.991	-8.85495		-0.840261	0.0122074		40.2955	8.78933		2.74944	3.72234	8.9703		2.74944	8.9703	-9.03592		9.06095				2.74944	9.06095		2.74944	-9.03592		87.9821	-8.85495		175.964	9.06095		175.964				43.991
44.032	-8.85495		40.3367	-8.85495		44.032	-8.85495		-0.837701	0.0122074		40.3365	8.78933		2.752	2.27424	5.62242		2.752	8.9703	-9.03592		9.06095				2.752	9.06095		2.752	-9.03592		88.064	-8.85495		176.128	8.9703		176.128				44.032
44.073	-8.94528		40.3777	-8.94528		44.073	-8.85495		-0.835141	0.0122074		40.3774	8.78933		2.75456	1.36937	3.54137		2.75456	8.9703	-9.12626		9.06095				2.75456	9.06095		2.75456	-9.03592		88.1459	-8.85495		176.292	8.9703		176.292				44.073
44.1139	-8.85495		40.4186	-8.85495		44.1139	-8.85495		-0.832581	-0.0781274		40.4184	8.78933		2.75712	-8.85495	2.18391		2.75712	8.9703	-9.12626		9.06095				2.75712	9.06095		2.75712	-9.03592		88.2278	-8.85495		176.456	8.9703		176.456				44.1139
44.1549	-8.94528		40.4596	-8.94528		44.1549	-8.94528		-0.830021	-0.0781274		40.4594	8.78933		2.75968	-8.94528	1.36937		2.75968	8.9703	-9.03592		9.06095				2.75968	9.06095		2.75968	-9.03592		88.3098	-8.85495		176.62	8.9703		176.62				44.1549
44.1958	-8.85495		40.5005	-8.94528		44.1958	-8.94528		-0.827461	0.0122074		40.5003	8.78933		2.76224	-5.32609	1.00742		2.76224	8.9703	-9.03592		9.06095				2.76224	9.06095		2.76224	-9.03592		88.3917	-8.94528		176.783	8.9703		176.783				44.1958
44.2368	-8.85495		40.5415	-8.85495		44.2368	-8.85495		-0.824901	-0.0781274		40.5413	8.78933		2.7648	-3.24442	-8.76461		2.7648	8.9703	-9.12626		9.06095				2.7648	9.06095		2.7648	-9.03592		88.4736	-8.85495		176.947	9.06095		176.947				44.2368
44.2778	-8.85495		40.5825	-8.85495		44.2778	-8.85495		-0.822341	-0.0781274		40.5822	8.78933		2.76736	-1.88757	-9.03592		2.76736	8.9703	-9.03592		8.9703				2.76736	9.06095		2.76736	-9.03592		88.5555	-8.85495		177.111	8.9703		177.111				44.2778
44.3187	-8.85495		40.6234	-8.85495		44.3187	-8.85495		-0.819781	0.0122074		40.6232	8.87997		2.76992	-1.25401	-5.86871		2.76992	8.9703	-9.12626		9.06095				2.76992	9.06095		2.76992	-9.03592		88.6374	-8.85495		177.275	8.9703		177.275				44.3187
44.3597	-8.85495		40.6644	-8.94528		44.3597	-8.85495		-0.817221	0.0122074		40.6642	8.78933		2.77248	-0.620746	-3.51634		2.77248	8.9703	-9.12626		9.06095				2.77248	9.06095		2.77248	-9.03592		88.7194	-8.85495		177.439	8.9703		177.439				44.3597
44.4006	-8.85495		40.7053	-8.85495		44.4006	-8.94528		-0.814661	-0.0781274		40.7051	8.78933		2.77504	8.78933	-2.24952		2.77504	8.9703	-9.12626		9.06095				2.77504	9.06095		2.77504	-9.03592		88.8013	-8.85495		177.603	8.9703		177.603				44.4006
44.4416	-8.85495		40.7463	-8.85495		44.4416	-8.94528		-0.812101	0.0122074		40.7461	8.78933		2.7776	8.9703	-1.43498		2.7776	8.9703	-9.12626		9.06095				2.7776	9.06095		2.7776	-9.03592		88.8832	-8.85495		177.766	8.9703		177.766				44.4416
44.4826	-8.94528		40.7873	-8.94528		44.4826	-8.85495		-0.809541	-0.0781274		40.787	8.78933		2.78016	4.71755	8.87997		2.78016	8.9703	-9.03592		8.9703				2.78016	9.06095		2.78016	-9.03592		88.9651	-8.85495		177.93	8.9703		177.93				44.4826
44.5235	-8.85495		40.8282	-8.94528		44.5235	-8.94528		-0.806981	-0.0781274		40.828	8.78933		2.78272	2.9075	8.9703		2.78272	8.9703	-9.12626		9.06095				2.78272	9.06095		2.78272	-9.03592		89.047	-8.85495		178.094	8.9703		178.094				44.5235
44.5645	-8.94528		40.8692	-8.94528		44.5645	-8.85495		-0.804421	-0.0781274		40.869	8.87997		2.78528	1.82195	4.44594		2.78528	8.9703	-9.12626		9.06095				2.78528	9.06095		2.78528	-9.03592		89.129	-8.85495		178.258	8.9703		178.258				44.5645
44.6054	-8.85495		40.9101	-8.94528		44.6054	-8.85495		-0.801861	0.0122074		40.9099	8.78933		2.78784	1.09806	2.81716		2.78784	8.9703	-9.03592		9.06095				2.78784	9.06095		2.78784	-9.03592		89.2109	-8.94528		178.422	8.9703		178.422				44.6054
44.6464	-8.94528		40.9511	-8.94528		44.6464	-8.85495		-0.799301	0.0122074		40.9509	8.78933		2.7904	-8.94528	1.73162		2.7904	8.9703	-9.12626		8.9703				2.7904	9.06095		2.7904	-9.03592		89.2928	-8.85495		178.586	8.9703		178.586				44.6464
44.6874	-8.85495		40.9921	-8.85495		44.6874	-8.94528		-0.796741	0.0122074		40.9918	8.78933		2.79296	-6.86422	1.00742		2.79296	8.9703	-9.12626		9.06095				2.79296	9.06095		2.79296	-9.03592		89.3747	-8.94528		178.749	8.9703		178.749				44.6874
44.7283	-8.85495		41.033	-0.0781274		44.7283	-0.0781274		-0.794181	0.0122074		41.0328	8.87997		2.79552	-4.05927	0.736106		2.79552	8.9703	-9.12626		9.06095				2.79552	9.06095		2.79552	-9.03592		89.4566	-8.94528		178.913	8.9703		178.913				44.7283
44.7693	-8.85495		41.074	-0.0781274		44.7693	-0.0781274		-0.791621	0.0122074		41.0738	8.78933		2.79808	-2.52083	-8.94528		2.79808	8.9703	-9.12626		8.9703				2.79808	9.06095		2.79808	-9.03592		89.5386	-8.85495		179.077	8.9703		179.077				44.7693
44.8102	-8.85495		41.1149	-0.0781274		44.8102	-0.0781274		-0.789061	0.0122074		41.1147	8.78933		2.80064	-1.52531	-7.31651		2.80064	8.9703	-9.12626		8.9703				2.80064	9.06095		2.80064	-9.03592		89.6205	-8.85495		179.241	8.9703		179.241				44.8102
44.8512	-8.85495		41.1559	0.0122074		44.8512	-0.0781274		-0.786501	-0.0781274		41.1557	8.78933		2.8032	-0.801721	-4.42091		2.8032	8.9703	-9.12626		9.06095				2.8032	9.06095		2.8032	-9.03592		89.7024	-8.85495		179.405	8.9703		179.405				44.8512
44.8922	-8.85495		41.1969	0.0122074		44.8922	-0.0781274		-0.783941	-0.0781274		41.1966	8.78933		2.80576	-0.439772	-2.79214		2.80576	8.9703	-9.12626		9.06095				2.80576	9.06095		2.80576	-9.03592		89.7843	-8.85495		179.569	8.9703		179.569				44.8922
44.9331	-8.94528		41.2378	-0.0781274		44.9331	-0.0781274		-0.781381	-0.0781274		41.2376	8.78933		2.80832	8.87997	-1.79693		2.80832	8.9703	-9.12626		9.06095				2.80832	9.06095		2.80832	-9.03592		89.8662	-8.85495		179.732	8.9703		179.732				44.9331
44.9741	-8.94528		41.2788	0.0122074		44.9741	-0.0781274		-0.778821	0.0122074		41.2786	8.78933		2.81088	5.89373	8.699		2.81088	8.9703	-9.12626		9.06095				2.81088	9.06095		2.81088	-9.03592		89.9482	-8.94528		179.896	9.06095		179.896				44.9741
45.015	-8.85495		41.3197	-0.0781274		45.015	0.0122074		-0.776261	0.0122074		41.3195	8.78933		2.81344	3.72234	8.87997		2.81344	8.9703	-9.12626		8.9703				2.81344	9.06095		2.81344	-9.03592		90.0301	-8.85495		180.06	8.9703		180.06				45.015
45.056	-8.85495		41.3607	0.0122074		45.056	-0.0781274		-0.773701	-0.0781274		41.3605	8.78933		2.816	2.27424	5.53179		2.816	8.9703	-9.12626		8.9703				2.816	9.06095		2.816	-9.03592		90.112	-8.85495		180.224	9.06095		180.224				45.056
45.097	-8.85495		41.4017	0.0122074		45.097	-0.0781274		-0.771141	0.0122074		41.4014	8.78933		2.81856	1.36937	3.54137		2.81856	8.9703	-9.12626		9.06095				2.81856	9.06095		2.81856	-9.03592		90.1939	-8.94528		180.388	8.9703		180.388				45.097
45.1379	-8.85495		41.4426	0.0122074		45.1379	0.0122074		-0.768581	-0.0781274		41.4424	8.78933		2.82112	-8.85495	2.18391		2.82112	8.9703	-9.12626		9.06095				2.82112	9.06095		2.82112	-9.03592		90.2758	-8.85495		180.552	8.9703		180.552				45.1379
45.1789	-8.85495		41.4836	-0.0781274		45.1789	0.0122074		-0.766021	-0.0781274		41.4834	8.78933		2.82368	-8.94528	1.36937		2.82368	8.9703	-9.12626		9.06095				2.82368	9.06095		2.82368	-9.03592		90.3578	-8.94528		180.716	8.9703		180.716				45.1789
45.2198	-8.94528		41.5245	-0.0781274		45.2198	-0.0781274		-0.763461	-0.0781274		41.5243	8.78933		2.82624	-5.23545	1.00742		2.82624	8.9703	-9.12626		9.06095				2.82624	9.06095		2.82624	-9.03592		90.4397	-8.85495		180.879	8.9703		180.879				45.2198
45.2608	-8.85495		41.5655	0.0122074		45.2608	-0.0781274		-0.760901	0.0122074		41.5653	8.78933		2.8288	-3.15409	-8.85495		2.8288	8.9703	-9.12626		8.9703				2.8288	8.9703		2.8288	-9.03592		90.5216	-8.85495		181.043	8.9703		181.043				45.2608
45.3018	-8.85495		41.6065	-0.0781274		45.3018	-0.0781274		-0.758341	0.0122074		41.6062	8.78933		2.83136	-1.88757	-9.03592		2.83136	8.9703	-9.12626		9.06095				2.83136	9.06095		2.83136	-9.03592		90.6035	-8.85495		181.207	8.9703		181.207				45.3018
45.3427	-8.85495		41.6474	-0.0781274		45.3427	0.0122074		-0.755781	0.0122074		41.6472	8.78933		2.83392	-1.25401	-5.77837		2.83392	8.9703	-9.12626		8.9703				2.83392	9.06095		2.83392	-9.03592		90.6854	-8.94528		181.371	8.9703		181.371				45.3427
45.3837	-8.85495		41.6884	0.0122074		45.3837	0.0122074		-0.753221	-0.0781274		41.6882	8.78933		2.83648	-0.620746	-3.51634		2.83648	8.9703	-9.12626		9.06095				2.83648	9.06095		2.83648	-9.03592		90.7674	-8.85495		181.535	8.9703		181.535				45.3837
45.4246	-8.85495		41.7293	-0.0781274		45.4246	0.0122074		-0.750661	0.0122074		41.7291	8.78933		2.83904	8.87997	-2.24952		2.83904	8.9703	-9.12626		9.06095				2.83904	8.9703		2.83904	-9.03592		90.8493	-8.85495		181.699	9.06095		181.699				45.4246
45.4656	-8.85495		41.7703	-0.0781274		45.4656	-0.0781274		-0.748101	-0.0781274		41.7701	8.78933		2.8416	8.87997	-1.43498		2.8416	8.9703	-9.03592		9.06095				2.8416	9.06095		2.8416	-9.03592		90.9312	-8.85495		181.862	9.06095		181.862				45.4656
45.5066	-8.85495		41.8113	0.0122074		45.5066	-0.0781274		-0.745541	-0.0781274		41.811	8.78933		2.84416	4.62691	8.87997		2.84416	8.9703	-9.12626		9.06095				2.84416	9.06095		2.84416	-9.03592		91.0131	-8.85495		182.026	9.06095		182.026				45.5066
45.5475	-0.0781274		41.8522	-0.0781274		45.5475	0.0122074		-0.742981	0.0122074		41.852	8.78933		2.84672	2.81716	8.9703		2.84672	8.9703	-9.12626		9.06095				2.84672	9.06095		2.84672	-9.03592		91.095	-8.85495		182.19	8.9703		182.19				45.5475
45.5885	-0.0781274		41.8932	-0.0781274		45.5885	-0.0781274		-0.740421	0.0122074		41.893	0.0122074		2.84928	1.73162	4.44594		2.84928	8.9703	-9.12626		9.06095				2.84928	9.06095		2.84928	-9.03592		91.177	-8.76461		182.354	9.06095		182.354				45.5885
45.6294	0.0122074		41.9341	-0.0781274		45.6294	-0.0781274		-0.737861	0.0122074		41.9339	0.0122074		2.85184	1.00742	2.81716		2.85184	8.9703	-9.12626		9.06095				2.85184	9.06095		2.85184	-9.03592		91.2589	-8.85495		182.518	8.9703		182.518				45.6294
45.6704	0.0122074		41.9751	-0.0781274		45.6704	-0.0781274		-0.735301	0.0122074		41.9749	0.0122074		2.8544	-9.03592	1.73162		2.8544	8.9703	-9.03592		8.9703				2.8544	8.9703		2.8544	-9.03592		91.3408	-8.85495		182.682	8.9703		182.682				45.6704
45.7114	-0.0781274		42.0161	-0.0781274		45.7114	0.0122074		-0.732741	-0.0781274		42.0158	0.0122074		2.85696	-6.77389	1.00742		2.85696	8.9703	-9.12626		9.06095				2.85696	9.06095		2.85696	-9.03592		91.4227	-8.85495		182.845	9.06095		182.845				45.7114
45.7523	0.0122074		42.057	0.0122074		45.7523	-0.0781274		-0.730181	0.0122074		42.0568	-0.0781274		2.85952	-4.05927	0.826441		2.85952	8.9703	-9.12626		8.9703				2.85952	9.06095		2.85952	-9.03592		91.5046	-8.85495		183.009	8.9703		183.009				45.7523
45.7933	0.0122074		42.098	0.0122074		45.7933	-0.0781274		-0.727621	-0.0781274		42.0978	-0.0781274		2.86208	-2.52083	-9.03592		2.86208	8.9703	-9.03592		9.06095				2.86208	8.9703		2.86208	-9.03592		91.5866	-8.85495		183.173	9.06095		183.173				45.7933
45.8342	0.0122074		42.1389	0.0122074		45.8342	0.0122074		-0.725061	0.0122074		42.1387	0.0122074		2.86464	-1.52531	-7.31651		2.86464	8.9703	-9.12626		9.06095				2.86464	9.06095		2.86464	-9.03592		91.6685	-8.85495		183.337	8.9703		183.337				45.8342
45.8752	-0.0781274		42.1799	0.0122074		45.8752	0.0122074		-0.722501	0.0122074		42.1797	0.0122074		2.8672	-0.801721	-4.42091		2.8672	9.06095	-9.12626		9.06095				2.8672	9.06095		2.8672	-9.03592		91.7504	-8.85495		183.501	8.9703		183.501				45.8752
45.9162	0.0122074		42.2209	0.0122074		45.9162	0.0122074		-0.719941	0.0122074		42.2206	0.0122074		2.86976	-0.439772	-2.79214		2.86976	8.9703	-9.12626		9.06095				2.86976	9.06095		2.86976	-9.03592		91.8323	-8.94528		183.665	-9.03592		183.665				45.9162
45.9571	0.0122074		42.2618	0.0122074		45.9571	-0.0781274		-0.717381	-0.0781274		42.2616	0.0122074		2.87232	8.87997	-1.79693		2.87232	8.9703	-9.12626		9.06095				2.87232	9.06095		2.87232	-9.03592		91.9142	-8.85495		183.828	-9.03592		183.828				45.9571
45.9981	0.0122074		42.3028	-0.0781274		45.9981	-0.0781274		-0.714821	0.0122074		42.3026	-0.0781274		2.87488	5.89373	8.78933		2.87488	8.9703	-9.12626		9.06095				2.87488	9.06095		2.87488	-9.03592		91.9962	-8.85495		183.992	-9.03592		183.992				45.9981
46.039	0.0122074		42.3437	-0.0781274		46.039	0.0122074		-0.712261	0.0122074		42.3435	-0.0781274		2.87744	3.6317	8.9703		2.87744	8.9703	-9.12626		9.06095				2.87744	9.06095		2.87744	-9.03592		92.0781	-8.85495		184.156	-9.03592		184.156				46.039
46.08	-0.0781274		42.3847	-0.0781274		46.08	-0.0781274		-0.709701	-0.0781274		42.3845	-0.0781274		2.88	2.27424	5.44145		2.88	8.9703	-9.03592		9.06095				2.88	9.06095		2.88	-9.03592		92.16	-8.85495		184.32	-9.03592		184.32				46.08
46.121	0.0122074		42.4257	0.0122074		46.121	-0.0781274		-0.707141	0.0122074		42.4254	-0.0781274		2.88256	1.36937	3.54137		2.88256	8.9703	-9.12626		9.06095				2.88256	9.06095		2.88256	-9.03592		92.2419	-8.85495		184.484	-9.03592		184.484				46.121
46.1619	0.0122074		42.4666	0.0122074		46.1619	0.0122074		-0.704581	0.0122074		42.4664	-0.0781274		2.88512	-8.94528	2.18391		2.88512	8.9703	-9.03592		9.06095				2.88512	9.06095		2.88512	-9.03592		92.3238	-8.85495		184.648	-9.03592		184.648				46.1619
46.2029	-0.0781274		42.5076	0.0122074		46.2029	-0.0781274		-0.702021	0.0122074		42.5074	0.0122074		2.88768	-8.94528	1.36937		2.88768	8.9703	-9.03592		9.06095				2.88768	9.06095		2.88768	-9.03592		92.4058	-8.85495		184.812	-9.03592		184.812				46.2029
46.2438	0.0122074		42.5485	-0.0781274		46.2438	0.0122074		-0.699461	0.0122074		42.5483	-0.0781274		2.89024	-5.14511	1.00742		2.89024	8.9703	-9.12626		8.9703				2.89024	9.06095		2.89024	-9.03592		92.4877	-8.76461		184.975	-9.03592		184.975				46.2438
46.2848	0.0122074		42.5895	0.0122074		46.2848	0.0122074		-0.696901	0.0122074		42.5893	-0.0781274		2.8928	-3.15409	-9.03592		2.8928	8.9703	-9.12626		9.06095				2.8928	9.06095		2.8928	-9.03592		92.5696	-8.85495		185.139	-9.03592		185.139				46.2848
46.3258	0.0122074		42.6305	-0.0781274		46.3258	0.0122074		-0.694341	0.0122074		42.6302	0.0122074		2.89536	-1.88757	-9.03592		2.89536	8.9703	-9.12626		9.06095				2.89536	9.06095		2.89536	-9.03592		92.6515	-8.94528		185.303	-9.03592		185.303				46.3258
46.3667	-0.0781274		42.6714	-0.0781274		46.3667	-0.0781274		-0.691781	0.0122074		42.6712	0.0122074		2.89792	-1.16337	-5.68773		2.89792	8.9703	-9.12626		9.06095				2.89792	9.06095		2.89792	-9.03592		92.7334	-8.85495		185.467	-9.03592		185.467				46.3667
46.4077	-0.0781274		42.7124	0.0122074		46.4077	0.0122074		-0.689221	-0.0781274		42.7122	0.0122074		2.90048	-0.620746	-3.51634		2.90048	8.9703	-9.03592		9.06095				2.90048	9.06095		2.90048	-9.03592		92.8154	-8.85495		185.631	-9.03592		185.631				46.4077
46.4486	0.0122074		42.7533	-0.0781274		46.4486	-0.0781274		-0.686661	-0.0781274		42.7531	-0.0781274		2.90304	8.78933	-2.24952		2.90304	8.9703	-9.12626		9.06095				2.90304	9.06095		2.90304	-9.03592		92.8973	-8.85495		185.795	-9.03592		185.795				46.4486
46.4896	0.0122074		42.7943	0.0122074		46.4896	0.0122074		-0.684101	0.0122074		42.7941	-0.0781274		2.9056	8.87997	-1.34434		2.9056	8.9703	-9.12626		9.06095				2.9056	9.06095		2.9056	-9.03592		92.9792	-8.85495		185.958	-9.03592		185.958				46.4896
46.5306	-0.0781274		42.8353	0.0122074		46.5306	0.0122074		-0.681541	0.0122074		42.835	-0.0781274		2.90816	4.62691	8.87997		2.90816	8.9703	-9.03592		9.06095				2.90816	9.06095		2.90816	-9.03592		93.0611	-8.85495		186.122	-9.03592		186.122				46.5306
46.5715	0.0122074		42.8762	0.0122074		46.5715	0.0122074		-0.678981	0.0122074		42.876	-0.0781274		2.91072	2.81716	8.9703		2.91072	8.9703	-9.12626		9.06095				2.91072	9.06095		2.91072	-9.03592		93.143	-8.85495		186.286	-9.03592		186.286				46.5715
46.6125	-0.0781274		42.9172	-0.0781274		46.6125	-0.0781274		-0.676421	0.0122074		42.917	-0.0781274		2.91328	1.73162	4.44594		2.91328	8.9703	-9.12626		9.06095				2.91328	9.06095		2.91328	-9.03592		93.225	-8.85495		186.45	-9.03592		186.45				46.6125
46.6534	0.0122074		42.9581	0.0122074		46.6534	0.0122074		-0.673861	-0.0781274		42.9579	0.0122074		2.91584	1.00742	2.72683		2.91584	8.9703	-9.12626		9.06095				2.91584	9.06095		2.91584	-9.03592		93.3069	-8.85495		186.614	-9.03592		186.614				46.6534
46.6944	0.0122074		42.9991	-0.0781274		46.6944	-0.0781274		-0.671301	-0.0781274		42.9989	-0.0781274		2.9184	-8.85495	1.73162		2.9184	8.9703	-9.03592		9.06095				2.9184	9.06095		2.9184	-9.03592		93.3888	-8.94528		186.778	-9.03592		186.778				46.6944
46.7354	-0.0781274		43.0401	-0.0781274		46.7354	0.0122074		-0.668741	-0.0781274		43.0398	0.0122074		2.92096	-6.59261	1.00742		2.92096	8.9703	-9.03592		9.06095				2.92096	9.06095		2.92096	-9.03592		93.4707	-8.94528		186.941	-9.03592		186.941				46.7354
46.7763	0.0122074		43.081	0.0122074		46.7763	-0.0781274		-0.666181	0.0122074		43.0808	0.0122074		2.92352	-3.96863	0.826441		2.92352	8.9703	-9.12626		9.06095				2.92352	9.06095		2.92352	-9.03592		93.5526	-8.85495		187.105	-9.03592		187.105				46.7763
46.8173	-0.0781274		43.122	-0.0781274		46.8173	-0.0781274		-0.663621	0.0122074		43.1218	0.0122074		2.92608	-2.52083	-9.03592		2.92608	8.9703	-9.12626		9.06095				2.92608	9.06095		2.92608	-9.03592		93.6346	-8.85495		187.269	-9.03592		187.269				46.8173
46.8582	-0.0781274		43.1629	0.0122074		46.8582	-0.0781274		-0.661061	-0.0781274		43.1627	0.0122074		2.92864	-1.52531	-7.22617		2.92864	8.9703	-9.12626		9.06095				2.92864	9.06095		2.92864	-9.03592		93.7165	-8.94528		187.433	-9.03592		187.433				46.8582
46.8992	-0.0781274		43.2039	-0.0781274		46.8992	0.0122074		-0.658501	0.0122074		43.2037	-0.0781274		2.9312	-0.801721	-4.42091		2.9312	8.9703	-9.12626		9.06095				2.9312	9.06095		2.9312	-9.03592		93.7984	-8.85495		187.597	-9.03592		187.597				46.8992
46.9402	0.0122074		43.2449	0.0122074		46.9402	-0.0781274		-0.655941	0.0122074		43.2446	0.0122074		2.93376	-0.439772	-2.79214		2.93376	8.9703	-9.12626		9.06095				2.93376	9.06095		2.93376	-9.03592		93.8803	-8.85495		187.761	-9.03592		187.761				46.9402
46.9811	0.0122074		43.2858	0.0122074		46.9811	0.0122074		-0.653381	-0.0781274		43.2856	-0.0781274		2.93632	8.87997	-1.79693		2.93632	8.9703	-9.03592		9.06095				2.93632	9.06095		2.93632	-9.03592		93.9622	-8.85495		187.924	-9.03592		187.924				46.9811
47.0221	0.0122074		43.3268	-0.0781274		47.0221	-0.0781274		-0.650821	0.0122074		43.3266	0.0122074		2.93888	5.89373	8.87997		2.93888	8.9703	-9.12626		9.06095				2.93888	9.06095		2.93888	-9.03592		94.0442	-8.85495		188.088	-9.03592		188.088				47.0221
47.063	-0.0781274		43.3677	0.0122074		47.063	0.0122074		-0.648261	0.0122074		43.3675	0.0122074		2.94144	3.54137	8.9703		2.94144	8.9703	-9.03592		9.06095				2.94144	9.06095		2.94144	-9.03592		94.1261	-8.85495		188.252	-9.03592		188.252				47.063
47.104	0.0122074		43.4087	0.0122074		47.104	-0.0781274		-0.645701	0.0122074		43.4085	-0.0781274		2.944	2.27424	5.44145		2.944	8.9703	-9.12626		9.06095				2.944	9.06095		2.944	-9.03592		94.208	-8.85495		188.416	-9.03592		188.416				47.104
47.145	-0.0781274		43.4497	-0.0781274		47.145	0.0122074		-0.643141	0.0122074		43.4494	-0.0781274		2.94656	1.27873	3.45073		2.94656	8.9703	-9.12626		9.06095				2.94656	9.06095		2.94656	-9.03592		94.2899	-8.85495		188.58	-9.03592		188.58				47.145
47.1859	-0.0781274		43.4906	-0.0781274		47.1859	-0.0781274		-0.640581	0.0122074		43.4904	-0.0781274		2.94912	-8.94528	2.09357		2.94912	8.9703	-9.12626		8.9703				2.94912	9.06095		2.94912	-9.03592		94.3718	-8.85495		188.744	-9.03592		188.744				47.1859
47.2269	0.0122074		43.5316	0.0122074		47.2269	-0.0781274		-0.638021	0.0122074		43.5314	-0.0781274		2.95168	-8.94528	1.36937		2.95168	8.9703	-9.12626		9.06095				2.95168	9.06095		2.95168	-9.03592		94.4538	-8.85495		188.908	-9.03592		188.908				47.2269
47.2678	-0.0781274		43.5725	0.0122074		47.2678	-0.0781274		-0.635461	-0.0781274		43.5723	-0.0781274		2.95424	-5.14511	1.00742		2.95424	8.9703	-9.12626		9.06095				2.95424	9.06095		2.95424	-9.03592		94.5357	-8.85495		189.071	-9.03592		189.071				47.2678
47.3088	-0.0781274		43.6135	-0.0781274		47.3088	0.0122074		-0.632901	0.0122074		43.6133	0.0122074		2.9568	-3.06375	-8.94528		2.9568	8.9703	-9.12626		8.9703				2.9568	9.06095		2.9568	-9.03592		94.6176	-8.85495		189.235	-9.03592		189.235				47.3088
47.3498	-0.0781274		43.6545	0.0122074		47.3498	-0.0781274		-0.630341	0.0122074		43.6542	-0.0781274		2.95936	-1.88757	-9.03592		2.95936	8.9703	-9.12626		9.06095				2.95936	9.06095		2.95936	-9.03592		94.6995	-8.85495		189.399	-9.03592		189.399				47.3498
47.3907	-0.0781274		43.6954	0.0122074		47.3907	0.0122074		-0.627781	0.0122074		43.6952	-0.0781274		2.96192	-1.16337	-5.68773		2.96192	8.9703	-9.12626		9.06095				2.96192	9.06095		2.96192	-9.03592		94.7814	-8.94528		189.563	-9.03592		189.563				47.3907
47.4317	-0.0781274		43.7364	0.0122074		47.4317	0.0122074		-0.625221	-0.0781274		43.7362	-0.0781274		2.96448	-0.620746	-3.51634		2.96448	8.9703	-9.03592		9.06095				2.96448	9.06095		2.96448	-9.03592		94.8634	-8.85495		189.727	-9.03592		189.727				47.4317
47.4726	0.0122074		43.7773	0.0122074		47.4726	0.0122074		-0.622661	0.0122074		43.7771	0.0122074		2.96704	8.87997	-2.24952		2.96704	8.9703	-9.03592		9.06095				2.96704	9.06095		2.96704	-9.03592		94.9453	-8.85495		189.891	-9.03592		189.891				47.4726
47.5136	0.0122074		43.8183	0.0122074		47.5136	-0.0781274		-0.620101	-0.0781274		43.8181	-0.0781274		2.9696	8.9703	-1.34434		2.9696	8.9703	-9.12626		9.06095				2.9696	9.06095		2.9696	-9.03592		95.0272	-8.85495		190.054	-9.03592		190.054				47.5136
47.5546	-0.0781274		43.8593	0.0122074		47.5546	-0.0781274		-0.617541	-0.0781274		43.859	0.0122074		2.97216	4.53627	8.87997		2.97216	8.9703	-9.12626		9.06095				2.97216	9.06095		2.97216	-9.03592		95.1091	-8.85495		190.218	-9.03592		190.218				47.5546
47.5955	0.0122074		43.9002	-0.0781274		47.5955	-0.0781274		-0.614981	0.0122074		43.9	-0.0781274		2.97472	2.81716	6.88925		2.97472	8.9703	-9.12626		9.06095				2.97472	9.06095		2.97472	-9.03592		95.191	-8.94528		190.382	-9.03592		190.382				47.5955
47.6365	-0.0781274		43.9412	0.0122074		47.6365	0.0122074		-0.612421	-0.0781274		43.941	-0.0781274		2.97728	1.73162	4.3556		2.97728	8.9703	-9.12626		9.06095				2.97728	9.06095		2.97728	-9.03592		95.273	-8.85495		190.546	-9.03592		190.546				47.6365
47.6774	-0.0781274		43.9821	0.0122074		47.6774	0.0122074		-0.609861	-0.0781274		43.9819	-0.0781274		2.97984	1.00742	2.72683		2.97984	8.9703	-9.03592		9.06095				2.97984	9.06095		2.97984	-9.03592		95.3549	-8.85495		190.71	-9.03592		190.71				47.6774
47.7184	-0.0781274		44.0231	-0.0781274		47.7184	0.0122074		-0.607301	-0.0781274		44.0229	-0.0781274		2.9824	-8.94528	1.73162		2.9824	8.9703	-9.12626		9.06095				2.9824	9.06095		2.9824	-9.03592		95.4368	-8.85495		190.874	-9.03592		190.874				47.7184
47.7594	0.0122074		44.0641	0.0122074		47.7594	0.0122074		-0.604741	0.0122074		44.0638	0.0122074		2.98496	-6.59261	1.00742		2.98496	8.9703	-9.12626		9.06095				2.98496	9.06095		2.98496	-9.03592		95.5187	-8.85495		191.037	-9.03592		191.037				47.7594
47.8003	0.0122074		44.105	0.0122074		47.8003	-0.0781274		-0.602181	0.0122074		44.1048	-0.0781274		2.98752	-3.96863	0.826441		2.98752	8.9703	-9.12626		8.9703				2.98752	9.06095		2.98752	-9.03592		95.6006	-8.85495		191.201	-9.03592		191.201				47.8003
47.8413	0.0122074		44.146	0.0122074		47.8413	0.0122074		-0.599621	0.0122074		44.1458	-0.0781274		2.99008	-2.52083	-9.03592		2.99008	8.9703	-9.12626		9.06095				2.99008	9.06095		2.99008	-9.03592		95.6826	-8.85495		191.365	-9.03592		191.365				47.8413
47.8822	0.0122074		44.1869	0.0122074		47.8822	0.0122074		-0.597061	0.0122074		44.1867	0.0122074		2.99264	-1.52531	-7.13584		2.99264	8.9703	-9.12626		9.06095				2.99264	9.06095		2.99264	-9.03592		95.7645	-8.85495		191.529	-9.03592		191.529				47.8822
47.9232	-0.0781274		44.2279	-0.0781274		47.9232	-0.0781274		-0.594501	-0.0781274		44.2277	0.0122074		2.9952	-0.801721	-4.33058		2.9952	8.9703	-9.12626		9.06095				2.9952	9.06095		2.9952	-9.03592		95.8464	-8.85495		191.693	0.0122074		191.693				47.9232
47.9642	0.0122074		44.2689	-0.0781274		47.9642	-0.0781274		-0.591941	-0.0781274		44.2686	-0.0781274		2.99776	-0.439772	-2.7018		2.99776	8.9703	-9.03592		9.06095				2.99776	9.06095		2.99776	-9.03592		95.9283	-8.85495		191.857	-0.0781274		191.857				47.9642
48.0051	-0.0781274		44.3098	-0.0781274		48.0051	-0.0781274		-0.589381	-0.0781274		44.3096	-0.0781274		3.00032	8.87997	-1.79693		3.00032	8.9703	-9.12626		9.06095				3.00032	8.9703		3.00032	-9.03592		96.0102	-8.94528		192.02	-0.0781274		192.02				48.0051
48.0461	-0.0781274		44.3508	0.0122074		48.0461	0.0122074		-0.586821	-0.0781274		44.3506	0.0122074		3.00288	5.8034	8.87997		3.00288	8.9703	-9.03592		9.06095				3.00288	9.06095		3.00288	-9.03592		96.0922	-8.94528		192.184	-0.0781274		192.184				48.0461
48.087	-0.0781274		44.3917	0.0122074		48.087	-0.0781274		-0.584261	-0.0781274		44.3915	-0.0781274		3.00544	3.54137	8.9703		3.00544	8.9703	-9.03592		8.9703				3.00544	9.06095		3.00544	-9.03592		96.1741	-8.85495		192.348	-0.0781274		192.348				48.087
48.128	0.0122074		44.4327	0.0122074		48.128	0.0122074		-0.581701	0.0122074		44.4325	-0.0781274		3.008	2.09357	5.44145		3.008	8.9703	-9.12626		9.06095				3.008	9.06095		3.008	-9.03592		96.256	-8.85495		192.512	0.0122074		192.512				48.128
48.169	-0.0781274		44.4737	0.0122074		48.169	-0.0781274		-0.579141	0.0122074		44.4734	0.0122074		3.01056	1.27873	3.45073		3.01056	8.9703	-9.12626		9.06095				3.01056	8.9703		3.01056	-9.03592		96.3379	-8.85495		192.676	-0.0781274		192.676				48.169
48.2099	0.0122074		44.5146	-0.0781274		48.2099	-0.0781274		-0.576581	-0.0781274		44.5144	0.0122074		3.01312	-8.85495	2.09357		3.01312	8.9703	-9.12626		9.06095				3.01312	9.06095		3.01312	-9.03592		96.4198	-8.94528		192.84	0.0122074		192.84				48.2099
48.2509	-0.0781274		44.5556	0.0122074		48.2509	0.0122074		-0.574021	-0.0781274		44.5554	0.0122074		3.01568	-9.03592	1.27873		3.01568	8.9703	-9.12626		9.06095				3.01568	9.06095		3.01568	-9.03592		96.5018	-8.76461		193.004	0.0122074		193.004				48.2509
48.2918	0.0122074		44.5965	-0.0781274		48.2918	-0.0781274		-0.571461	-0.0781274		44.5963	-0.0781274		3.01824	-5.14511	1.00742		3.01824	8.9703	-9.03592		9.06095				3.01824	9.06095		3.01824	-9.03592		96.5837	-8.85495		193.167	-0.0781274		193.167				48.2918
48.3328	-0.0781274		44.6375	-0.0781274		48.3328	-0.0781274		-0.568901	0.0122074		44.6373	0.0122074		3.0208	-3.06375	-8.94528		3.0208	8.9703	-9.12626		9.06095				3.0208	9.06095		3.0208	-9.03592		96.6656	-8.85495		193.331	0.0122074		193.331				48.3328
48.3738	-0.0781274		44.6785	-0.0781274		48.3738	-0.0781274		-0.566341	-0.0781274		44.6782	-0.0781274		3.02336	-1.88757	-9.03592		3.02336	8.9703	-9.03592		9.06095				3.02336	9.06095		3.02336	-9.03592		96.7475	-8.85495		193.495	0.0122074		193.495				48.3738
48.4147	-0.0781274		44.7194	-0.0781274		48.4147	-0.0781274		-0.563781	0.0122074		44.7192	-0.0781274		3.02592	-1.25401	-5.5974		3.02592	8.9703	-9.03592		8.9703				3.02592	9.06095		3.02592	-9.03592		96.8294	-8.85495		193.659	-0.0781274		193.659				48.4147
48.4557	0.0122074		44.7604	-0.0781274		48.4557	-0.0781274		-0.561221	0.0122074		44.7602	-0.0781274		3.02848	-0.620746	-3.51634		3.02848	8.9703	-9.12626		9.06095				3.02848	9.06095		3.02848	-9.03592		96.9114	-8.85495		193.823	0.0122074		193.823				48.4557
48.4966	-0.0781274		44.8013	-0.0781274		48.4966	0.0122074		-0.558661	0.0122074		44.8011	-0.0781274		3.03104	8.87997	-2.15888		3.03104	8.9703	-9.12626		9.06095				3.03104	9.06095		3.03104	-9.03592		96.9933	-8.85495		193.987	0.0122074		193.987				48.4966
48.5376	0.0122074		44.8423	-0.0781274		48.5376	0.0122074		-0.556101	-0.0781274		44.8421	-0.0781274		3.0336	8.87997	-1.34434		3.0336	8.9703	-9.12626		9.06095				3.0336	9.06095		3.0336	-9.03592		97.0752	-8.85495		194.15	0.0122074		194.15				48.5376
48.5786	0.0122074		44.8833	0.0122074		48.5786	0.0122074		-0.553541	0.0122074		44.883	-0.0781274		3.03616	4.44594	8.9703		3.03616	8.9703	-9.03592		8.9703				3.03616	9.06095		3.03616	-9.03592		97.1571	-8.94528		194.314	0.0122074		194.314				48.5786
48.6195	0.0122074		44.9242	-0.0781274		48.6195	0.0122074		-0.550981	-0.0781274		44.924	0.0122074		3.03872	2.72683	6.79891		3.03872	8.9703	-9.12626		9.06095				3.03872	9.06095		3.03872	-9.03592		97.239	-8.94528		194.478	0.0122074		194.478				48.6195
48.6605	-0.0781274		44.9652	0.0122074		48.6605	0.0122074		-0.548421	-0.0781274		44.965	0.0122074		3.04128	1.64098	4.26496		3.04128	8.9703	-9.12626		9.06095				3.04128	9.06095		3.04128	-9.03592		97.321	-8.94528		194.642	0.0122074		194.642				48.6605
48.7014	0.0122074		45.0061	-0.0781274		48.7014	0.0122074		-0.545861	0.0122074		45.0059	0.0122074		3.04384	1.00742	2.63619		3.04384	8.9703	-9.12626		9.06095				3.04384	9.06095		3.04384	-9.03592		97.4029	-8.85495		194.806	0.0122074		194.806				48.7014
48.7424	-0.0781274		45.0471	0.0122074		48.7424	-0.0781274		-0.543301	0.0122074		45.0469	-0.0781274		3.0464	-9.03592	1.64098		3.0464	8.9703	-9.12626		9.06095				3.0464	9.06095		3.0464	-9.03592		97.4848	-8.85495		194.97	0.0122074		194.97				48.7424
48.7834	0.0122074		45.0881	0.0122074		48.7834	-0.0781274		-0.540741	-0.0781274		45.0878	-0.0781274		3.04896	-6.59261	1.00742		3.04896	8.9703	-9.03592		9.06095				3.04896	9.06095		3.04896	-9.03592		97.5667	-8.85495		195.133	0.0122074		195.133				48.7834
48.8243	-0.0781274		45.129	0.0122074		48.8243	-0.0781274		-0.538181	-0.0781274		45.1288	-0.0781274		3.05152	-3.96863	0.826441		3.05152	8.9703	-9.12626		9.06095				3.05152	9.06095		3.05152	-9.03592		97.6486	-8.85495		195.297	0.0122074		195.297				48.8243
48.8653	0.0122074		45.17	-0.0781274		48.8653	0.0122074		-0.535621	-0.0781274		45.1698	-0.0781274		3.05408	-2.43049	-8.94528		3.05408	8.9703	-9.12626		9.06095				3.05408	9.06095		3.05408	-9.03592		97.7306	-8.85495		195.461	-0.0781274		195.461				48.8653
48.9062	-0.0781274		45.2109	0.0122074		48.9062	-0.0781274		-0.533061	0.0122074		45.2107	-0.0781274		3.05664	-1.52531	-7.13584		3.05664	8.9703	-9.12626		9.06095				3.05664	9.06095		3.05664	-9.03592		97.8125	-8.76461		195.625	0.0122074		195.625				48.9062
48.9472	0.0122074		45.2519	-0.0781274		48.9472	-0.0781274		-0.530501	0.0122074		45.2517	0.0122074		3.0592	-0.801721	-4.33058		3.0592	8.9703	-9.03592		9.06095				3.0592	9.06095		3.0592	-9.03592		97.8944	-8.85495		195.789	0.0122074		195.789				48.9472
48.9882	0.0122074		45.2929	-0.0781274		48.9882	-0.0781274		-0.527941	0.0122074		45.2926	-0.0781274		3.06176	-0.439772	-2.79214		3.06176	8.9703	-9.03592		9.06095				3.06176	9.06095		3.06176	-9.03592		97.9763	-8.94528		195.953	-0.0781274		195.953				48.9882
49.0291	-0.0781274		45.3338	0.0122074		49.0291	-0.0781274		-0.525381	0.0122074		45.3336	0.0122074		3.06432	8.78933	-1.79693		3.06432	8.9703	-9.12626		9.06095				3.06432	9.06095		3.06432	-9.03592		98.0582	-8.85495		196.116	0.0122074		196.116				49.0291
49.0701	0.0122074		45.3748	-0.0781274		49.0701	-0.0781274		-0.522821	-0.0781274		45.3746	0.0122074		3.06688	5.71276	8.78933		3.06688	8.9703	-9.12626		9.06095				3.06688	9.06095		3.06688	-9.03592		98.1402	-8.94528		196.28	0.0122074		196.28				49.0701
49.111	-0.0781274		45.4157	-0.0781274		49.111	-0.0781274		-0.520261	0.0122074		45.4155	-0.0781274		3.06944	3.54137	8.87997		3.06944	8.9703	-9.12626		9.06095				3.06944	9.06095		3.06944	-9.03592		98.2221	-8.85495		196.444	0.0122074		196.444				49.111
49.152	-0.0781274		45.4567	0.0122074		49.152	-0.0781274		-0.517701	0.0122074		45.4565	0.0122074		3.072	2.18391	5.44145		3.072	8.9703	-9.03592		9.06095				3.072	9.06095		3.072	-9.03592		98.304	-8.85495		196.608	0.0122074		196.608				49.152
49.193	0.0122074		45.4977	-0.0781274		49.193	-0.0781274		-0.515141	-0.0781274		45.4974	-0.0781274		3.07456	1.36937	3.45073		3.07456	8.9703	-9.12626		9.06095				3.07456	9.06095		3.07456	-9.03592		98.3859	-8.85495		196.772	-0.0781274		196.772				49.193
49.2339	-0.0781274		45.5386	-0.0781274		49.2339	0.0122074		-0.512581	-0.0781274		45.5384	0.0122074		3.07712	-8.94528	2.09357		3.07712	8.9703	-9.12626		9.06095				3.07712	9.06095		3.07712	-9.03592		98.4678	-8.85495		196.936	-0.0781274		196.936				49.2339
49.2749	0.0122074		45.5796	-0.0781274		49.2749	0.0122074		-0.510021	-0.0781274		45.5794	-0.0781274		3.07968	-8.94528	1.27873		3.07968	8.9703	-9.03592		9.06095				3.07968	9.06095		3.07968	-9.03592		98.5498	-8.85495		197.1	0.0122074		197.1				49.2749
49.3158	-0.0781274		45.6205	0.0122074		49.3158	0.0122074		-0.507461	-0.0781274		45.6203	-0.0781274		3.08224	-5.05448	1.00742		3.08224	8.9703	-9.12626		9.06095				3.08224	9.06095		3.08224	-9.03592		98.6317	-8.94528		197.263	0.0122074		197.263				49.3158
49.3568	0.0122074		45.6615	0.0122074		49.3568	-0.0781274		-0.504901	0.0122074		45.6613	0.0122074		3.0848	-2.97311	-9.03592		3.0848	8.9703	-9.12626		9.06095				3.0848	9.06095		3.0848	-9.03592		98.7136	-8.85495		197.427	0.0122074		197.427				49.3568
49.3978	-0.0781274		45.7025	-0.0781274		49.3978	0.0122074		-0.502341	-0.0781274		45.7022	0.0122074		3.08736	-1.88757	-9.03592		3.08736	8.9703	-9.03592		8.9703				3.08736	9.06095		3.08736	-9.03592		98.7955	-8.85495		197.591	0.0122074		197.591				49.3978
49.4387	-0.0781274		45.7434	-0.0781274		49.4387	-0.0781274		-0.499781	-0.0781274		45.7432	0.0122074		3.08992	-1.16337	-5.50706		3.08992	8.9703	-9.12626		9.06095				3.08992	9.06095		3.08992	-9.03592		98.8774	-8.76461		197.755	0.0122074		197.755				49.4387
49.4797	0.0122074		45.7844	0.0122074		49.4797	-0.0781274		-0.497221	-0.0781274		45.7842	-0.0781274		3.09248	-0.620746	-3.33506		3.09248	8.9703	-9.03592		9.06095				3.09248	9.06095		3.09248	-9.03592		98.9594	-8.94528		197.919	0.0122074		197.919				49.4797
49.5206	-0.0781274		45.8253	0.0122074		49.5206	-0.0781274		-0.494661	-0.0781274		45.8251	0.0122074		3.09504	8.78933	-2.15888		3.09504	8.9703	-9.03592		9.06095				3.09504	9.06095		3.09504	-9.03592		99.0413	-8.85495		198.083	0.0122074		198.083				49.5206
49.5616	-0.0781274		45.8663	0.0122074		49.5616	-0.0781274		-0.492101	-0.0781274		45.8661	-0.0781274		3.0976	8.9703	-1.34434		3.0976	8.9703	-9.12626		9.06095				3.0976	9.06095		3.0976	-9.03592		99.1232	-8.85495		198.246	0.0122074		198.246				49.5616
49.6026	0.0122074		45.9073	0.0122074		49.6026	0.0122074		-0.489541	0.0122074		45.907	-0.0781274		3.10016	4.44594	8.87997		3.10016	8.9703	-9.12626		9.06095				3.10016	9.06095		3.10016	-9.03592		99.2051	-8.85495		198.41	0.0122074		198.41				49.6026
49.6435	-0.0781274		45.9482	0.0122074		49.6435	0.0122074		-0.486981	0.0122074		45.948	0.0122074		3.10272	2.72683	6.79891		3.10272	8.9703	-9.12626		9.06095				3.10272	9.06095		3.10272	-9.03592		99.287	-8.85495		198.574	0.0122074		198.574				49.6435
49.6845	0.0122074		45.9892	0.0122074		49.6845	0.0122074		-0.484421	0.0122074		45.989	0.0122074		3.10528	1.64098	4.26496		3.10528	8.9703	-9.12626		8.9703				3.10528	9.06095		3.10528	-9.03592		99.369	-8.85495		198.738	0.0122074		198.738				49.6845
49.7254	0.0122074		46.0301	-0.0781274		49.7254	-0.0781274		-0.481861	0.0122074		46.0299	0.102847		3.10784	0.917081	2.63619		3.10784	8.9703	-9.03592		9.06095				3.10784	8.9703		3.10784	-9.03592		99.4509	-8.94528		198.902	-0.0781274		198.902				49.7254
49.7664	0.0122074		46.0711	0.0122074		49.7664	-0.0781274		-0.479301	0.0122074		46.0709	0.0122074		3.1104	-8.94528	1.64098		3.1104	8.9703	-9.12626		9.06095				3.1104	9.06095		3.1104	-9.03592		99.5328	-8.94528		199.066	0.0122074		199.066				49.7664
49.8074	-0.0781274		46.1121	0.0122074		49.8074	-0.0781274		-0.476741	-0.0781274		46.1118	0.0122074		3.11296	-6.41163	0.917081		3.11296	8.9703	-9.12626		9.06095				3.11296	9.06095		3.11296	-9.03592		99.6147	-8.85495		199.229	0.0122074		199.229				49.8074
49.8483	-0.0781274		46.153	-0.0781274		49.8483	0.0122074		-0.474181	-0.0781274		46.1528	-0.0781274		3.11552	-3.96863	0.736106		3.11552	8.9703	-9.03592		9.06095				3.11552	9.06095		3.11552	-9.03592		99.6966	-8.85495		199.393	0.0122074		199.393				49.8483
49.8893	0.0122074		46.194	-0.0781274		49.8893	-0.0781274		-0.471621	0.0122074		46.1938	-0.0781274		3.11808	-2.33985	-9.03592		3.11808	8.9703	-9.12626		9.06095				3.11808	9.06095		3.11808	-9.03592		99.7786	-8.85495		199.557	0.0122074		199.557				49.8893
49.9302	-0.0781274		46.2349	0.0122074		49.9302	0.0122074		-0.469061	0.0122074		46.2347	-0.0781274		3.12064	-1.52531	-7.0452		3.12064	8.9703	-9.12626		8.9703				3.12064	9.06095		3.12064	-9.03592		99.8605	-8.85495		199.721	0.0122074		199.721				49.9302
49.9712	0.0122074		46.2759	0.0122074		49.9712	-0.0781274		-0.466501	0.0122074		46.2757	-0.0781274		3.1232	-0.801721	-4.33058		3.1232	8.9703	-9.12626		9.06095				3.1232	8.9703		3.1232	-9.03592		99.9424	-8.85495		199.885	0.0122074		199.885				49.9712
50.0122	-0.0781274		46.3169	0.0122074		50.0122	0.0122074		-0.463941	-0.0781274		46.3166	-0.0781274		3.12576	2.27424	-2.7018		3.12576	8.9703	-9.12626		9.06095				3.12576	9.06095		3.12576	-9.03592		100.024	-8.85495		200.049	0.0122074		200.049				50.0122
50.0531	0.0122074		46.3578	0.0122074		50.0531	0.0122074		-0.461381	-0.0781274		46.3576	0.0122074		3.12832	8.87997	-1.79693		3.12832	8.9703	-9.12626		8.9703				3.12832	9.06095		3.12832	-9.03592		100.106	-8.85495		200.212	0.0122074		200.212				50.0531
50.0941	0.0122074		46.3988	-0.0781274		50.0941	0.0122074		-0.458821	0.0122074		46.3986	-0.0781274		3.13088	5.71276	8.87997		3.13088	8.9703	-9.03592		9.06095				3.13088	9.06095		3.13088	-9.03592		100.188	-8.85495		200.376	0.0122074		200.376				50.0941
50.135	0.0122074		46.4397	-0.0781274		50.135	0.0122074		-0.456261	-0.0781274		46.4395	-0.0781274		3.13344	3.54137	8.9703		3.13344	8.9703	-9.03592		9.06095				3.13344	9.06095		3.13344	-9.03592		100.27	-8.85495		200.54	0.0122074		200.54				50.135
50.176	0.0122074		46.4807	-0.0781274		50.176	0.0122074		-0.453701	-0.0781274		46.4805	-0.0781274		3.136	2.18391	5.35081		3.136	8.9703	-9.03592		9.06095				3.136	9.06095		3.136	-9.03592		100.352	-8.85495		200.704	0.0122074		200.704				50.176
50.217	-0.0781274		46.5217	-0.0781274		50.217	0.0122074		-0.451141	-0.0781274		46.5214	-0.0781274		3.13856	1.27873	3.36039		3.13856	8.9703	-9.12626		9.06095				3.13856	9.06095		3.13856	-9.03592		100.434	-8.85495		200.868	0.0122074		200.868				50.217
50.2579	-0.0781274		46.5626	-0.0781274		50.2579	0.0122074		-0.448581	0.0122074		46.5624	-0.0781274		3.14112	-8.94528	2.09357		3.14112	8.9703	-9.12626		9.06095				3.14112	9.06095		3.14112	-9.03592		100.516	-8.85495		201.032	0.0122074		201.032				50.2579
50.2989	0.0122074		46.6036	0.0122074		50.2989	-0.0781274		-0.446021	0.0122074		46.6034	-0.0781274		3.14368	-9.03592	1.27873		3.14368	8.9703	-9.12626		9.06095				3.14368	9.06095		3.14368	-9.03592		100.598	-8.94528		201.196	0.0122074		201.196				50.2989
50.3398	0.0122074		46.6445	-0.0781274		50.3398	-0.0781274		-0.443461	0.0122074		46.6443	-0.0781274		3.14624	-4.96384	1.00742		3.14624	8.9703	-9.12626		9.06095				3.14624	9.06095		3.14624	-9.03592		100.68	-8.85495		201.359	0.0122074		201.359				50.3398
50.3808	0.0122074		46.6855	-0.0781274		50.3808	0.0122074		-0.440901	-0.0781274		46.6853	-0.0781274		3.1488	-2.97311	-9.03592		3.1488	8.9703	-9.12626		9.06095				3.1488	9.06095		3.1488	-9.03592		100.762	-8.85495		201.523	0.0122074		201.523				50.3808
50.4218	-0.0781274		46.7265	0.0122074		50.4218	0.0122074		-0.438341	-0.0781274		46.7262	-0.0781274		3.15136	-1.88757	-9.03592		3.15136	8.9703	-9.12626		9.06095				3.15136	9.06095		3.15136	-9.03592		100.844	-8.85495		201.687	0.0122074		201.687				50.4218
50.4627	0.0122074		46.7674	-0.0781274		50.4627	-0.0781274		-0.435781	0.0122074		46.7672	0.0122074		3.15392	-1.16337	-5.50706		3.15392	8.9703	-9.03592		9.06095				3.15392	9.06095		3.15392	-9.03592		100.925	-8.94528		201.851	0.0122074		201.851				50.4627
50.5037	0.0122074		46.8084	0.0122074		50.5037	0.0122074		-0.433221	0.0122074		46.8082	0.0122074		3.15648	-0.620746	-3.33506		3.15648	8.9703	-9.12626		9.06095				3.15648	9.06095		3.15648	-9.03592		101.007	-8.85495		202.015	0.0122074		202.015				50.5037
50.5446	-0.0781274		46.8493	-0.0781274		50.5446	0.0122074		-0.430661	-0.0781274		46.8491	-0.0781274		3.15904	8.87997	-2.06854		3.15904	8.9703	-9.03592		9.06095				3.15904	9.06095		3.15904	-9.03592		101.089	-8.85495		202.179	-0.0781274		202.179				50.5446
50.5856	-0.0781274		46.8903	0.0122074		50.5856	-0.0781274		-0.428101	0.0122074		46.8901	-0.0781274		3.1616	8.87997	-1.34434		3.1616	8.9703	-9.12626		9.06095				3.1616	9.06095		3.1616	-9.03592		101.171	-8.85495		202.342	-0.0781274		202.342				50.5856
50.6266	0.0122074		46.9313	0.0122074		50.6266	-0.0781274		-0.425541	-0.0781274		46.931	-0.0781274		3.16416	8.87997	8.87997		3.16416	8.9703	-9.12626		9.06095				3.16416	9.06095		3.16416	-9.03592		101.253	-8.85495		202.506	0.0122074		202.506				50.6266
50.6675	-0.0781274		46.9722	0.0122074		50.6675	0.0122074		-0.422981	-0.0781274		46.972	-0.0781274		3.16672	8.87997	6.70827		3.16672	8.9703	-9.12626		9.06095				3.16672	5.98438		3.16672	-9.03592		101.335	-8.94528		202.67	0.0122074		202.67				50.6675
50.7085	0.0122074		47.0132	0.0122074		50.7085	0.0122074		-0.420421	-0.0781274		47.013	-0.0781274		3.16928	5.44145	4.26496		3.16928	8.9703	-9.12626		9.06095				3.16928	3.90301		3.16928	-9.03592		101.417	-8.85495		202.834	0.0122074		202.834				50.7085
50.7494	0.0122074		47.0541	0.0122074		50.7494	-0.0781274		-0.417861	0.0122074		47.0539	0.0122074		3.17184	3.26975	2.63619		3.17184	6.07471	-9.12626		9.06095				3.17184	2.45521		3.17184	-9.03592		101.499	-8.85495		202.998	0.0122074		202.998				50.7494
50.7904	0.0122074		47.0951	0.0122074		50.7904	0.0122074		-0.415301	-0.0781274		47.0949	0.0122074		3.1744	2.09357	1.64098		3.1744	3.81268	-9.03592		9.06095				3.1744	1.55065		3.1744	-9.03592		101.581	-8.94528		203.162	0.0122074		203.162				50.7904
50.8314	-0.0781274		47.1361	0.0122074		50.8314	-0.0781274		-0.412741	-0.0781274		47.1358	0.0122074		3.17696	1.18839	1.00742		3.17696	2.36488	-9.03592		8.9703				3.17696	1.00742		3.17696	-9.03592		101.663	-8.85495		203.325	0.0122074		203.325				50.8314
50.8723	0.0122074		47.177	-0.0781274		50.8723	-0.0781274		-0.410181	-0.0781274		47.1768	0.0122074		3.17952	-8.85495	0.736106		3.17952	1.46001	-9.12626		9.06095				3.17952	-9.03592		3.17952	-9.03592		101.745	-8.85495		203.489	0.0122074		203.489				50.8723
50.9133	-0.0781274		47.218	0.0122074		50.9133	0.0122074		-0.407621	0.0122074		47.2178	-0.0781274		3.18208	-9.03592	-9.03592		3.18208	0.826441	-9.12626		9.06095				3.18208	-9.03592		3.18208	-9.03592		101.827	-8.85495		203.653	0.0122074		203.653				50.9133
50.9542	-0.0781274		47.2589	0.0122074		50.9542	0.0122074		-0.405061	-0.0781274		47.2587	0.0122074		3.18464	-4.78286	-6.95486		3.18464	-8.94528	-9.12626		9.06095				3.18464	-9.03592		3.18464	-9.03592		101.908	-8.85495		203.817	0.0122074		203.817				50.9542
50.9952	0.0122074		47.2999	-0.0781274		50.9952	0.0122074		-0.402501	0.0122074		47.2997	-0.0781274		3.1872	-2.88278	-4.23994		3.1872	-9.03592	-9.12626		9.06095				3.1872	-9.03592		3.1872	-9.03592		101.99	-8.85495		203.981	-0.0781274		203.981				50.9952
51.0362	-0.0781274		47.3409	0.0122074		51.0362	-0.0781274		-0.399941	0.0122074		47.3406	0.0122074		3.18976	-1.79693	-2.7018		3.18976	-8.94528	-9.12626		8.9703				3.18976	-9.03592		3.18976	-9.03592		102.072	-8.85495		204.145	0.0122074		204.145				51.0362
51.0771	-0.0781274		47.3818	0.0122074		51.0771	-0.0781274		-0.397381	-0.0781274		47.3816	0.0122074		3.19232	-1.16337	-1.79693		3.19232	-9.03592	-9.03592		9.06095				3.19232	-9.03592		3.19232	-9.03592		102.154	-8.85495		204.308	0.0122074		204.308				51.0771
51.1181	-0.0781274		47.4228	-0.0781274		51.1181	0.0122074		-0.394821	0.0122074		47.4226	-0.0781274		3.19488	-0.620746	8.78933		3.19488	-9.03592	-9.12626		9.06095				3.19488	-9.03592		3.19488	-9.03592		102.236	-8.76461		204.472	0.0122074		204.472				51.1181
51.159	0.0122074		47.4637	0.0122074		51.159	-0.0781274		-0.392261	-0.0781274		47.4635	0.0122074		3.19744	8.87997	8.9703		3.19744	-8.94528	-9.03592		8.9703				3.19744	-9.03592		3.19744	-9.03592		102.318	-8.85495		204.636	0.0122074		204.636				51.159
51.2	0.0122074		47.5047	0.0122074		51.2	0.0122074		-0.389701	0.0122074		47.5045	-0.0781274		3.2	6.88925	5.35081		3.2	-9.03592	-9.12626		9.06095				3.2	-9.03592		3.2	-9.03592		102.4	-8.94528		204.8	0.0122074		204.8				51.2
51.241	0.0122074		47.5457	0.0122074		51.241	0.0122074		-0.387141	-0.0781274		47.5454	0.0122074		3.20256	4.26496	3.26975		3.20256	-9.03592	-9.12626		9.06095				3.20256	-9.03592		3.20256	-9.03592		102.482	-8.85495		204.964	0.0122074		204.964				51.241
51.2819	0.0122074		47.5866	-0.0781274		51.2819	0.0122074		-0.384581	0.0122074		47.5864	-0.0781274		3.20512	2.54585	2.09357		3.20512	-9.03592	-9.12626		9.06095				3.20512	-9.03592		3.20512	-9.03592		102.564	-8.94528		205.128	0.0122074		205.128				51.2819
51.3229	0.0122074		47.6276	-0.0781274		51.3229	0.0122074		-0.382021	0.0122074		47.6274	0.0122074		3.20768	1.55065	1.27873		3.20768	-8.94528	-9.12626		9.06095				3.20768	-9.03592		3.20768	-9.12626		102.646	-8.85495		205.292	0.0122074		205.292				51.3229
51.3638	0.0122074		47.6685	0.0122074		51.3638	0.0122074		-0.379461	-0.0781274		47.6683	0.0122074		3.21024	-8.31202	1.00742		3.21024	-9.03592	-9.12626		9.06095				3.21024	-9.03592		3.21024	-9.03592		102.728	-8.85495		205.455	-0.0781274		205.455				51.3638
51.4048	0.0122074		47.7095	-0.0781274		51.4048	-0.0781274		-0.376901	0.0122074		47.7093	0.0122074		3.2128	-8.94528	-8.94528		3.2128	-8.94528	-9.03592		9.06095				3.2128	-9.03592		3.2128	-9.03592		102.81	-8.94528		205.619	0.0122074		205.619				51.4048
51.4458	-0.0781274		47.7505	0.0122074		51.4458	0.0122074		-0.374341	-0.0781274		47.7502	0.0122074		3.21536	-6.14032	-9.03592		3.21536	-9.03592	-9.03592		9.06095				3.21536	-9.03592		3.21536	-9.03592		102.892	-8.85495		205.783	0.0122074		205.783				51.4458
51.4867	0.0122074		47.7914	0.0122074		51.4867	-0.0781274		-0.371781	0.0122074		47.7912	-0.0781274		3.21792	-3.69732	-5.50706		3.21792	-9.03592	-9.12626		8.9703				3.21792	-9.12626		3.21792	-9.03592		102.973	-8.85495		205.947	0.0122074		205.947				51.4867
51.5277	0.0122074		47.8324	-0.0781274		51.5277	0.0122074		-0.369221	-0.0781274		47.8322	0.0122074		3.22048	-2.24952	-3.33506		3.22048	-9.03592	-9.12626		9.06095				3.22048	-9.12626		3.22048	-9.03592		103.055	-8.85495		206.111	0.0122074		206.111				51.5277
51.5686	0.0122074		47.8733	0.0122074		51.5686	-0.0781274		-0.366661	0.0122074		47.8731	0.0122074		3.22304	-1.34434	-2.06854		3.22304	-9.03592	-9.12626		9.06095				3.22304	-9.03592		3.22304	-9.03592		103.137	-8.85495		206.275	0.0122074		206.275				51.5686
51.6096	0.0122074		47.9143	0.0122074		51.6096	-0.0781274		-0.364101	0.0122074		47.9141	0.0122074		3.2256	-0.711081	-1.34434		3.2256	-9.03592	-9.12626		9.06095				3.2256	-9.03592		3.2256	-9.03592		103.219	-8.94528		206.438	-0.0781274		206.438				51.6096
51.6506	0.0122074		47.9553	-0.0781274		51.6506	0.0122074		-0.361541	-0.0781274		47.955	-0.0781274		3.22816	8.33705	8.9703		3.22816	-9.03592	-9.03592		8.9703				3.22816	-9.03592		3.22816	-9.03592		103.301	-8.85495		206.602	-0.0781274		206.602				51.6506
51.6915	-0.0781274		47.9962	0.0122074		51.6915	0.0122074		-0.358981	0.0122074		47.996	0.0122074		3.23072	8.9703	8.9703		3.23072	-9.03592	-9.03592		9.06095				3.23072	-9.03592		3.23072	-9.03592		103.383	-8.85495		206.766	0.0122074		206.766				51.6915
51.7325	-0.0781274		48.0372	-0.0781274		51.7325	-0.0781274		-0.356421	-0.0781274		48.037	-0.0781274		3.23328	5.44145	8.9703		3.23328	-8.94528	-9.12626		9.06095				3.23328	-9.03592		3.23328	-9.03592		103.465	-8.85495		206.93	0.0122074		206.93				51.7325
51.7734	-0.0781274		48.0781	0.0122074		51.7734	0.0122074		-0.353861	-0.0781274		48.0779	0.0122074		3.23584	3.26975	8.9703		3.23584	-9.03592	-9.03592		9.06095				3.23584	-9.03592		3.23584	-9.03592		103.547	-8.85495		207.094	-0.0781274		207.094				51.7734
51.8144	-0.0781274		48.1191	0.0122074		51.8144	0.0122074		-0.351301	0.0122074		48.1189	0.0122074		3.2384	1.9126	5.17014		3.2384	-9.03592	-9.03592		9.06095				3.2384	-9.03592		3.2384	-9.03592		103.629	-0.0781274		207.258	0.0122074		207.258				51.8144
51.8554	-0.0781274		48.1601	0.0122074		51.8554	-0.0781274		-0.348741	-0.0781274		48.1598	0.0122074		3.24096	1.09806	3.17942		3.24096	-9.03592	-9.12626		8.9703				3.24096	-9.03592		3.24096	-9.03592		103.711	0.0122074		207.421	0.0122074		207.421				51.8554
51.8963	0.0122074		48.201	0.0122074		51.8963	-0.0781274		-0.346181	-0.0781274		48.2008	-0.0781274		3.24352	-8.94528	1.9126		3.24352	-9.03592	-9.12626		9.06095				3.24352	-9.03592		3.24352	-9.03592		103.793	0.0122074		207.585	0.0122074		207.585				51.8963
51.9373	0.0122074		48.242	0.0122074		51.9373	0.0122074		-0.343621	-0.0781274		48.2418	0.0122074		3.24608	-8.94528	1.18839		3.24608	-9.03592	-9.12626		9.06095				3.24608	-9.03592		3.24608	-9.03592		103.875	0.0122074		207.749	0.0122074		207.749				51.9373
51.9782	0.0122074		48.2829	-0.0781274		51.9782	-0.0781274		-0.341061	0.0122074		48.2827	-0.0781274		3.24864	-4.78286	1.00742		3.24864	-9.03592	-9.12626		9.06095				3.24864	-9.03592		3.24864	-9.03592		103.956	-0.0781274		207.913	0.0122074		207.913				51.9782
52.0192	-0.0781274		48.3239	-0.0781274		52.0192	-0.0781274		-0.338501	-0.0781274		48.3237	-0.0781274		3.2512	-2.79214	-8.94528		3.2512	-9.03592	-9.03592		9.06095				3.2512	-9.03592		3.2512	-9.03592		104.038	-0.0781274		208.077	0.0122074		208.077				52.0192
52.0602	0.0122074		48.3649	-0.0781274		52.0602	0.0122074		-0.335941	0.0122074		48.3646	0.0122074		3.25376	-1.79693	-9.03592		3.25376	-9.03592	-9.12626		9.06095				3.25376	-9.12626		3.25376	-9.03592		104.12	-0.0781274		208.241	0.0122074		208.241				52.0602
52.1011	-0.0781274		48.4058	-0.0781274		52.1011	0.0122074		-0.333381	-0.0781274		48.4056	0.0122074		3.25632	-1.16337	-5.14511		3.25632	-9.03592	-9.12626		8.9703				3.25632	-9.03592		3.25632	-9.03592		104.202	0.0122074		208.404	0.0122074		208.404				52.1011
52.1421	-0.0781274		48.4468	-0.0781274		52.1421	-0.0781274		-0.330821	0.0122074		48.4466	-0.0781274		3.25888	-0.620746	-3.24442		3.25888	-9.03592	-9.12626		8.9703				3.25888	-9.03592		3.25888	-9.03592		104.284	0.0122074		208.568	0.0122074		208.568				52.1421
52.183	-0.0781274		48.4877	0.0122074		52.183	0.0122074		-0.328261	-0.0781274		48.4875	-0.0781274		3.26144	8.78933	-2.06854		3.26144	-9.03592	-9.12626		9.06095				3.26144	-9.12626		3.26144	-9.03592		104.366	-0.0781274		208.732	0.0122074		208.732				52.183
52.224	0.0122074		48.5287	0.0122074		52.224	-0.0781274		-0.325701	0.0122074		48.5285	0.0122074		3.264	6.79891	-1.34434		3.264	-9.03592	-9.03592		9.06095				3.264	-9.03592		3.264	-9.03592		104.448	-0.0781274		208.896	-0.0781274		208.896				52.224
52.265	-0.0781274		48.5697	0.0122074		52.265	-0.0781274		-0.323141	-0.0781274		48.5694	-0.0781274		3.26656	4.26496	8.9703		3.26656	-9.03592	-9.12626		9.06095				3.26656	-9.03592		3.26656	-9.03592		104.53	0.0122074		209.06	0.0122074		209.06				52.265
52.3059	0.0122074		48.6106	-0.0781274		52.3059	0.0122074		-0.320581	-0.0781274		48.6104	-0.0781274		3.26912	2.54585	6.43696		3.26912	-9.03592	-9.12626		9.06095				3.26912	-9.03592		3.26912	-9.03592		104.612	0.0122074		209.224	0.0122074		209.224				52.3059
52.3469	0.0122074		48.6516	-0.0781274		52.3469	-0.0781274		-0.318021	-0.0781274		48.6514	-0.0781274		3.27168	1.55065	3.99365		3.27168	-9.03592	-9.12626		9.06095				3.27168	-9.03592		3.27168	-9.03592		104.694	-0.0781274		209.388	0.0122074		209.388				52.3469
52.3878	-0.0781274		48.6925	-0.0781274		52.3878	0.0122074		-0.315461	0.0122074		48.6923	0.0122074		3.27424	-8.40266	2.45521		3.27424	-9.03592	-9.12626		9.06095				3.27424	-9.03592		3.27424	-9.03592		104.776	-0.0781274		209.551	-0.0781274		209.551				52.3878
52.4288	0.0122074		48.7335	0.0122074		52.4288	0.0122074		-0.312901	0.0122074		48.7333	0.0122074		3.2768	-8.94528	1.55065		3.2768	-9.03592	-9.12626		9.06095				3.2768	-9.03592		3.2768	-9.03592		104.858	0.0122074		209.715	0.0122074		209.715				52.4288
52.4698	0.0122074		48.7745	-0.0781274		52.4698	0.0122074		-0.310341	0.0122074		48.7742	-0.0781274		3.27936	-6.14032	1.00742		3.27936	-9.03592	-9.12626		9.06095				3.27936	-9.12626		3.27936	-9.03592		104.94	0.0122074		209.879	-0.0781274		209.879				52.4698
52.5107	0.0122074		48.8154	0.0122074		52.5107	-0.0781274		-0.307781	0.0122074		48.8152	-0.0781274		3.28192	-3.69732	0.736106		3.28192	-9.03592	-9.12626		9.06095				3.28192	-9.12626		3.28192	-9.03592		105.021	-0.0781274		210.043	-0.0781274		210.043				52.5107
52.5517	-0.0781274		48.8564	0.0122074		52.5517	0.0122074		-0.305221	-0.0781274		48.8562	-0.0781274		3.28448	-2.24952	-9.03592		3.28448	-9.03592	-9.12626		9.06095				3.28448	-9.03592		3.28448	-9.03592		105.103	-0.0781274		210.207	0.0122074		210.207				52.5517
52.5926	-0.0781274		48.8973	0.0122074		52.5926	0.0122074		-0.302661	-0.0781274		48.8971	-0.0781274		3.28704	-1.34434	-6.68325		3.28704	-9.03592	-9.12626		9.06095				3.28704	-9.03592		3.28704	-9.03592		105.185	-0.0781274		210.371	0.0122074		210.371				52.5926
52.6336	-0.0781274		48.9383	0.0122074		52.6336	0.0122074		-0.300101	-0.0781274		48.9381	-0.0781274		3.2896	-0.620746	-4.05927		3.2896	-9.03592	-9.12626		9.06095				3.2896	-9.03592		3.2896	-9.03592		105.267	0.0122074		210.534	0.0122074		210.534				52.6336
52.6746	0.0122074		48.9793	-0.0781274		52.6746	0.0122074		-0.297541	-0.0781274		48.979	0.0122074		3.29216	8.51802	-2.52083		3.29216	-9.03592	-9.03592		9.06095				3.29216	-9.03592		3.29216	-9.03592		105.349	0.0122074		210.698	0.0122074		210.698				52.6746
52.7155	-0.0781274		49.0202	-0.0781274		52.7155	-0.0781274		-0.294981	0.0122074		49.02	-0.0781274		3.29472	8.87997	-1.61565		3.29472	-9.03592	-9.12626		9.06095				3.29472	-9.03592		3.29472	-9.03592		105.431	-0.0781274		210.862	0.0122074		210.862				52.7155
52.7565	0.0122074		49.0612	0.0122074		52.7565	0.0122074		-0.292421	-0.0781274		49.061	-0.0781274		3.29728	5.35081	8.87997		3.29728	-9.03592	-9.03592		9.06095				3.29728	-9.03592		3.29728	-9.03592		105.513	-0.0781274		211.026	0.0122074		211.026				52.7565
52.7974	0.0122074		49.1021	-0.0781274		52.7974	0.0122074		-0.289861	0.0122074		49.1019	0.0122074		3.29984	3.26975	8.9703		3.29984	-9.03592	-6.68325		9.06095				3.29984	-9.03592		3.29984	-9.03592		105.595	-0.0781274		211.19	-0.0781274		211.19				52.7974
52.8384	0.0122074		49.1431	-0.0781274		52.8384	0.0122074		-0.287301	-0.0781274		49.1429	0.0122074		3.3024	2.00293	4.98917		3.3024	-9.03592	-4.05927		8.9703				3.3024	-9.03592		3.3024	-9.03592		105.677	-0.0781274		211.354	0.0122074		211.354				52.8384
52.8794	0.0122074		49.1841	0.0122074		52.8794	0.0122074		-0.284741	0.0122074		49.1838	-0.0781274		3.30496	1.18839	3.17942		3.30496	-9.03592	-2.61116		9.06095				3.30496	-9.03592		3.30496	-9.03592		105.759	0.0122074		211.517	-0.0781274		211.517				52.8794
52.9203	0.0122074		49.225	-0.0781274		52.9203	0.0122074		-0.282181	-0.0781274		49.2248	-0.0781274		3.30752	-8.94528	1.9126		3.30752	-9.03592	-1.70629		9.06095				3.30752	-9.03592		3.30752	-9.03592		105.841	-0.0781274		211.681	0.0122074		211.681				52.9203
52.9613	-0.0781274		49.266	-0.0781274		52.9613	-0.0781274		-0.279621	-0.0781274		49.2658	0.0122074		3.31008	-9.03592	1.09806		3.31008	-9.03592	-1.07303		9.06095				3.31008	-9.12626		3.31008	-9.03592		105.923	-0.0781274		211.845	-0.0781274		211.845				52.9613
53.0022	-0.0781274		49.3069	0.0122074		53.0022	-0.0781274		-0.277061	-0.0781274		49.3067	-0.0781274		3.31264	-4.69253	0.917081		3.31264	-9.03592	-0.711081		9.06095				3.31264	-9.03592		3.31264	-9.03592		106.004	0.0122074		212.009	0.0122074		212.009				53.0022
53.0432	0.0122074		49.3479	-0.0781274		53.0432	-0.0781274		-0.274501	-0.0781274		49.3477	-0.0781274		3.3152	-2.79214	-8.94528		3.3152	-9.03592	8.9703		9.06095				3.3152	-9.12626		3.3152	-9.03592		106.086	-0.0781274		212.173	-0.0781274		212.173				53.0432
53.0842	0.0122074		49.3889	-0.0781274		53.0842	0.0122074		-0.271941	0.0122074		49.3886	0.0122074		3.31776	-1.79693	-9.03592		3.31776	-9.03592	8.9703		9.06095				3.31776	-9.12626		3.31776	-9.03592		106.168	0.0122074		212.337	0.0122074		212.337				53.0842
53.1251	-0.0781274		49.4298	-0.0781274		53.1251	-0.0781274		-0.269381	-0.0781274		49.4296	0.0122074		3.32032	-1.16337	-5.14511		3.32032	-9.03592	8.9703		9.06095				3.32032	-9.03592		3.32032	-9.03592		106.25	-0.0781274		212.5	-0.0781274		212.5				53.1251
53.1661	-0.0781274		49.4708	0.0122074		53.1661	-0.0781274		-0.266821	-0.0781274		49.4706	0.0122074		3.32288	-0.530107	-3.15409		3.32288	-9.03592	8.9703		9.06095				3.32288	-9.03592		3.32288	-9.03592		106.332	-0.0781274		212.664	-0.0781274		212.664				53.1661
53.207	0.0122074		49.5117	0.0122074		53.207	0.0122074		-0.264261	0.0122074		49.5115	-0.0781274		3.32544	8.87997	-1.97791		3.32544	-9.03592	9.06095		9.06095				3.32544	-9.03592		3.32544	-9.03592		106.414	0.0122074		212.828	0.0122074		212.828				53.207
53.248	0.0122074		49.5527	-0.0781274		53.248	0.0122074		-0.261701	0.0122074		49.5525	0.0122074		3.328	6.79891	-1.34434		3.328	-9.03592	8.9703		9.06095				3.328	-9.03592		3.328	-9.03592		106.496	0.0122074		212.992	0.0122074		212.992				53.248
53.289	-0.0781274		49.5937	0.0122074		53.289	0.0122074		-0.259141	-0.0781274		49.5934	-0.0781274		3.33056	4.17463	8.9703		3.33056	-9.03592	8.9703		9.06095				3.33056	-9.03592		3.33056	-9.03592		106.578	-0.0781274		213.156	0.0122074		213.156				53.289
53.3299	-0.0781274		49.6346	0.0122074		53.3299	0.0122074		-0.256581	0.0122074		49.6344	-0.0781274		3.33312	2.54585	6.34632		3.33312	-9.03592	8.9703		8.9703				3.33312	-9.12626		3.33312	-9.03592		106.66	0.0122074		213.32	0.0122074		213.32				53.3299
53.3709	-0.0781274		49.6756	0.0122074		53.3709	0.0122074		-0.254021	0.0122074		49.6754	-0.0781274		3.33568	1.55065	3.90301		3.33568	-9.03592	9.06095		9.06095				3.33568	-9.12626		3.33568	-9.03592		106.742	-0.0781274		213.484	0.0122074		213.484				53.3709
53.4118	0.0122074		49.7165	0.0122074		53.4118	-0.0781274		-0.251461	0.0122074		49.7163	-0.0781274		3.33824	-8.67397	2.45521		3.33824	-9.03592	8.9703		9.06095				3.33824	-9.12626		3.33824	-9.03592		106.824	-0.0781274		213.647	-0.0781274		213.647				53.4118
53.4528	-0.0781274		49.7575	-0.0781274		53.4528	-0.0781274		-0.248901	0.0122074		49.7573	0.0122074		3.3408	-8.94528	1.55065		3.3408	-9.03592	8.9703		9.06095				3.3408	-9.12626		3.3408	-9.03592		106.906	0.0122074		213.811	0.0122074		213.811				53.4528
53.4938	0.0122074		49.7985	0.0122074		53.4938	-0.0781274		-0.246341	0.0122074		49.7982	-0.0781274		3.34336	-5.95935	1.00742		3.34336	-9.03592	8.9703		9.06095				3.34336	-9.12626		3.34336	-9.03592		106.988	-0.0781274		213.975	0.0122074		213.975				53.4938
53.5347	-0.0781274		49.8394	-0.0781274		53.5347	-0.0781274		-0.243781	0.0122074		49.8392	0.0122074		3.34592	-3.51634	0.645466		3.34592	-9.03592	9.06095		9.06095				3.34592	-9.03592		3.34592	-9.03592		107.069	0.0122074		214.139	0.0122074		214.139				53.5347
53.5757	-0.0781274		49.8804	0.0122074		53.5757	-0.0781274		-0.241221	-0.0781274		49.8802	-0.0781274		3.34848	-2.24952	-9.03592		3.34848	-9.03592	8.9703		9.06095				3.34848	-9.12626		3.34848	-9.03592		107.151	-0.0781274		214.303	-0.0781274		214.303				53.5757
53.6166	0.0122074		49.9213	0.0122074		53.6166	0.0122074		-0.238661	0.0122074		49.9211	0.0122074		3.35104	-1.34434	-6.59261		3.35104	-9.03592	8.9703		9.06095				3.35104	-9.03592		3.35104	-9.03592		107.233	-0.0781274		214.467	-0.0781274		214.467				53.6166
53.6576	0.0122074		49.9623	0.0122074		53.6576	0.0122074		-0.236101	-0.0781274		49.9621	-0.0781274		3.3536	-0.711081	-3.96863		3.3536	-9.03592	8.9703		8.9703				3.3536	-9.12626		3.3536	-9.03592		107.315	0.0122074		214.63	0.0122074		214.63				53.6576
53.6986	-0.0781274		50.0033	0.0122074		53.6986	0.0122074		-0.233541	0.0122074		50.003	-0.0781274		3.35616	8.699	-2.52083		3.35616	-9.03592	8.9703		8.9703				3.35616	-9.03592		3.35616	-9.03592		107.397	-0.0781274		214.794	0.0122074		214.794				53.6986
53.7395	0.0122074		50.0442	-0.0781274		53.7395	-0.0781274		-0.230981	0.0122074		50.044	-0.0781274		3.35872	8.87997	-1.61565		3.35872	-9.03592	8.9703		9.06095				3.35872	-9.03592		3.35872	-9.03592		107.479	-0.0781274		214.958	0.0122074		214.958				53.7395
53.7805	-0.0781274		50.0852	0.0122074		53.7805	-0.0781274		-0.228421	0.0122074		50.085	-0.0781274		3.36128	5.26048	8.87997		3.36128	-9.03592	8.9703		8.9703				3.36128	-9.12626		3.36128	-9.03592		107.561	-0.0781274		215.122	0.0122074		215.122				53.7805
53.8214	-0.0781274		50.1261	0.0122074		53.8214	-0.0781274		-0.225861	0.0122074		50.1259	-0.0781274		3.36384	3.26975	8.9703		3.36384	-9.03592	8.9703		9.06095				3.36384	-9.03592		3.36384	-9.03592		107.643	0.0122074		215.286	-0.0781274		215.286				53.8214
53.8624	0.0122074		50.1671	-0.0781274		53.8624	-0.0781274		-0.223301	0.0122074		50.1669	-0.0781274		3.3664	2.00293	4.98917		3.3664	-9.03592	8.9703		9.06095				3.3664	-9.12626		3.3664	-9.03592		107.725	-0.0781274		215.45	0.0122074		215.45				53.8624
53.9034	0.0122074		50.2081	-0.0781274		53.9034	0.0122074		-0.220741	0.0122074		50.2078	-0.0781274		3.36896	1.18839	3.08878		3.36896	-9.03592	8.9703		9.06095				3.36896	-9.03592		3.36896	-9.03592		107.807	-0.0781274		215.613	0.0122074		215.613				53.9034
53.9443	-0.0781274		50.249	-0.0781274		53.9443	0.0122074		-0.218181	0.0122074		50.2488	-0.0781274		3.37152	-8.94528	1.9126		3.37152	-9.03592	9.06095		9.06095				3.37152	-9.12626		3.37152	-9.03592		107.889	-0.0781274		215.777	0.0122074		215.777				53.9443
53.9853	0.0122074		50.29	-0.0781274		53.9853	0.0122074		-0.215621	0.0122074		50.2898	0.0122074		3.37408	-8.94528	1.09806		3.37408	-9.03592	8.9703		9.06095				3.37408	-9.12626		3.37408	-9.03592		107.971	-0.0781274		215.941	-0.0781274		215.941				53.9853
54.0262	-0.0781274		50.3309	0.0122074		54.0262	0.0122074		-0.213061	0.0122074		50.3307	-0.0781274		3.37664	-4.60189	0.917081		3.37664	-9.03592	8.9703		9.06095				3.37664	-9.12626		3.37664	-9.03592		108.052	-0.0781274		216.105	-0.0781274		216.105				54.0262
54.0672	-0.0781274		50.3719	-0.0781274		54.0672	0.0122074		-0.210501	0.0122074		50.3717	-0.0781274		3.3792	-2.79214	-8.94528		3.3792	-9.03592	8.9703		9.06095				3.3792	-9.12626		3.3792	-9.03592		108.134	-0.0781274		216.269	0.0122074		216.269				54.0672
54.1082	-0.0781274		50.4129	-0.0781274		54.1082	-0.0781274		-0.207941	-0.0781274		50.4126	-0.0781274		3.38176	-1.79693	-9.03592		3.38176	-9.03592	9.06095		9.06095				3.38176	-9.12626		3.38176	-9.03592		108.216	0.0122074		216.433	-0.0781274		216.433				54.1082
54.1491	-0.0781274		50.4538	0.0122074		54.1491	-0.0781274		-0.205381	-0.0781274		50.4536	-0.0781274		3.38432	-1.07303	-5.14511		3.38432	-9.03592	9.06095		9.06095				3.38432	-9.03592		3.38432	-9.03592		108.298	0.0122074		216.596	-0.0781274		216.596				54.1491
54.1901	-0.0781274		50.4948	-0.0781274		54.1901	-0.0781274		-0.202821	0.0122074		50.4946	0.0122074		3.38688	-0.530107	-3.15409		3.38688	-9.03592	8.9703		9.06095				3.38688	-9.12626		3.38688	-9.03592		108.38	0.0122074		216.76	-0.0781274		216.76				54.1901
54.231	0.0122074		50.5357	-0.0781274		54.231	-0.0781274		-0.200261	-0.0781274		50.5355	0.0122074		3.38944	8.87997	-1.97791		3.38944	-9.03592	9.06095		9.06095				3.38944	-9.03592		3.38944	-9.03592		108.462	-0.0781274		216.924	0.0122074		216.924				54.231
54.272	0.0122074		50.5767	-0.0781274		54.272	0.0122074		-0.197701	0.0122074		50.5765	-0.0781274		3.392	6.61794	-1.34434		3.392	-9.03592	9.06095		9.06095				3.392	-9.12626		3.392	-9.03592		108.544	-0.0781274		217.088	0.0122074		217.088				54.272
54.313	-0.0781274		50.6177	-0.0781274		54.313	-0.0781274		-0.195141	0.0122074		50.6174	0.0122074		3.39456	4.08399	8.9703		3.39456	-9.03592	9.06095		9.06095				3.39456	-9.12626		3.39456	-9.03592		108.626	0.0122074		217.252	0.0122074		217.252				54.313
54.3539	0.0122074		50.6586	-0.0781274		54.3539	0.0122074		-0.192581	0.0122074		50.6584	-0.0781274		3.39712	2.45521	6.25568		3.39712	-9.03592	9.06095		8.9703				3.39712	-9.12626		3.39712	-9.03592		108.708	0.0122074		217.416	0.0122074		217.416				54.3539
54.3949	0.0122074		50.6996	0.0122074		54.3949	0.0122074		-0.190021	0.0122074		50.6994	-0.0781274		3.39968	1.55065	3.90301		3.39968	-9.03592	9.06095		9.06095				3.39968	-9.03592		3.39968	-9.03592		108.79	0.0122074		217.58	0.0122074		217.58				54.3949
54.4358	-0.0781274		50.7405	0.0122074		54.4358	-0.0781274		-0.187461	0.0122074		50.7403	-0.0781274		3.40224	-8.76461	2.45521		3.40224	-9.03592	9.06095		9.06095				3.40224	-9.12626		3.40224	-9.03592		108.872	-0.0781274		217.743	-0.0781274		217.743				54.4358
54.4768	0.0122074		50.7815	0.0122074		54.4768	0.0122074		-0.184901	0.0122074		50.7813	0.0122074		3.4048	-8.94528	1.55065		3.4048	-9.03592	8.9703		9.06095				3.4048	-9.12626		3.4048	-9.03592		108.954	-0.0781274		217.907	0.0122074		217.907				54.4768
54.5178	0.0122074		50.8225	0.0122074		54.5178	-0.0781274		-0.182341	-0.0781274		50.8222	-0.0781274		3.40736	-5.86871	1.09806		3.40736	-9.03592	9.06095		9.06095				3.40736	-9.12626		3.40736	-9.03592		109.036	0.0122074		218.071	-0.0781274		218.071				54.5178
54.5587	0.0122074		50.8634	0.0122074		54.5587	-0.0781274		-0.179781	-0.0781274		50.8632	0.0122074		3.40992	-3.51634	0.645466		3.40992	-9.03592	9.06095		9.06095				3.40992	-9.03592		3.40992	-9.03592		109.117	0.0122074		218.235	0.0122074		218.235				54.5587
54.5997	0.0122074		50.9044	-0.0781274		54.5997	0.0122074		-0.177221	0.0122074		50.9042	-0.0781274		3.41248	-2.15888	-9.03592		3.41248	-9.03592	8.9703		9.06095				3.41248	-9.03592		3.41248	-9.03592		109.199	-0.0781274		218.399	-0.0781274		218.399				54.5997
54.6406	0.0122074		50.9453	-0.0781274		54.6406	0.0122074		-0.174661	-0.0781274		50.9451	-0.0781274		3.41504	-1.34434	-6.59261		3.41504	-9.03592	8.9703		9.06095				3.41504	-9.12626		3.41504	-9.03592		109.281	-0.0781274		218.563	-0.0781274		218.563				54.6406
54.6816	-0.0781274		50.9863	0.0122074		54.6816	0.0122074		-0.172101	-0.0781274		50.9861	-0.0781274		3.4176	-0.620746	-3.96863		3.4176	-9.03592	8.9703		9.06095				3.4176	-9.12626		3.4176	-9.03592		109.363	0.0122074		218.726	-0.0781274		218.726				54.6816
54.7226	-0.0781274		51.0273	-0.0781274		54.7226	0.0122074		-0.169541	-0.0781274		51.027	0.0122074		3.42016	8.78933	-2.52083		3.42016	-9.03592	8.9703		9.06095				3.42016	-9.12626		3.42016	-9.03592		109.445	0.0122074		218.89	0.0122074		218.89				54.7226
54.7635	0.0122074		51.0682	-0.0781274		54.7635	0.0122074		-0.166981	-0.0781274		51.068	-0.0781274		3.42272	8.87997	-1.52531		3.42272	-9.03592	9.06095		8.9703				3.42272	-9.12626		3.42272	-9.03592		109.527	0.0122074		219.054	0.0122074		219.054				54.7635
54.8045	-0.0781274		51.1092	-0.0781274		54.8045	0.0122074		-0.164421	-0.0781274		51.109	-0.0781274		3.42528	5.26048	8.9703		3.42528	-9.03592	9.06095		9.06095				3.42528	-9.12626		3.42528	-9.03592		109.609	-0.0781274		219.218	0.0122074		219.218				54.8045
54.8454	-0.0781274		51.1501	0.0122074		54.8454	0.0122074		-0.161861	0.0122074		51.1499	0.0122074		3.42784	3.26975	8.9703		3.42784	-9.03592	8.9703		9.06095				3.42784	-9.12626		3.42784	-9.03592		109.691	-0.0781274		219.382	0.0122074		219.382				54.8454
54.8864	-0.0781274		51.1911	0.0122074		54.8864	0.0122074		-0.159301	-0.0781274		51.1909	-0.0781274		3.4304	1.9126	4.98917		3.4304	-9.03592	9.06095		9.06095				3.4304	-9.12626		3.4304	-9.03592		109.773	-0.0781274		219.546	0.0122074		219.546				54.8864
54.9274	0.0122074		51.2321	-0.0781274		54.9274	0.0122074		-0.156741	0.0122074		51.2318	-0.0781274		3.43296	1.09806	3.17942		3.43296	-9.03592	9.06095		9.06095				3.43296	-9.12626		3.43296	-9.03592		109.855	-0.0781274		219.709	0.0122074		219.709				54.9274
54.9683	0.0122074		51.273	0.0122074		54.9683	-0.0781274		-0.154181	-0.0781274		51.2728	0.0122074		3.43552	-8.94528	1.82195		3.43552	-9.03592	9.06095		9.06095				3.43552	-9.12626		3.43552	-9.03592		109.937	0.0122074		219.873	0.0122074		219.873				54.9683
55.0093	0.0122074		51.314	0.0122074		55.0093	-0.0781274		-0.151621	0.0122074		51.3138	-0.0781274		3.43808	-9.03592	1.09806		3.43808	-9.03592	9.06095		9.06095				3.43808	-9.12626		3.43808	-9.03592		110.019	-0.0781274		220.037	-0.0781274		220.037				55.0093
55.0502	0.0122074		51.3549	-0.0781274		55.0502	0.0122074		-0.149061	-0.0781274		51.3547	-0.0781274		3.44064	-4.60189	1.00742		3.44064	-9.03592	9.06095		9.06095				3.44064	-9.12626		3.44064	-9.03592		110.1	0.0122074		220.201	0.0122074		220.201				55.0502
55.0912	0.0122074		51.3959	-0.0781274		55.0912	0.0122074		-0.146501	-0.0781274		51.3957	0.0122074		3.4432	-2.79214	-9.03592		3.4432	-9.03592	8.9703		9.06095				3.4432	-9.03592		3.4432	-9.03592		110.182	-0.0781274		220.365	0.0122074		220.365				55.0912
55.1322	-0.0781274		51.4369	-0.0781274		55.1322	0.0122074		-0.143941	0.0122074		51.4366	0.0122074		3.44576	-1.79693	-9.03592		3.44576	-9.03592	9.06095		9.06095				3.44576	-9.03592		3.44576	-9.03592		110.264	0.0122074		220.529	-0.0781274		220.529				55.1322
55.1731	0.0122074		51.4778	-0.0781274		55.1731	0.0122074		-0.141381	0.0122074		51.4776	0.0122074		3.44832	-1.07303	-4.96384		3.44832	-9.03592	9.06095		9.06095				3.44832	-9.03592		3.44832	-9.03592		110.346	-0.0781274		220.692	0.0122074		220.692				55.1731
55.2141	0.0122074		51.5188	0.0122074		55.2141	0.0122074		-0.138821	-0.0781274		51.5186	0.0122074		3.45088	-0.530107	-3.06375		3.45088	-9.03592	9.06095		8.9703				3.45088	-9.03592		3.45088	-9.03592		110.428	-0.0781274		220.856	0.0122074		220.856				55.2141
55.255	-0.0781274		51.5597	0.0122074		55.255	0.0122074		-0.136261	0.0122074		51.5595	0.0122074		3.45344	8.87997	-1.97791		3.45344	-9.03592	8.9703		9.06095				3.45344	-9.03592		3.45344	-9.03592		110.51	-0.0781274		221.02	0.0122074		221.02				55.255
55.296	-0.0781274		51.6007	0.0122074		55.296	0.0122074		-0.133701	0.0122074		51.6005	0.0122074		3.456	6.61794	-1.34434		3.456	-9.03592	9.06095		9.06095				3.456	-9.12626		3.456	-9.03592		110.592	0.0122074		221.184	0.0122074		221.184				55.296
55.337	0.0122074		51.6417	-0.0781274		55.337	-0.0781274		-0.131141	0.0122074		51.6414	0.0122074		3.45856	3.99365	8.9703		3.45856	-9.03592	9.06095		9.06095				3.45856	-9.12626		3.45856	-9.03592		110.674	0.0122074		221.348	0.0122074		221.348				55.337
55.3779	0.0122074		51.6826	0.0122074		55.3779	-0.0781274		-0.128581	-0.0781274		51.6824	0.0122074		3.46112	2.45521	6.16504		3.46112	-9.03592	8.9703		9.06095				3.46112	-9.12626		3.46112	-9.03592		110.756	-0.0781274		221.512	0.0122074		221.512				55.3779
55.4189	-0.0781274		51.7236	-0.0781274		55.4189	-0.0781274		-0.126021	-0.0781274		51.7234	0.0122074		3.46368	1.55065	3.90301		3.46368	-9.03592	9.06095		9.06095				3.46368	-9.12626		3.46368	-9.03592		110.838	0.0122074		221.676	0.0122074		221.676				55.4189
55.4598	0.0122074		51.7645	-0.0781274		55.4598	0.0122074		-0.123461	-0.0781274		51.7643	0.0122074		3.46624	-8.85495	2.45521		3.46624	-9.03592	9.06095		8.9703				3.46624	-9.12626		3.46624	-9.03592		110.92	-0.0781274		221.839	0.0122074		221.839				55.4598
55.5008	0.0122074		51.8055	0.0122074		55.5008	0.0122074		-0.120901	0.0122074		51.8053	0.0122074		3.4688	-8.94528	1.55065		3.4688	-9.03592	9.06095		9.06095				3.4688	-9.03592		3.4688	-9.03592		111.002	0.0122074		222.003	-0.0781274		222.003				55.5008
55.5418	0.0122074		51.8465	-0.0781274		55.5418	0.0122074		-0.118341	0.0122074		51.8462	-0.0781274		3.47136	-5.86871	1.09806		3.47136	-9.03592	9.06095		8.9703				3.47136	-9.03592		3.47136	-9.03592		111.084	-0.0781274		222.167	0.0122074		222.167				55.5418
55.5827	-0.0781274		51.8874	0.0122074		55.5827	0.0122074		-0.115781	0.0122074		51.8872	-0.0781274		3.47392	-3.51634	0.645466		3.47392	-9.03592	9.06095		8.9703				3.47392	-9.03592		3.47392	-9.03592		111.165	0.0122074		222.331	0.0122074		222.331				55.5827
55.6237	-0.0781274		51.9284	0.0122074		55.6237	0.0122074		-0.113221	0.0122074		51.9282	-0.0781274		3.47648	-2.15888	-8.94528		3.47648	-9.03592	8.9703		9.06095				3.47648	-9.12626		3.47648	-9.03592		111.247	0.0122074		222.495	0.0122074		222.495				55.6237
55.6646	-0.0781274		51.9693	-0.0781274		55.6646	0.0122074		-0.110661	0.0122074		51.9691	0.0122074		3.47904	-1.34434	-6.41163		3.47904	-9.03592	9.06095		9.06095				3.47904	-9.03592		3.47904	-9.03592		111.329	0.0122074		222.659	0.0122074		222.659				55.6646
55.7056	0.0122074		52.0103	-0.0781274		55.7056	-0.0781274		-0.108101	-0.0781274		52.0101	0.0122074		3.4816	-0.620746	-3.96863		3.4816	-9.03592	9.06095		9.06095				3.4816	-9.12626		3.4816	-9.03592		111.411	0.0122074		222.822	0.0122074		222.822				55.7056
55.7466	0.0122074		52.0513	0.0122074		55.7466	-0.0781274		-0.105541	-0.0781274		52.051	0.0122074		3.48416	8.78933	-2.52083		3.48416	-9.03592	9.06095		9.06095				3.48416	-9.12626		3.48416	-9.03592		111.493	0.0122074		222.986	-0.0781274		222.986				55.7466
55.7875	-0.0781274		52.0922	-0.0781274		55.7875	0.0122074		-0.102981	0.0122074		52.092	0.0122074		3.48672	8.87997	-1.52531		3.48672	-9.03592	9.06095		9.06095				3.48672	-9.12626		3.48672	-9.03592		111.575	-0.0781274		223.15	0.0122074		223.15				55.7875
55.8285	-0.0781274		52.1332	0.0122074		55.8285	-0.0781274		-0.100421	0.0122074		52.133	-0.0781274		3.48928	5.17014	8.9703		3.48928	-9.03592	9.06095		8.9703				3.48928	-9.12626		3.48928	-9.03592		111.657	-0.0781274		223.314	0.0122074		223.314				55.8285
55.8694	-0.0781274		52.1741	-0.0781274		55.8694	-0.0781274		-0.0978609	-0.0781274		52.1739	-0.0781274		3.49184	3.17942	8.9703		3.49184	-9.03592	9.06095		9.06095				3.49184	-9.12626		3.49184	-9.03592		111.739	0.0122074		223.478	0.0122074		223.478				55.8694
55.9104	0.0122074		52.2151	-0.0781274		55.9104	0.0122074		-0.0953009	0.0122074		52.2149	-0.0781274		3.4944	1.9126	4.89853		3.4944	-9.03592	9.06095		9.06095				3.4944	-9.12626		3.4944	-9.03592		111.821	0.0122074		223.642	0.0122074		223.642				55.9104
55.9514	-0.0781274		52.2561	0.0122074		55.9514	-0.0781274		-0.0927409	0.0122074		52.2558	-0.0781274		3.49696	1.09806	2.99814		3.49696	-9.03592	9.06095		9.06095				3.49696	-9.12626		3.49696	-9.03592		111.903	0.0122074		223.805	0.0122074		223.805				55.9514
55.9923	-0.0781274		52.297	0.0122074		55.9923	0.0122074		-0.0901809	-0.0781274		52.2968	0.0122074		3.49952	-8.94528	1.9126		3.49952	-9.03592	9.06095		9.06095				3.49952	-9.12626		3.49952	-9.03592		111.985	-0.0781274		223.969	-0.0781274		223.969				55.9923
56.0333	0.0122074		52.338	0.0122074		56.0333	0.0122074		-0.0876209	-0.0781274		52.3378	-0.0781274		3.50208	-8.85495	1.09806		3.50208	-9.03592	9.06095		9.06095				3.50208	-9.12626		3.50208	-9.03592		112.067	-0.0781274		224.133	0.0122074		224.133				56.0333
56.0742	-0.0781274		52.3789	0.0122074		56.0742	0.0122074		-0.0850609	-0.0781274		52.3787	0.0122074		3.50464	-4.51155	0.917081		3.50464	-9.03592	8.9703		9.06095				3.50464	-9.12626		3.50464	-9.03592		112.148	0.0122074		224.297	0.0122074		224.297				56.0742
56.1152	-0.0781274		52.4199	0.0122074		56.1152	-0.0781274		-0.0825009	0.0122074		52.4197	0.0122074		3.5072	-2.79214	-9.03592		3.5072	-9.03592	9.06095		9.06095				3.5072	-9.12626		3.5072	-9.03592		112.23	-0.0781274		224.461	0.0122074		224.461				56.1152
56.1562	0.0122074		52.4609	0.0122074		56.1562	-0.0781274		-0.0799409	-0.0781274		52.4606	0.0122074		3.50976	-1.70629	-9.03592		3.50976	-9.03592	9.06095		9.06095				3.50976	-9.12626		3.50976	-9.03592		112.312	0.0122074		224.625	0.0122074		224.625				56.1562
56.1971	0.0122074		52.5018	-0.0781274		56.1971	-0.0781274		-0.0773809	0.0122074		52.5016	0.0122074		3.51232	-1.07303	-4.96384		3.51232	-9.03592	9.06095		9.06095				3.51232	-9.12626		3.51232	-9.03592		112.394	0.0122074		224.788	0.0122074		224.788				56.1971
56.2381	-0.0781274		52.5428	-0.0781274		56.2381	0.0122074		-0.0748209	0.0122074		52.5426	-0.0781274		3.51488	-0.530107	-3.06375		3.51488	-9.03592	9.06095		9.06095				3.51488	-9.03592		3.51488	-9.03592		112.476	-0.0781274		224.952	-0.0781274		224.952				56.2381
56.279	0.0122074		52.5837	-0.0781274		56.279	0.0122074		-0.0722609	-0.0781274		52.5835	0.0122074		3.51744	8.78933	-1.88757		3.51744	-9.03592	9.06095		9.06095				3.51744	-9.12626		3.51744	-9.03592		112.558	0.0122074		225.116	0.0122074		225.116				56.279
56.32	0.0122074		52.6247	0.0122074		56.32	0.0122074		-0.0697009	-0.0781274		52.6245	0.0122074		3.52	6.61794	-1.25401		3.52	-9.03592	9.06095		9.06095				3.52	-9.03592		3.52	-9.03592		112.64	-0.0781274		225.28	0.0122074		225.28				56.32
56.361	-0.0781274		52.6657	0.0122074		56.361	-0.0781274		-0.0671409	-0.0781274		52.6654	0.0122074		3.52256	3.99365	8.9703		3.52256	-9.03592	9.06095		9.06095				3.52256	-9.03592		3.52256	-9.03592		112.722	0.0122074		225.444	0.0122074		225.444				56.361
56.4019	-0.0781274		52.7066	-0.0781274		56.4019	-0.0781274		-0.0645809	0.0122074		52.7064	-0.0781274		3.52512	2.45521	6.16504		3.52512	-9.03592	9.06095		9.06095				3.52512	-9.12626		3.52512	-9.03592		112.804	-0.0781274		225.608	-0.0781274		225.608				56.4019
56.4429	0.0122074		52.7476	0.0122074		56.4429	-0.0781274		-0.0620209	-0.0781274		52.7474	0.0122074		3.52768	1.55065	3.90301		3.52768	-9.03592	9.06095		9.06095				3.52768	-9.12626		3.52768	-9.03592		112.886	-0.0781274		225.772	0.0122074		225.772				56.4429
56.4838	0.0122074		52.7885	-0.0781274		56.4838	0.0122074		-0.0594609	-0.0781274		52.7883	-0.0781274		3.53024	-8.85495	2.45521		3.53024	-9.03592	9.06095		9.06095				3.53024	-9.12626		3.53024	-9.03592		112.968	0.0122074		225.935	0.0122074		225.935				56.4838
56.5248	-0.0781274		52.8295	0.0122074		56.5248	-0.0781274		-0.0569009	0.0122074		52.8293	0.0122074		3.5328	-8.94528	1.46001		3.5328	-9.03592	9.06095		9.06095				3.5328	-9.12626		3.5328	-9.03592		113.05	-0.0781274		226.099	-0.0781274		226.099				56.5248
56.5658	0.0122074		52.8705	-0.0781274		56.5658	-0.0781274		-0.0543409	-0.0781274		52.8702	-0.0781274		3.53536	-5.86871	1.09806		3.53536	-9.03592	9.06095		9.06095				3.53536	-9.12626		3.53536	-9.03592		113.132	0.0122074		226.263	-0.0781274		226.263				56.5658
56.6067	0.0122074		52.9114	0.0122074		56.6067	0.0122074		-0.0517809	-0.0781274		52.9112	-0.0781274		3.53792	-3.51634	0.645466		3.53792	-9.03592	9.06095		9.06095				3.53792	-9.12626		3.53792	-9.03592		113.213	0.0122074		226.427	-0.0781274		226.427				56.6067
56.6477	-0.0781274		52.9524	0.0122074		56.6477	0.0122074		-0.0492209	-0.0781274		52.9522	-0.0781274		3.54048	-2.06854	-9.03592		3.54048	-9.03592	9.06095		9.06095				3.54048	-9.03592		3.54048	-9.03592		113.295	0.0122074		226.591	0.0122074		226.591				56.6477
56.6886	0.0122074		52.9933	0.0122074		56.6886	0.0122074		-0.0466609	-0.0781274		52.9931	0.0122074		3.54304	-1.34434	-6.41163		3.54304	-9.03592	9.06095		9.06095				3.54304	-9.12626		3.54304	-9.03592		113.377	0.0122074		226.755	-0.0781274		226.755				56.6886
56.7296	-0.0781274		53.0343	0.0122074		56.7296	-0.0781274		-0.0441009	-0.0781274		53.0341	-0.0781274		3.5456	-0.620746	-3.87829		3.5456	-9.03592	9.06095		9.06095				3.5456	-9.03592		3.5456	-9.03592		113.459	0.0122074		226.918	-0.0781274		226.918				56.7296
56.7706	0.0122074		53.0753	0.0122074		56.7706	0.0122074		-0.0415409	0.0122074		53.075	-0.0781274		3.54816	8.78933	-2.52083		3.54816	-9.03592	9.06095		9.06095				3.54816	-9.12626		3.54816	-9.03592		113.541	0.0122074		227.082	-0.0781274		227.082				56.7706
56.8115	0.0122074		53.1162	-0.0781274		56.8115	0.0122074		-0.0389809	0.0122074		53.116	-0.0781274		3.55072	8.9703	-1.52531		3.55072	-9.03592	9.06095		9.06095				3.55072	-9.12626		3.55072	-9.03592		113.623	-0.0781274		227.246	0.0122074		227.246				56.8115
56.8525	0.0122074		53.1572	-0.0781274		56.8525	0.0122074		-0.0364209	0.0122074		53.157	0.0122074		3.55328	5.17014	8.87997		3.55328	-9.03592	9.06095		9.06095				3.55328	-9.12626		3.55328	-9.03592		113.705	0.0122074		227.41	0.0122074		227.41				56.8525
56.8934	0.0122074		53.1981	0.0122074		56.8934	-0.0781274		-0.0338609	0.0122074		53.1979	-0.0781274		3.55584	3.08878	8.9703		3.55584	-9.03592	9.06095		9.06095				3.55584	-9.12626		3.55584	-9.03592		113.787	0.0122074		227.574	0.0122074		227.574				56.8934
56.9344	-0.0781274		53.2391	-0.0781274		56.9344	0.0122074		-0.0313009	0.0122074		53.2389	0.0122074		3.5584	1.9126	4.80819		3.5584	-9.03592	9.06095		9.06095				3.5584	-9.12626		3.5584	-9.03592		113.869	-0.0781274		227.738	0.0122074		227.738				56.9344
56.9754	0.0122074		53.2801	0.0122074		56.9754	0.0122074		-0.0287409	0.0122074		53.2798	0.0122074		3.56096	1.09806	3.08878		3.56096	-9.03592	9.06095		9.06095				3.56096	-9.12626		3.56096	-9.03592		113.951	-0.0781274		227.901	0.0122074		227.901				56.9754
57.0163	0.0122074		53.321	0.0122074		57.0163	0.0122074		-0.0261809	-0.0781274		53.3208	-0.0781274		3.56352	-8.94528	1.82195		3.56352	-9.03592	9.06095		9.06095				3.56352	-9.12626		3.56352	-9.03592		114.033	0.0122074		228.065	-0.0781274		228.065				57.0163
57.0573	0.0122074		53.362	-0.0781274		57.0573	-0.0781274		-0.0236209	-0.0781274		53.3618	-0.0781274		3.56608	-7.58812	1.09806		3.56608	-9.03592	9.06095		9.06095				3.56608	-9.03592		3.56608	-9.03592		114.115	-0.0781274		228.229	0.0122074		228.229				57.0573
57.0982	0.0122074		53.4029	0.0122074		57.0982	0.0122074		-0.0210609	-0.0781274		53.4027	-0.0781274		3.56864	-4.42091	0.917081		3.56864	-9.03592	9.06095		9.06095				3.56864	-9.03592		3.56864	-9.03592		114.196	0.0122074		228.393	0.0122074		228.393				57.0982
57.1392	-0.0781274		53.4439	0.0122074		57.1392	0.0122074		-0.0185009	-0.0781274		53.4437	0.0122074		3.5712	-2.79214	-8.94528		3.5712	-9.03592	9.06095		8.9703				3.5712	-9.03592		3.5712	-9.03592		114.278	0.0122074		228.557	0.0122074		228.557				57.1392
57.1802	-0.0781274		53.4849	0.0122074		57.1802	-0.0781274		-0.0159409	0.0122074		53.4846	-0.0781274		3.57376	-1.70629	-9.03592		3.57376	-9.03592	9.06095		9.06095				3.57376	-9.12626		3.57376	-9.03592		114.36	0.0122074		228.721	0.0122074		228.721				57.1802
57.2211	-0.0781274		53.5258	0.0122074		57.2211	-0.0781274		-0.0133809	-0.0781274		53.5256	-0.0781274		3.57632	-1.07303	-4.96384		3.57632	-9.03592	8.9703		9.06095				3.57632	-9.12626		3.57632	-9.03592		114.442	0.0122074		228.884	0.0122074		228.884				57.2211
57.2621	0.0122074		53.5668	-0.0781274		57.2621	-0.0781274		-0.0108209	-0.0781274		53.5666	0.0122074		3.57888	-0.530107	-2.97311		3.57888	-9.03592	9.06095		9.06095				3.57888	-9.03592		3.57888	-9.03592		114.524	0.0122074		229.048	-0.0781274		229.048				57.2621
57.303	0.0122074		53.6077	0.0122074		57.303	-0.0781274		-0.00826093	-0.0781274		53.6075	0.0122074		3.58144	8.78933	-1.97791		3.58144	-9.03592	9.06095		9.06095				3.58144	-9.03592		3.58144	-9.03592		114.606	0.0122074		229.212	0.0122074		229.212				57.303
57.344	-0.0781274		53.6487	0.0122074		57.344	0.0122074		-0.00570093	0.0122074		53.6485	0.0122074		3.584	6.5273	-1.25401		3.584	-9.03592	9.06095		9.06095				3.584	-9.03592		3.584	-9.03592		114.688	-0.0781274		229.376	-0.0781274		229.376				57.344
57.385	-0.0781274		53.6897	0.0122074		57.385	0.0122074		-0.00314093	0.0122074		53.6894	0.0122074		3.58656	3.99365	8.9703		3.58656	-9.03592	9.06095		9.06095				3.58656	-9.03592		3.58656	-9.03592		114.77	0.0122074		229.54	0.0122074		229.54				57.385
57.4259	0.0122074		53.7306	-0.0781274		57.4259	-0.0781274		-0.00058093	-0.0781274		53.7304	0.0122074		3.58912	2.45521	6.07471		3.58912	-9.03592	9.06095		9.06095				3.58912	-9.12626		3.58912	-9.03592		114.852	0.0122074		229.704	0.0122074		229.704				57.4259
57.4669	0.0122074		53.7716	0.0122074		57.4669	-0.0781274		0.00197907	8.78933		53.7714	0.0122074		3.59168	1.46001	3.90301		3.59168	-9.03592	9.06095		9.06095				3.59168	-9.12626		3.59168	-9.03592		114.934	-0.0781274		229.868	0.0122074		229.868				57.4669
57.5078	-0.0781274		53.8125	-0.0781274		57.5078	0.0122074		0.00453907	8.78933		53.8123	-0.0781274		3.59424	-8.85495	2.36488		3.59424	-9.03592	9.06095		9.06095				3.59424	-9.12626		3.59424	-9.03592		115.016	0.0122074		230.031	0.0122074		230.031				57.5078
57.5488	-0.0781274		53.8535	0.0122074		57.5488	-0.0781274		0.00709907	8.78933		53.8533	-0.0781274		3.5968	-8.94528	1.46001		3.5968	-9.03592	9.06095		9.06095				3.5968	-9.03592		3.5968	-9.03592		115.098	-0.0781274		230.195	0.0122074		230.195				57.5488
57.5898	-0.0781274		53.8945	-0.0781274		57.5898	-0.0781274		0.00965907	8.78933		53.8942	0.0122074		3.59936	-5.68773	1.09806		3.59936	-9.03592	9.06095		8.9703				3.59936	-9.12626		3.59936	-9.03592		115.18	0.0122074		230.359	0.0122074		230.359				57.5898
57.6307	0.0122074		53.9354	-0.0781274		57.6307	0.0122074		0.0122191	8.78933		53.9352	0.0122074		3.60192	-3.51634	-1.52531		3.60192	-9.03592	9.06095		9.06095				3.60192	-9.03592		3.60192	-9.03592		115.261	0.0122074		230.523	-0.0781274		230.523				57.6307
57.6717	-0.0781274		53.9764	0.0122074		57.6717	-0.0781274		0.0147791	8.78933		53.9762	-0.0781274		3.60448	-2.06854	-9.03592		3.60448	-9.03592	9.06095		9.06095				3.60448	-9.03592		3.60448	-9.03592		115.343	-0.0781274		230.687	-0.0781274		230.687				57.6717
57.7126	0.0122074		54.0173	-0.0781274		57.7126	0.0122074		0.0173391	8.78933		54.0171	0.0122074		3.60704	-1.34434	-6.41163		3.60704	-9.03592	9.06095		8.9703				3.60704	-9.12626		3.60704	-9.03592		115.425	-0.0781274		230.851	-0.0781274		230.851				57.7126
57.7536	-0.0781274		54.0583	-0.0781274		57.7536	0.0122074		0.0198991	8.78933		54.0581	0.0122074		3.6096	-0.620746	-3.87829		3.6096	-9.03592	9.06095		8.9703				3.6096	-9.03592		3.6096	-9.03592		115.507	0.0122074		231.014	-0.0781274		231.014				57.7536
57.7946	-0.0781274		54.0993	0.0122074		57.7946	-0.0781274		0.0224591	8.87997		54.099	-0.0781274		3.61216	8.78933	-2.43049		3.61216	-9.03592	9.06095		8.9703				3.61216	-9.12626		3.61216	-9.03592		115.589	0.0122074		231.178	-0.0781274		231.178				57.7946
57.8355	-0.0781274		54.1402	0.0122074		57.8355	0.0122074		0.0250191	8.87997		54.14	-0.0781274		3.61472	8.87997	-1.52531		3.61472	-9.03592	9.06095		9.06095				3.61472	-9.12626		3.61472	-9.03592		115.671	0.0122074		231.342	0.0122074		231.342				57.8355
57.8765	0.0122074		54.1812	0.0122074		57.8765	0.0122074		0.0275791	8.78933		54.181	0.0122074		3.61728	5.17014	8.78933		3.61728	-9.03592	9.06095		9.06095				3.61728	-9.12626		3.61728	-9.03592		115.753	0.0122074		231.506	0.0122074		231.506				57.8765
57.9174	0.0122074		54.2221	0.0122074		57.9174	0.0122074		0.0301391	8.78933		54.2219	-0.0781274		3.61984	3.17942	8.9703		3.61984	-9.03592	9.06095		9.06095				3.61984	-9.03592		3.61984	-9.03592		115.835	-0.0781274		231.67	-0.0781274		231.67				57.9174
57.9584	0.0122074		54.2631	0.0122074		57.9584	-0.0781274		0.0326991	8.78933		54.2629	-0.0781274		3.6224	1.9126	4.71755		3.6224	-9.03592	9.06095		9.06095				3.6224	-9.12626		3.6224	-9.03592		115.917	0.0122074		231.834	0.0122074		231.834				57.9584
57.9994	-0.0781274		54.3041	0.0122074		57.9994	-0.0781274		0.0352591	8.78933		54.3038	-0.0781274		3.62496	1.09806	2.99814		3.62496	-9.03592	9.06095		8.9703				3.62496	-9.03592		3.62496	-9.03592		115.999	0.0122074		231.997	0.0122074		231.997				57.9994
58.0403	0.0122074		54.345	0.0122074		58.0403	0.0122074		0.0378191	8.87997		54.3448	0.0122074		3.62752	-8.94528	1.82195		3.62752	-9.03592	9.06095		9.06095				3.62752	-9.12626		3.62752	-9.03592		116.081	0.0122074		232.161	-0.0781274		232.161				58.0403
58.0813	-0.0781274		54.386	-0.0781274		58.0813	0.0122074		0.0403791	8.78933		54.3858	0.0122074		3.63008	-7.40715	1.09806		3.63008	-9.03592	9.06095		9.06095				3.63008	-9.12626		3.63008	-9.03592		116.163	0.0122074		232.325	0.0122074		232.325				58.0813
58.1222	0.0122074		54.4269	-0.0781274		58.1222	0.0122074		0.0429391	8.78933		54.4267	0.0122074		3.63264	-4.42091	0.826441		3.63264	-9.03592	9.06095		8.9703				3.63264	-9.12626		3.63264	-9.03592		116.244	-0.0781274		232.489	0.0122074		232.489				58.1222
58.1632	-0.0781274		54.4679	0.0122074		58.1632	-0.0781274		0.0454991	8.78933		54.4677	0.0122074		3.6352	-2.7018	-8.94528		3.6352	-9.03592	9.06095		9.06095				3.6352	-9.12626		3.6352	-9.03592		116.326	0.0122074		232.653	-0.0781274		232.653				58.1632
58.2042	-0.0781274		54.5089	0.0122074		58.2042	0.0122074		0.0480591	8.78933		54.5086	-0.0781274		3.63776	-1.70629	-9.03592		3.63776	-9.03592	9.06095		9.06095				3.63776	-9.12626		3.63776	-9.03592		116.408	-0.0781274		232.817	0.0122074		232.817				58.2042
58.2451	0.0122074		54.5498	0.0122074		58.2451	-0.0781274		0.0506191	8.78933		54.5496	0.0122074		3.64032	-1.07303	-4.8732		3.64032	-9.03592	9.06095		9.06095				3.64032	-9.12626		3.64032	-9.03592		116.49	-0.0781274		232.98	0.0122074		232.98				58.2451
58.2861	-0.0781274		54.5908	0.0122074		58.2861	0.0122074		0.0531791	8.78933		54.5906	0.0122074		3.64288	-0.439772	-3.06375		3.64288	-9.03592	9.06095		9.06095				3.64288	-9.12626		3.64288	-9.03592		116.572	0.0122074		233.144	0.0122074		233.144				58.2861
58.327	0.0122074		54.6317	-0.0781274		58.327	0.0122074		0.0557391	8.78933		54.6315	-0.0781274		3.64544	8.87997	-1.97791		3.64544	-9.03592	9.06095		8.9703				3.64544	-9.03592		3.64544	-9.03592		116.654	0.0122074		233.308	0.0122074		233.308				58.327
58.368	-0.0781274		54.6727	0.0122074		58.368	0.0122074		0.0582991	8.78933		54.6725	-0.0781274		3.648	6.43696	0.0122074		3.648	-9.03592	9.06095		9.06095				3.648	-9.12626		3.648	-9.03592		116.736	0.0122074		233.472	0.0122074		233.472				58.368
58.409	0.0122074		54.7137	-0.0781274		58.409	0.0122074		0.0608591	8.78933		54.7134	0.0122074		3.65056	3.99365	8.9703		3.65056	-9.03592	9.06095		8.9703				3.65056	-9.12626		3.65056	-9.03592		116.818	0.0122074		233.636	0.0122074		233.636				58.409
58.4499	-0.0781274		54.7546	0.0122074		58.4499	-0.0781274		0.0634191	8.78933		54.7544	0.0122074		3.65312	2.45521	6.07471		3.65312	-9.03592	8.9703		9.06095				3.65312	-9.12626		3.65312	-9.03592		116.9	0.0122074		233.8	0.0122074		233.8				58.4499
58.4909	0.0122074		54.7956	-0.0781274		58.4909	-0.0781274		0.0659791	8.78933		54.7954	0.0122074		3.65568	1.55065	3.81268		3.65568	-9.03592	9.06095		9.06095				3.65568	-9.12626		3.65568	-9.03592		116.982	-0.0781274		233.964	-0.0781274		233.964				58.4909
58.5318	0.0122074		54.8365	-0.0781274		58.5318	-0.0781274		0.0685391	8.78933		54.8363	-0.0781274		3.65824	-8.85495	2.36488		3.65824	-9.03592	9.06095		9.06095				3.65824	-9.03592		3.65824	-9.03592		117.064	-0.0781274		234.127	0.0122074		234.127				58.5318
58.5728	-0.0781274		54.8775	0.0122074		58.5728	-0.0781274		0.0710991	8.78933		54.8773	0.0122074		3.6608	-8.94528	1.46001		3.6608	-9.03592	9.06095		9.06095				3.6608	-9.12626		3.6608	-9.03592		117.146	-0.0781274		234.291	0.0122074		234.291				58.5728
58.6138	-0.0781274		54.9185	0.0122074		58.6138	0.0122074		0.0736591	8.78933		54.9182	-0.0781274		3.66336	-5.68773	1.00742		3.66336	-9.03592	9.06095		9.06095				3.66336	-9.03592		3.66336	-9.03592		117.228	-0.0781274		234.455	0.0122074		234.455				58.6138
58.6547	-0.0781274		54.9594	0.0122074		58.6547	0.0122074		0.0762191	8.78933		54.9592	-0.0781274		3.66592	-3.4257	-7.13584		3.66592	-9.03592	9.06095		9.06095				3.66592	-9.12626		3.66592	-9.03592		117.309	-0.0781274		234.619	0.0122074		234.619				58.6547
58.6957	-0.0781274		55.0004	0.0122074		58.6957	0.0122074		0.0787791	8.87997		55.0002	-0.0781274		3.66848	-2.15888	-9.03592		3.66848	-9.03592	9.06095		9.06095				3.66848	-9.12626		3.66848	-9.03592		117.391	-0.0781274		234.783	-0.0781274		234.783				58.6957
58.7366	-0.0781274		55.0413	-0.0781274		58.7366	0.0122074		0.0813391	8.78933		55.0411	0.0122074		3.67104	-1.34434	-6.3213		3.67104	-9.03592	9.06095		8.9703				3.67104	-9.12626		3.67104	-9.03592		117.473	0.0122074		234.947	0.0122074		234.947				58.7366
58.7776	-0.0781274		55.0823	-0.0781274		58.7776	0.0122074		0.0838991	8.78933		55.0821	-0.0781274		3.6736	-0.620746	-3.78765		3.6736	-9.03592	9.06095		9.06095				3.6736	-9.12626		3.6736	-9.03592		117.555	0.0122074		235.11	0.0122074		235.11				58.7776
58.8186	0.0122074		55.1233	-0.0781274		58.8186	0.0122074		0.0864591	8.78933		55.123	-0.0781274		3.67616	8.78933	-2.43049		3.67616	-9.03592	9.06095		9.06095				3.67616	-9.03592		3.67616	-9.03592		117.637	0.0122074		235.274	0.0122074		235.274				58.8186
58.8595	0.0122074		55.1642	-0.0781274		58.8595	0.0122074		0.0890191	8.78933		55.164	0.0122074		3.67872	8.87997	-1.52531		3.67872	-9.03592	9.06095		9.06095				3.67872	-9.12626		3.67872	-9.03592		117.719	-0.0781274		235.438	0.0122074		235.438				58.8595
58.9005	0.0122074		55.2052	-0.0781274		58.9005	-0.0781274		0.0915791	8.78933		55.205	-0.0781274		3.68128	4.98917	8.87997		3.68128	-9.03592	9.06095		9.06095				3.68128	-9.12626		3.68128	-9.03592		117.801	0.0122074		235.602	0.0122074		235.602				58.9005
58.9414	-0.0781274		55.2461	0.0122074		58.9414	-0.0781274		0.0941391	8.78933		55.2459	-0.0781274		3.68384	3.08878	8.9703		3.68384	-9.03592	9.06095		9.06095				3.68384	-9.12626		3.68384	-9.03592		117.883	-0.0781274		235.766	-0.0781274		235.766				58.9414
58.9824	0.0122074		55.2871	0.0122074		58.9824	-0.0781274		0.0966991	8.87997		55.2869	0.0122074		3.6864	1.9126	4.71755		3.6864	-9.03592	9.06095		9.06095				3.6864	-9.12626		3.6864	-9.03592		117.965	-0.0781274		235.93	-0.0781274		235.93				58.9824
59.0234	-0.0781274		55.3281	-0.0781274		59.0234	0.102847		0.0992591	8.87997		55.3278	0.0122074		3.68896	1.09806	2.99814		3.68896	-9.03592	9.06095		9.06095				3.68896	-9.12626		3.68896	-9.03592		118.047	-0.0781274		236.093	0.0122074		236.093				59.0234
59.0643	-0.0781274		55.369	0.0122074		59.0643	-0.0781274		0.101819	8.87997		55.3688	-0.0781274		3.69152	-9.03592	1.82195		3.69152	-9.03592	9.06095		9.06095				3.69152	-9.12626		3.69152	-9.03592		118.129	-0.0781274		236.257	0.0122074		236.257				59.0643
59.1053	-0.0781274		55.41	-0.0781274		59.1053	0.0122074		0.104379	8.87997		55.4098	0.0122074		3.69408	-7.31651	1.09806		3.69408	-9.03592	9.06095		9.06095				3.69408	-9.12626		3.69408	-9.03592		118.211	0.0122074		236.421	0.0122074		236.421				59.1053
59.1462	-0.0781274		55.4509	-0.0781274		59.1462	0.0122074		0.106939	8.87997		55.4507	0.0122074		3.69664	-4.42091	0.917081		3.69664	-9.03592	9.06095		9.06095				3.69664	-9.12626		3.69664	-9.03592		118.292	-0.0781274		236.585	0.0122074		236.585				59.1462
59.1872	-0.0781274		55.4919	0.0122074		59.1872	0.0122074		0.109499	8.78933		55.4917	0.0122074		3.6992	-2.61116	-9.03592		3.6992	-9.03592	9.06095		9.06095				3.6992	-9.03592		3.6992	-9.03592		118.374	0.0122074		236.749	0.0122074		236.749				59.1872
59.2282	0.0122074		55.5329	0.0122074		59.2282	-0.0781274		0.112059	8.78933		55.5326	-0.0781274		3.70176	-1.70629	-9.03592		3.70176	-9.03592	9.06095		9.06095				3.70176	-9.03592		3.70176	-9.03592		118.456	0.0122074		236.913	0.0122074		236.913				59.2282
59.2691	0.0122074		55.5738	-0.0781274		59.2691	-0.0781274		0.114619	8.78933		55.5736	-0.0781274		3.70432	-1.07303	-4.8732		3.70432	-9.03592	9.06095		8.9703				3.70432	-9.12626		3.70432	-9.03592		118.538	-0.0781274		237.076	0.0122074		237.076				59.2691
59.3101	-0.0781274		55.6148	0.0122074		59.3101	0.0122074		0.117179	8.87997		55.6146	0.0122074		3.70688	-0.439772	-2.97311		3.70688	-9.03592	8.9703		9.06095				3.70688	-9.12626		3.70688	-9.03592		118.62	-0.0781274		237.24	-0.0781274		237.24				59.3101
59.351	-0.0781274		55.6557	0.0122074		59.351	-0.0781274		0.119739	8.87997		55.6555	0.0122074		3.70944	8.87997	-1.88757		3.70944	-9.03592	9.06095		9.06095				3.70944	-9.12626		3.70944	-9.03592		118.702	-0.0781274		237.404	-0.0781274		237.404				59.351
59.392	-0.0781274		55.6967	0.0122074		59.392	0.0122074		0.122299	8.78933		55.6965	-0.0781274		3.712	6.43696	6.07471		3.712	-9.03592	9.06095		9.06095				3.712	-9.12626		3.712	-9.03592		118.784	-0.0781274		237.568	-0.0781274		237.568				59.392
59.433	-0.0781274		55.7377	0.0122074		59.433	0.0122074		0.124859	8.78933		55.7374	-0.0781274		3.71456	3.90301	8.9703		3.71456	-9.03592	9.06095		9.06095				3.71456	-9.12626		3.71456	-9.03592		118.866	-0.0781274		237.732	0.0122074		237.732				59.433
59.4739	-0.0781274		55.7786	-0.0781274		59.4739	0.0122074		0.127419	8.78933		55.7784	-0.0781274		3.71712	2.45521	5.98438		3.71712	-9.03592	8.9703		9.06095				3.71712	-9.12626		3.71712	-9.03592		118.948	-0.0781274		237.896	0.0122074		237.896				59.4739
59.5149	0.0122074		55.8196	0.0122074		59.5149	0.0122074		0.129979	8.87997		55.8194	0.0122074		3.71968	1.55065	3.81268		3.71968	-9.03592	9.06095		9.06095				3.71968	-9.03592		3.71968	-9.03592		119.03	0.0122074		238.06	0.0122074		238.06				59.5149
59.5558	0.0122074		55.8605	0.0122074		59.5558	0.0122074		0.132539	8.78933		55.8603	0.0122074		3.72224	-8.94528	2.27424		3.72224	-9.03592	9.06095		8.9703				3.72224	-9.12626		3.72224	-9.03592		119.112	-0.0781274		238.223	0.0122074		238.223				59.5558
59.5968	-0.0781274		55.9015	-0.0781274		59.5968	-0.0781274		0.135099	8.87997		55.9013	0.0122074		3.7248	-8.94528	1.46001		3.7248	-9.03592	9.06095		9.06095				3.7248	-9.12626		3.7248	-9.03592		119.194	0.0122074		238.387	0.0122074		238.387				59.5968
59.6378	0.0122074		55.9425	-0.0781274		59.6378	-0.0781274		0.137659	8.87997		55.9422	-0.0781274		3.72736	-5.68773	1.09806		3.72736	-9.03592	9.06095		9.06095				3.72736	-9.12626		3.72736	-9.03592		119.276	0.0122074		238.551	0.0122074		238.551				59.6378
59.6787	0.0122074		55.9834	0.0122074		59.6787	0.0122074		0.140219	8.78933		55.9832	0.0122074		3.72992	-3.33506	-7.13584		3.72992	-9.03592	9.06095		9.06095				3.72992	-9.12626		3.72992	-9.03592		119.357	-0.0781274		238.715	0.0122074		238.715				59.6787
59.7197	0.0122074		56.0244	0.0122074		59.7197	0.0122074		0.142779	8.78933		56.0242	-0.0781274		3.73248	-2.06854	-9.03592		3.73248	-9.03592	9.06095		9.06095				3.73248	-9.12626		3.73248	-9.03592		119.439	-0.0781274		238.879	0.0122074		238.879				59.7197
59.7606	-0.0781274		56.0653	0.0122074		59.7606	0.0122074		0.145339	8.78933		56.0651	0.0122074		3.73504	-1.25401	-6.23066		3.73504	-9.03592	9.06095		9.06095				3.73504	-9.03592		3.73504	-9.03592		119.521	-0.0781274		239.043	0.0122074		239.043				59.7606
59.8016	-0.0781274		56.1063	-0.0781274		59.8016	-0.0781274		0.147899	8.78933		56.1061	0.0122074		3.7376	-0.620746	-3.78765		3.7376	-9.03592	9.06095		9.06095				3.7376	-9.12626		3.7376	-9.03592		119.603	0.0122074		239.206	0.0122074		239.206				59.8016
59.8426	-0.0781274		56.1473	0.0122074		59.8426	-0.0781274		0.150459	8.78933		56.147	0.0122074		3.74016	8.87997	-2.43049		3.74016	-9.03592	9.06095		9.06095				3.74016	-9.12626		3.74016	-9.03592		119.685	-0.0781274		239.37	0.0122074		239.37				59.8426
59.8835	0.0122074		56.1882	-0.0781274		59.8835	-0.0781274		0.153019	8.87997		56.188	-0.0781274		3.74272	8.87997	-1.52531		3.74272	-9.03592	9.06095		9.06095				3.74272	-9.12626		3.74272	-9.03592		119.767	0.0122074		239.534	0.0122074		239.534				59.8835
59.9245	-0.0781274		56.2292	0.0122074		59.9245	0.0122074		0.155579	8.87997		56.229	0.0122074		3.74528	4.98917	8.87997		3.74528	-9.03592	8.9703		9.06095				3.74528	-9.03592		3.74528	-9.03592		119.849	-0.0781274		239.698	0.0122074		239.698				59.9245
59.9654	-0.0781274		56.2701	0.0122074		59.9654	0.0122074		0.158139	8.78933		56.2699	0.0122074		3.74784	3.08878	8.9703		3.74784	-9.03592	9.06095		8.9703				3.74784	-9.12626		3.74784	-9.03592		119.931	-0.0781274		239.862	0.0122074		239.862				59.9654
60.0064	0.0122074		56.3111	-0.0781274		60.0064	0.0122074		0.160699	8.87997		56.3109	0.0122074		3.7504	1.82195	4.71755		3.7504	-9.03592	9.06095		8.9703				3.7504	-9.12626		3.7504	-9.03592		120.013	0.0122074		240.026	-0.0781274		240.026				60.0064
60.0474	0.0122074		56.3521	0.0122074		60.0474	-0.0781274		0.163259	8.78933		56.3518	0.0122074		3.75296	1.09806	2.99814		3.75296	-9.03592	9.06095		9.06095				3.75296	-9.12626		3.75296	-9.03592		120.095	-0.0781274		240.189	0.0122074		240.189				60.0474
60.0883	0.0122074		56.393	0.0122074		60.0883	-0.0781274		0.165819	8.87997		56.3928	0.0122074		3.75552	-8.94528	1.82195		3.75552	-9.03592	8.9703		9.06095				3.75552	-9.03592		3.75552	-9.03592		120.177	0.0122074		240.353	0.0122074		240.353				60.0883
60.1293	0.0122074		56.434	0.0122074		60.1293	-0.0781274		0.168379	8.78933		56.4338	0.0122074		3.75808	-7.22617	1.09806		3.75808	-9.03592	9.06095		9.06095				3.75808	-9.03592		3.75808	-9.03592		120.259	0.0122074		240.517	0.0122074		240.517				60.1293
60.1702	0.0122074		56.4749	-0.0781274		60.1702	0.0122074		0.170939	8.87997		56.4747	0.0122074		3.76064	-4.33058	0.826441		3.76064	-9.03592	9.06095		9.06095				3.76064	-9.12626		3.76064	-9.03592		120.34	-0.0781274		240.681	0.0122074		240.681				60.1702
60.2112	-0.0781274		56.5159	0.0122074		60.2112	0.0122074		0.173499	8.78933		56.5157	0.0122074		3.7632	-2.61116	-9.03592		3.7632	-9.03592	9.06095		8.9703				3.7632	-9.12626		3.7632	-9.03592		120.422	-0.0781274		240.845	0.0122074		240.845				60.2112
60.2522	0.0122074		56.5569	-0.0781274		60.2522	-0.0781274		0.176059	8.78933		56.5566	-0.0781274		3.76576	-1.70629	-9.03592		3.76576	-9.03592	9.06095		9.06095				3.76576	-9.12626		3.76576	-9.03592		120.504	-0.0781274		241.009	0.0122074		241.009				60.2522
60.2931	-0.0781274		56.5978	-0.0781274		60.2931	0.0122074		0.178619	8.78933		56.5976	-0.0781274		3.76832	-1.07303	-4.78286		3.76832	-9.03592	9.06095		9.06095				3.76832	-9.12626		3.76832	-9.03592		120.586	0.0122074		241.172	0.0122074		241.172				60.2931
60.3341	0.0122074		56.6388	-0.0781274		60.3341	-0.0781274		0.181179	8.78933		56.6386	0.0122074		3.77088	-0.530107	-2.97311		3.77088	-9.03592	9.06095		9.06095				3.77088	-9.12626		3.77088	-9.03592		120.668	0.0122074		241.336	0.0122074		241.336				60.3341
60.375	0.0122074		56.6797	0.0122074		60.375	0.0122074		0.183739	8.78933		56.6795	0.0122074		3.77344	8.87997	-1.88757		3.77344	-9.03592	9.06095		8.9703				3.77344	-9.12626		3.77344	-9.03592		120.75	-0.0781274		241.5	0.0122074		241.5				60.375
60.416	-0.0781274		56.7207	0.0122074		60.416	0.0122074		0.186299	8.87997		56.7205	0.0122074		3.776	6.34632	7.2512		3.776	-9.03592	9.06095		9.06095				3.776	-9.12626		3.776	-9.03592		120.832	-0.0781274		241.664	0.0122074		241.664				60.416
60.457	-0.0781274		56.7617	0.0122074		60.457	0.0122074		0.188859	8.78933		56.7614	-0.0781274		3.77856	3.90301	8.87997		3.77856	-9.03592	9.06095		9.06095				3.77856	-9.03592		3.77856	-9.03592		120.914	0.0122074		241.828	0.0122074		241.828				60.457
60.4979	-0.0781274		56.8026	0.0122074		60.4979	-0.0781274		0.191419	8.78933		56.8024	-0.0781274		3.78112	2.36488	5.89373		3.78112	-9.03592	9.06095		9.06095				3.78112	-9.12626		3.78112	-9.03592		120.996	0.0122074		241.992	0.0122074		241.992				60.4979
60.5389	-0.0781274		56.8436	-0.0781274		60.5389	-0.0781274		0.193979	8.87997		56.8434	0.0122074		3.78368	1.46001	3.72234		3.78368	-9.03592	9.06095		9.06095				3.78368	-9.12626		3.78368	-9.03592		121.078	-0.0781274		242.156	0.0122074		242.156				60.5389
60.5798	-0.0781274		56.8845	0.0122074		60.5798	0.0122074		0.196539	8.78933		56.8843	-0.0781274		3.78624	-8.94528	2.27424		3.78624	-9.03592	9.06095		9.06095				3.78624	-9.12626		3.78624	-9.03592		121.16	-0.0781274		242.319	0.0122074		242.319				60.5798
60.6208	-0.0781274		56.9255	-0.0781274		60.6208	0.0122074		0.199099	8.78933		56.9253	-0.0781274		3.7888	-8.94528	1.46001		3.7888	-9.03592	9.06095		9.06095				3.7888	-9.12626		3.7888	-9.03592		121.242	0.0122074		242.483	0.0122074		242.483				60.6208
60.6618	-0.0781274		56.9665	0.0122074		60.6618	-0.0781274		0.201659	8.78933		56.9662	0.0122074		3.79136	-5.5974	1.09806		3.79136	-9.03592	9.06095		9.06095				3.79136	-9.12626		3.79136	-9.03592		121.324	0.0122074		242.647	0.0122074		242.647				60.6618
60.7027	-0.0781274		57.0074	0.0122074		60.7027	0.0122074		0.204219	8.78933		57.0072	0.0122074		3.79392	-3.33506	-7.85943		3.79392	-9.03592	9.06095		9.06095				3.79392	-9.12626		3.79392	-9.03592		121.405	-0.0781274		242.811	-0.0781274		242.811				60.7027
60.7437	0.0122074		57.0484	-0.0781274		60.7437	-0.0781274		0.206779	8.78933		57.0482	-0.0781274		3.79648	-2.06854	-9.03592		3.79648	-9.03592	9.06095		8.9703				3.79648	-9.12626		3.79648	-9.03592		121.487	0.0122074		242.975	0.0122074		242.975				60.7437
60.7846	-0.0781274		57.0893	0.0122074		60.7846	-0.0781274		0.209339	8.87997		57.0891	-0.0781274		3.79904	-1.34434	-6.14032		3.79904	-9.03592	9.06095		9.06095				3.79904	-9.03592		3.79904	-9.03592		121.569	-0.0781274		243.139	8.9703		243.139				60.7846
60.8256	-0.0781274		57.1303	-0.0781274		60.8256	-0.0781274		0.211899	8.87997		57.1301	0.0122074		3.8016	-0.620746	-3.78765		3.8016	-9.03592	9.06095		8.9703				3.8016	-9.12626		3.8016	-9.03592		121.651	0.0122074		243.302	8.9703		243.302				60.8256
60.8666	-0.0781274		57.1713	0.0122074		60.8666	0.0122074		0.214459	8.78933		57.171	-0.0781274		3.80416	8.87997	-2.43049		3.80416	-9.03592	9.06095		8.9703				3.80416	-9.12626		3.80416	-9.03592		121.733	-0.0781274		243.466	8.9703		243.466				60.8666
60.9075	-0.0781274		57.2122	-0.0781274		60.9075	-0.0781274		0.217019	8.78933		57.212	0.0122074		3.80672	8.9703	-1.52531		3.80672	-9.03592	9.06095		9.06095				3.80672	-9.12626		3.80672	-9.03592		121.815	0.0122074		243.63	8.9703		243.63				60.9075
60.9485	0.0122074		57.2532	-0.0781274		60.9485	0.0122074		0.219579	8.78933		57.253	0.0122074		3.80928	4.98917	8.87997		3.80928	-9.03592	9.06095		9.06095				3.80928	-9.12626		3.80928	-9.03592		121.897	-0.0781274		243.794	8.9703		243.794				60.9485
60.9894	0.0122074		57.2941	-0.0781274		60.9894	-0.0781274		0.222139	8.78933		57.2939	0.0122074		3.81184	3.08878	8.9703		3.81184	-9.03592	9.06095		9.06095				3.81184	-9.12626		3.81184	-9.03592		121.979	0.0122074		243.958	9.06095		243.958				60.9894
61.0304	-0.0781274		57.3351	-0.0781274		61.0304	-0.0781274		0.224699	8.78933		57.3349	0.0122074		3.8144	1.82195	4.71755		3.8144	-9.03592	9.06095		9.06095				3.8144	-9.03592		3.8144	-9.03592		122.061	-0.0781274		244.122	8.9703		244.122				61.0304
61.0714	-0.0781274		57.3761	0.0122074		61.0714	-0.0781274		0.227259	8.87997		57.3758	0.0122074		3.81696	1.09806	2.9075		3.81696	-9.03592	9.06095		9.06095				3.81696	-9.12626		3.81696	-9.03592		122.143	-0.0781274		244.285	8.9703		244.285				61.0714
61.1123	0.0122074		57.417	-0.0781274		61.1123	0.0122074		0.229819	8.87997		57.4168	0.0122074		3.81952	-8.94528	1.82195		3.81952	-9.03592	9.06095		9.06095				3.81952	-9.12626		3.81952	-9.03592		122.225	0.0122074		244.449	8.9703		244.449				61.1123
61.1533	0.0122074		57.458	0.0122074		61.1533	-0.0781274		0.232379	8.78933		57.4578	-0.0781274		3.82208	-7.13584	1.09806		3.82208	-9.03592	9.06095		9.06095				3.82208	-9.03592		3.82208	-9.03592		122.307	-0.0781274		244.613	8.9703		244.613				61.1533
61.1942	-0.0781274		57.4989	-0.0781274		61.1942	0.0122074		0.234939	8.87997		57.4987	0.0122074		3.82464	-4.33058	0.826441		3.82464	-9.03592	9.06095		9.06095				3.82464	-9.12626		3.82464	-9.03592		122.388	-0.0781274		244.777	8.9703		244.777				61.1942
61.2352	0.0122074		57.5399	-0.0781274		61.2352	-0.0781274		0.237499	8.78933		57.5397	-0.0781274		3.8272	-2.61116	-8.94528		3.8272	-9.03592	9.06095		9.06095				3.8272	-9.12626		3.8272	-9.03592		122.47	0.0122074		244.941	8.9703		244.941				61.2352
61.2762	-0.0781274		57.5809	-0.0781274		61.2762	0.0122074		0.240059	8.78933		57.5806	0.0122074		3.82976	-1.61565	-9.03592		3.82976	-9.03592	9.06095		9.06095				3.82976	-9.12626		3.82976	-9.03592		122.552	-0.0781274		245.105	8.9703		245.105				61.2762
61.3171	-0.0781274		57.6218	0.0122074		61.3171	-0.0781274		0.242619	8.78933		57.6216	-0.0781274		3.83232	-1.07303	-4.78286		3.83232	-9.03592	9.06095		9.06095				3.83232	-9.12626		3.83232	-9.03592		122.634	0.0122074		245.268	8.9703		245.268				61.3171
61.3581	0.0122074		57.6628	-0.0781274		61.3581	-0.0781274		0.245179	8.78933		57.6626	0.0122074		3.83488	-0.439772	-2.97311		3.83488	-9.03592	9.06095		8.9703				3.83488	-9.03592		3.83488	-9.03592		122.716	-0.0781274		245.432	8.9703		245.432				61.3581
61.399	-0.0781274		57.7037	0.0122074		61.399	0.0122074		0.247739	8.78933		57.7035	0.0122074		3.83744	8.87997	-1.88757		3.83744	-9.03592	9.06095		9.06095				3.83744	-9.12626		3.83744	-9.03592		122.798	0.0122074		245.596	8.9703		245.596				61.399
61.44	-0.0781274		57.7447	-0.0781274		61.44	0.0122074		0.250299	8.78933		57.7445	0.0122074		3.84	6.25568	7.79382		3.84	-9.03592	9.06095		9.06095				3.84	-9.12626		3.84	-9.03592		122.88	-0.0781274		245.76	8.9703		245.76				61.44
61.481	0.0122074		57.7857	0.0122074		61.481	-0.0781274		0.252859	8.78933		57.7854	0.0122074		3.84256	3.90301	8.9703		3.84256	-9.03592	9.06095		9.06095				3.84256	-9.03592		3.84256	-9.03592		122.962	-0.0781274		245.924	8.9703		245.924				61.481
61.5219	0.0122074		57.8266	-0.0781274		61.5219	-0.0781274		0.255419	8.87997		57.8264	0.0122074		3.84512	2.36488	5.89373		3.84512	-9.03592	9.06095		9.06095				3.84512	-9.03592		3.84512	-9.03592		123.044	-0.0781274		246.088	8.9703		246.088				61.5219
61.5629	0.0122074		57.8676	-0.0781274		61.5629	0.0122074		0.257979	8.87997		57.8674	0.0122074		3.84768	1.46001	3.72234		3.84768	-9.03592	9.06095		9.06095				3.84768	-9.12626		3.84768	-9.03592		123.126	0.0122074		246.252	8.9703		246.252				61.5629
61.6038	-0.0781274		57.9085	0.0122074		61.6038	-0.0781274		0.260539	8.87997		57.9083	0.0122074		3.85024	-8.85495	2.27424		3.85024	-9.03592	9.06095		9.06095				3.85024	-9.12626		3.85024	-9.03592		123.208	-0.0781274		246.415	8.9703		246.415				61.6038
61.6448	-0.0781274		57.9495	-0.0781274		61.6448	-0.0781274		0.263099	8.78933		57.9493	-0.0781274		3.8528	-9.03592	1.36937		3.8528	-9.03592	9.06095		9.06095				3.8528	-9.12626		3.8528	-9.03592		123.29	-0.0781274		246.579	8.9703		246.579				61.6448
61.6858	0.0122074		57.9905	-0.0781274		61.6858	0.0122074		0.265659	8.78933		57.9902	-0.0781274		3.85536	-5.50706	1.00742		3.85536	-9.03592	9.06095		8.9703				3.85536	-9.03592		3.85536	-9.03592		123.372	-0.0781274		246.743	8.9703		246.743				61.6858
61.7267	0.0122074		58.0314	-0.0781274		61.7267	-0.0781274		0.268219	8.87997		58.0312	0.0122074		3.85792	-3.33506	-8.04041		3.85792	-9.03592	9.06095		8.9703				3.85792	-9.12626		3.85792	-9.03592		123.453	-0.0781274		246.907	8.9703		246.907				61.7267
61.7677	-0.0781274		58.0724	0.0122074		61.7677	-0.0781274		0.270779	8.87997		58.0722	0.0122074		3.86048	-2.06854	-9.03592		3.86048	-9.03592	9.06095		9.06095				3.86048	-9.03592		3.86048	-9.03592		123.535	0.0122074		247.071	9.06095		247.071				61.7677
61.8086	-0.0781274		58.1133	-0.0781274		61.8086	-0.0781274		0.273339	8.87997		58.1131	0.0122074		3.86304	-1.34434	-6.14032		3.86304	-9.03592	9.06095		9.06095				3.86304	-9.12626		3.86304	-9.03592		123.617	0.0122074		247.235	8.9703		247.235				61.8086
61.8496	0.0122074		58.1543	0.0122074		61.8496	0.0122074		0.275899	8.78933		58.1541	-0.0781274		3.8656	-0.620746	-3.69732		3.8656	-9.03592	9.06095		9.06095				3.8656	-9.03592		3.8656	-9.03592		123.699	0.0122074		247.398	8.9703		247.398				61.8496
61.8906	-0.0781274		58.1953	-0.0781274		61.8906	0.0122074		0.278459	8.87997		58.195	-0.0781274		3.86816	8.78933	-2.33985		3.86816	-9.03592	9.06095		9.06095				3.86816	-9.12626		3.86816	-9.03592		123.781	-0.0781274		247.562	8.9703		247.562				61.8906
61.9315	0.0122074		58.2362	0.0122074		61.9315	-0.0781274		0.281019	8.78933		58.236	0.0122074		3.87072	8.87997	-1.52531		3.87072	-9.03592	9.06095		9.06095				3.87072	-9.03592		3.87072	-9.03592		123.863	0.0122074		247.726	8.9703		247.726				61.9315
61.9725	-0.0781274		58.2772	-0.0781274		61.9725	-0.0781274		0.283579	8.87997		58.277	-0.0781274		3.87328	4.80819	8.9703		3.87328	-9.03592	9.06095		8.9703				3.87328	-9.03592		3.87328	-9.03592		123.945	-0.0781274		247.89	8.9703		247.89				61.9725
62.0134	-0.0781274		58.3181	0.0122074		62.0134	-0.0781274		0.286139	8.87997		58.3179	-0.0781274		3.87584	2.99814	8.9703		3.87584	-9.03592	9.06095		9.06095				3.87584	-9.12626		3.87584	-9.03592		124.027	0.0122074		248.054	9.06095		248.054				62.0134
62.0544	0.0122074		58.3591	0.0122074		62.0544	0.0122074		0.288699	8.78933		58.3589	-0.0781274		3.8784	1.82195	4.62691		3.8784	-9.03592	9.06095		9.06095				3.8784	-9.03592		3.8784	-9.03592		124.109	0.0122074		248.218	8.9703		248.218				62.0544
62.0954	0.0122074		58.4001	0.0122074		62.0954	0.0122074		0.291259	8.87997		58.3998	-0.0781274		3.88096	1.09806	2.9075		3.88096	-9.03592	9.06095		9.06095				3.88096	-9.03592		3.88096	-9.03592		124.191	-0.0781274		248.381	9.06095		248.381				62.0954
62.1363	-0.0781274		58.441	-0.0781274		62.1363	-0.0781274		0.293819	8.87997		58.4408	-0.0781274		3.88352	-8.94528	1.82195		3.88352	-9.03592	9.06095		9.06095				3.88352	-9.12626		3.88352	-9.03592		124.273	-0.0781274		248.545	8.9703		248.545				62.1363
62.1773	-0.0781274		58.482	-0.0781274		62.1773	0.0122074		0.296379	8.87997		58.4818	-0.0781274		3.88608	-7.13584	1.09806		3.88608	-9.03592	9.06095		9.06095				3.88608	-9.03592		3.88608	-9.03592		124.355	-0.0781274		248.709	8.9703		248.709				62.1773
62.2182	0.0122074		58.5229	0.0122074		62.2182	-0.0781274		0.298939	8.78933		58.5227	-0.0781274		3.88864	-4.23994	0.826441		3.88864	-9.03592	9.06095		9.06095				3.88864	-9.12626		3.88864	-9.03592		124.436	0.0122074		248.873	8.9703		248.873				62.2182
62.2592	-0.0781274		58.5639	-0.0781274		62.2592	-0.0781274		0.301499	8.87997		58.5637	0.0122074		3.8912	-2.61116	-8.94528		3.8912	-9.03592	9.06095		9.06095				3.8912	-9.12626		3.8912	-9.03592		124.518	-0.0781274		249.037	8.9703		249.037				62.2592
62.3002	0.0122074		58.6049	0.0122074		62.3002	-0.0781274		0.304059	8.78933		58.6046	-0.0781274		3.89376	-1.61565	-9.12626		3.89376	-9.03592	9.06095		9.06095				3.89376	-9.03592		3.89376	-9.03592		124.6	-0.0781274		249.201	8.9703		249.201				62.3002
62.3411	0.0122074		58.6458	-0.0781274		62.3411	-0.0781274		0.306619	8.78933		58.6456	-0.0781274		3.89632	-1.07303	-4.69253		3.89632	-9.03592	9.06095		9.06095				3.89632	-9.12626		3.89632	-9.03592		124.682	-0.0781274		249.364	8.9703		249.364				62.3411
62.3821	0.0122074		58.6868	0.0122074		62.3821	-0.0781274		0.309179	8.87997		58.6866	0.0122074		3.89888	-0.439772	-2.97311		3.89888	-9.03592	9.06095		9.06095				3.89888	-9.03592		3.89888	-9.03592		124.764	-0.0781274		249.528	8.9703		249.528				62.3821
62.423	-0.0781274		58.7277	0.0122074		62.423	-0.0781274		0.311739	8.78933		58.7275	-0.0781274		3.90144	8.87997	-1.88757		3.90144	-9.03592	8.9703		8.9703				3.90144	-9.12626		3.90144	-9.03592		124.846	0.0122074		249.692	8.9703		249.692				62.423
62.464	-0.0781274		58.7687	0.0122074		62.464	-0.0781274		0.314299	8.78933		58.7685	0.0122074		3.904	6.16504	7.9751		3.904	-9.03592	9.06095		9.06095				3.904	-9.12626		3.904	-9.03592		124.928	-0.0781274		249.856	9.06095		249.856				62.464
62.505	-0.0781274		58.8097	0.0122074		62.505	0.0122074		0.316859	8.78933		58.8094	-0.0781274		3.90656	3.81268	8.9703		3.90656	-9.03592	9.06095		9.06095				3.90656	-9.03592		3.90656	-9.03592		125.01	-0.0781274		250.02	8.9703		250.02				62.505
62.5459	-0.0781274		58.8506	-0.0781274		62.5459	-0.0781274		0.319419	8.78933		58.8504	0.0122074		3.90912	2.36488	5.8034		3.90912	-9.03592	9.06095		9.06095				3.90912	-9.12626		3.90912	-9.03592		125.092	0.0122074		250.184	8.9703		250.184				62.5459
62.5869	0.0122074		58.8916	-0.0781274		62.5869	-0.0781274		0.321979	8.78933		58.8914	0.0122074		3.91168	1.36937	3.72234		3.91168	-9.03592	9.06095		9.06095				3.91168	-9.12626		3.91168	-9.03592		125.174	-0.0781274		250.348	8.9703		250.348				62.5869
62.6278	-0.0781274		58.9325	-0.0781274		62.6278	0.0122074		0.324539	8.78933		58.9323	-0.0781274		3.91424	-8.94528	2.27424		3.91424	-9.03592	9.06095		9.06095				3.91424	-9.12626		3.91424	-9.03592		125.256	-0.0781274		250.511	8.9703		250.511				62.6278
62.6688	0.0122074		58.9735	-0.0781274		62.6688	0.0122074		0.327099	8.87997		58.9733	0.0122074		3.9168	-8.94528	1.36937		3.9168	-9.03592	9.06095		9.06095				3.9168	-9.12626		3.9168	-9.03592		125.338	0.0122074		250.675	8.9703		250.675				62.6688
62.7098	0.0122074		59.0145	-0.0781274		62.7098	-0.0781274		0.329659	8.78933		59.0142	0.0122074		3.91936	-5.50706	1.00742		3.91936	-9.03592	9.06095		9.06095				3.91936	-9.12626		3.91936	-9.03592		125.42	0.0122074		250.839	8.9703		250.839				62.7098
62.7507	0.0122074		59.0554	0.0122074		62.7507	-0.0781274		0.332219	8.78933		59.0552	0.0122074		3.92192	-3.33506	-8.22138		3.92192	-9.03592	9.06095		9.06095				3.92192	-9.12626		3.92192	-9.03592		125.501	-0.0781274		251.003	8.9703		251.003				62.7507
62.7917	-0.0781274		59.0964	-0.0781274		62.7917	0.0122074		0.334779	8.87997		59.0962	0.0122074		3.92448	-2.06854	-9.03592		3.92448	-9.03592	9.06095		9.06095				3.92448	-9.12626		3.92448	-9.03592		125.583	-0.0781274		251.167	8.9703		251.167				62.7917
62.8326	-0.0781274		59.1373	0.0122074		62.8326	0.0122074		0.337339	8.78933		59.1371	-0.0781274		3.92704	-1.25401	-6.04968		3.92704	-9.03592	9.06095		9.06095				3.92704	-9.12626		3.92704	-9.03592		125.665	-0.0781274		251.331	8.9703		251.331				62.8326
62.8736	0.0122074		59.1783	-0.0781274		62.8736	-0.0781274		0.339899	8.78933		59.1781	-0.0781274		3.9296	-0.620746	-3.69732		3.9296	-9.03592	9.06095		9.06095				3.9296	-9.12626		3.9296	-9.03592		125.747	0.0122074		251.494	8.9703		251.494				62.8736
62.9146	-0.0781274		59.2193	-0.0781274		62.9146	0.0122074		0.342459	8.78933		59.219	-0.0781274		3.93216	8.87997	-2.33985		3.93216	-9.03592	9.06095		8.9703				3.93216	-9.12626		3.93216	-9.03592		125.829	0.0122074		251.658	8.9703		251.658				62.9146
62.9555	-0.0781274		59.2602	-0.0781274		62.9555	-0.0781274		0.345019	8.78933		59.26	-0.0781274		3.93472	8.87997	-1.52531		3.93472	-9.03592	9.06095		9.06095				3.93472	-9.12626		3.93472	-9.03592		125.911	0.0122074		251.822	8.9703		251.822				62.9555
62.9965	-0.0781274		59.3012	-0.0781274		62.9965	0.0122074		0.347579	8.78933		59.301	-0.0781274		3.93728	4.80819	8.87997		3.93728	-9.03592	9.06095		9.06095				3.93728	-9.12626		3.93728	-9.03592		125.993	-0.0781274		251.986	8.9703		251.986				62.9965
63.0374	-0.0781274		59.3421	0.0122074		63.0374	-0.0781274		0.350139	8.78933		59.3419	0.0122074		3.93984	2.99814	8.9703		3.93984	-9.03592	9.06095		9.06095				3.93984	-9.03592		3.93984	-9.03592		126.075	-0.0781274		252.15	8.9703		252.15				63.0374
63.0784	0.0122074		59.3831	0.0122074		63.0784	0.0122074		0.352699	8.87997		59.3829	0.0122074		3.9424	1.82195	4.62691		3.9424	-9.03592	9.06095		9.06095				3.9424	-9.12626		3.9424	-9.03592		126.157	0.0122074		252.314	8.9703		252.314				63.0784
63.1194	0.0122074		59.4241	-0.0781274		63.1194	0.0122074		0.355259	8.78933		59.4238	-0.0781274		3.94496	1.00742	2.9075		3.94496	-9.12626	9.06095		9.06095				3.94496	-9.12626		3.94496	-9.03592		126.239	0.0122074		252.477	8.9703		252.477				63.1194
63.1603	0.0122074		59.465	-0.0781274		63.1603	-0.0781274		0.357819	8.78933		59.4648	-0.0781274		3.94752	-8.94528	1.82195		3.94752	-9.03592	9.06095		9.06095				3.94752	-9.12626		3.94752	-9.03592		126.321	0.0122074		252.641	9.06095		252.641				63.1603
63.2013	0.0122074		59.506	-0.0781274		63.2013	-0.0781274		0.360379	8.78933		59.5058	-0.0781274		3.95008	-6.95486	1.09806		3.95008	-9.03592	9.06095		9.06095				3.95008	-9.03592		3.95008	-9.03592		126.403	-0.0781274		252.805	8.9703		252.805				63.2013
63.2422	0.0122074		59.5469	-0.0781274		63.2422	0.0122074		0.362939	8.78933		59.5467	0.0122074		3.95264	-4.23994	0.826441		3.95264	-9.03592	9.06095		9.06095				3.95264	-9.03592		3.95264	-9.03592		126.484	0.0122074		252.969	8.9703		252.969				63.2422
63.2832	-0.0781274		59.5879	-0.0781274		63.2832	0.0122074		0.365499	8.78933		59.5877	0.0122074		3.9552	-2.61116	-9.03592		3.9552	-9.03592	9.06095		9.06095				3.9552	-9.12626		3.9552	-9.03592		126.566	0.0122074		253.133	8.9703		253.133				63.2832
63.3242	-0.0781274		59.6289	-0.0781274		63.3242	0.0122074		0.368059	8.87997		59.6286	-0.0781274		3.95776	-1.61565	-7.95007		3.95776	-9.03592	9.06095		9.06095				3.95776	-9.03592		3.95776	-9.03592		126.648	0.0122074		253.297	8.9703		253.297				63.3242
63.3651	0.0122074		59.6698	0.0122074		63.3651	-0.0781274		0.370619	8.78933		59.6696	0.0122074		3.96032	-1.07303	-4.69253		3.96032	-9.03592	9.06095		9.06095				3.96032	-9.12626		3.96032	-9.03592		126.73	0.0122074		253.46	8.9703		253.46				63.3651
63.4061	0.0122074		59.7108	-0.0781274		63.4061	-0.0781274		0.373179	8.87997		59.7106	0.0122074		3.96288	-0.530107	-2.88278		3.96288	-9.03592	9.06095		9.06095				3.96288	-9.12626		3.96288	-9.03592		126.812	-0.0781274		253.624	8.9703		253.624				63.4061
63.447	0.0122074		59.7517	-0.0781274		63.447	0.0122074		0.375739	8.78933		59.7515	0.0122074		3.96544	8.87997	-1.79693		3.96544	-9.03592	8.9703		9.06095				3.96544	-9.12626		3.96544	-9.03592		126.894	0.0122074		253.788	8.9703		253.788				63.447
63.488	0.0122074		59.7927	0.0122074		63.488	0.0122074		0.378299	8.87997		59.7925	0.0122074		3.968	6.16504	8.06574		3.968	-9.03592	9.06095		9.06095				3.968	-9.12626		3.968	-9.03592		126.976	0.0122074		253.952	8.9703		253.952				63.488
63.529	-0.0781274		59.8337	0.0122074		63.529	0.0122074		0.380859	8.78933		59.8334	-0.0781274		3.97056	3.81268	8.9703		3.97056	-9.03592	9.06095		9.06095				3.97056	-9.12626		3.97056	-9.03592		127.058	0.0122074		254.116	9.06095		254.116				63.529
63.5699	0.0122074		59.8746	-0.0781274		63.5699	0.0122074		0.383419	8.78933		59.8744	0.0122074		3.97312	2.36488	5.8034		3.97312	-9.03592	9.06095		9.06095				3.97312	-9.12626		3.97312	-9.03592		127.14	-0.0781274		254.28	9.06095		254.28				63.5699
63.6109	0.0122074		59.9156	-0.0781274		63.6109	-0.0781274		0.385979	8.78933		59.9154	-0.0781274		3.97568	1.36937	3.54137		3.97568	-9.03592	9.06095		9.06095				3.97568	-9.12626		3.97568	-9.03592		127.222	-0.0781274		254.444	9.06095		254.444				63.6109
63.6518	-0.0781274		59.9565	-0.0781274		63.6518	0.0122074		0.388539	8.78933		59.9563	0.0122074		3.97824	-8.85495	2.27424		3.97824	-9.03592	9.06095		9.06095				3.97824	-9.12626		3.97824	-9.03592		127.304	-0.0781274		254.607	8.9703		254.607				63.6518
63.6928	-0.0781274		59.9975	-0.0781274		63.6928	0.0122074		0.391099	8.87997		59.9973	0.0122074		3.9808	-9.03592	1.36937		3.9808	-9.03592	9.06095		9.06095				3.9808	-9.12626		3.9808	-9.03592		127.386	0.0122074		254.771	8.9703		254.771				63.6928
63.7338	-0.0781274		60.0385	0.0122074		63.7338	0.0122074		0.393659	8.78933		60.0382	0.0122074		3.98336	-5.50706	1.00742		3.98336	-9.03592	9.06095		9.06095				3.98336	-9.03592		3.98336	-9.03592		127.468	0.0122074		254.935	8.9703		254.935				63.7338
63.7747	-0.0781274		60.0794	0.0122074		63.7747	-0.0781274		0.396219	8.87997		60.0792	0.0122074		3.98592	-3.24442	-8.31202		3.98592	-9.03592	9.06095		9.06095				3.98592	-9.12626		3.98592	-9.03592		127.549	-0.0781274		255.099	8.9703		255.099				63.7747
[truncated: 6,260 more rows]
